# Supplementary material for: Crystal structure of 3-(2-bromo­phenyl­sulfon­yl)-2,5,7-trimethyl-1-benzo­furan
Source: Acta Crystallogr Sect E Struct Rep Online. 2014 Oct 8;70(Pt 11):o1152. doi: 10.1107/S1600536814021850 (PMC4257325; doi:10.1107/S1600536814021850)
Supplement: Supplementary file 1 [file e-70-o1152-sup1.cif]

##############################################################################
#                                                                            #
# This CIF contains the data in a paper accepted for publication in          #
# Acta Crystallographica Section E. It conforms to the requirements of       #
# Notes for Authors for Acta Crystallographica Section E, and has been       #
# peer reviewed under the auspices of the IUCr Commission on Journals.       #
#                                                                            #
# Full details of the Crystallographic Information File format               #
# are given in the paper "The Crystallographic Information File (CIF):       #
# a New Standard Archive File for Crystallography" by S. R. Hall, F. H.      #
# Allen and I. D. Brown [Acta Cryst. (1991), A47, 655-685].                  #
#                                                                            #
# The current version of the core CIF dictionary is obtainable from          #
# ftp://ftp.iucr.org/pub/cif_core.dic.                                       #
#                                                                            #
# Software is freely available for graphical display of the structure(s)     #
# in this CIF. For information consult the CIF software page                 #
# http://www.iucr.org/resources/cif/software.                                #
#                                                                            #
# This file may be used for bona fide research purposes within the           #
# scientific community so long as proper attribution is given to the journal # 
# article from which it was obtained.                                        #
#                                                                            #
##############################################################################
data_I
_database_code_depnum_ccdc_archive 'CCDC 1027593'
_audit_creation_method     'form.cif (version 2.0)'
_journal_data_validation_number     ?
_journal_date_recd_electronic     2014-09-29
_journal_date_accepted     2014-10-03
_journal_name_full     'Acta Crystallographica, Section E'
_journal_year     2014
_journal_volume     70
_journal_issue     11
_journal_page_first     o1152
_journal_page_last     o1152
_journal_paper_category     HO
_journal_paper_doi     10.1107/S1600536814021850
_journal_coeditor_code     MW2127
_publ_contact_author_name     'Prof. Uk Lee'
_publ_contact_author_address
;
 Department of Chemistry, Pukyong National University, 599-1 Daeyeon 3-dong
 Nam-gu, Busan 608-737, Republic of Korea
;
_publ_contact_author_email     'uklee@pknu.ac.kr'
_publ_contact_author_fax     '+82-51-629-5583'
_publ_contact_author_phone     '+82-51-629-5596'
_publ_section_title
;
Crystal structure of 3-(2-bromophenylsulfonyl)-2,5,7-trimethyl-1-benzofuran
;
loop_
    _publ_author_name
    _publ_author_address
    'Choi, Hong Dae'
;
 Department of Chemistry, Dongeui University, San 24 Kaya-dong
 Busanjin-gu, Busan 614-714, Republic of Korea
;
    'Lee^*^, Uk'
;
 Department of Chemistry, Pukyong National University,
 599-1 Daeyeon 3-dong
 Nam-gu, Busan 608-737, Republic of Korea
;
_publ_section_synopsis     .
_chemical_name_systematic
;
3-(2-Bromophenylsulfonyl)-2,5,7-trimethyl-1-benzofuran
;
_chemical_name_common     ?
_chemical_formula_moiety     'C17 H15 Br O3 S'
_chemical_formula_sum     'C17 H15 Br O3 S'
_chemical_formula_iupac     'C17 H15 Br O3 S'
_chemical_formula_weight     379.26
_chemical_melting_point_gt     454
_chemical_melting_point_lt     453
_symmetry_cell_setting     monoclinic
_symmetry_space_group_name_H-M     'P 21/n'
_symmetry_space_group_name_Hall     '-P 2yn'
loop_
    _symmetry_equiv_pos_as_xyz
    'x, y, z'
    '-x+1/2, y+1/2, -z+1/2'
    '-x, -y, -z'
    'x-1/2, -y-1/2, z-1/2'
_cell_length_a     7.8969(2)
_cell_length_b     8.1489(2)
_cell_length_c     24.3146(6)
_cell_angle_alpha     90.00
_cell_angle_beta     96.2100(10)
_cell_angle_gamma     90.00
_cell_volume     1555.49(7)
_cell_formula_units_Z     4
_cell_measurement_reflns_used     7387
_cell_measurement_theta_min     2.64
_cell_measurement_theta_max     26.14
_cell_measurement_temperature     173(2)
_exptl_crystal_description     block
_exptl_crystal_colour     colourless
_exptl_crystal_size_max     0.31
_exptl_crystal_size_mid     0.27
_exptl_crystal_size_min     0.13
_exptl_crystal_density_diffrn     1.619
_exptl_crystal_density_meas     ?
_exptl_crystal_density_method     'not measured'
_exptl_crystal_F_000     768
_exptl_absorpt_coefficient_mu     2.786
_exptl_absorpt_correction_type     multi-scan
_exptl_absorpt_process_details
;
(<i>SADABS</i>; Bruker, 2009)
;
_exptl_absorpt_correction_T_min     0.4788
_exptl_absorpt_correction_T_max     0.7134
_exptl_special_details
;
^1^H NMR (\d p.p.m., CDCl~3~, 400 Hz): 8.49 (d, J = 6.12 Hz, 1H),
7.65 (d, J =6.84 Hz, 1H), 7.53-7.58 (m, 1H), 7.38-7.43 (m, 1H),
7.06 (s, 1H), 6.88 (s, 1H), 2.84 (s, 3H), 2.43 (s, 3H), 2.31 (s, 3H).
;
_diffrn_ambient_temperature     173(2)
_diffrn_radiation_type     MoK\a
_diffrn_radiation_wavelength     0.71073
_diffrn_radiation_source     'rotating anode'
_diffrn_radiation_monochromator     'graphite multilayer'
_diffrn_measurement_device_type     'Bruker SMART APEXII CCD'
_diffrn_measurement_method     '\f and \w scans'
_diffrn_detector_area_resol_mean     10.0
_diffrn_reflns_number     27395
_diffrn_reflns_av_R_equivalents     0.0424
_diffrn_reflns_av_sigmaI/netI     0.0304
_diffrn_reflns_theta_min     1.68
_diffrn_reflns_theta_max     28.33
_diffrn_reflns_theta_full     28.33
_diffrn_measured_fraction_theta_max     0.997
_diffrn_measured_fraction_theta_full     0.997
_diffrn_reflns_limit_h_min     -10
_diffrn_reflns_limit_h_max     10
_diffrn_reflns_limit_k_min     -10
_diffrn_reflns_limit_k_max     10
_diffrn_reflns_limit_l_min     -31
_diffrn_reflns_limit_l_max     32
_diffrn_standards_number     0
_diffrn_standards_interval_count     ?
_diffrn_standards_interval_time     ?
_diffrn_standards_decay_%     ?
_refine_special_details
;
 Refinement of F^2^ against ALL reflections.  The weighted R-factor wR and
 goodness of fit S are based on F^2^, conventional R-factors R are based
 on F, with F set to zero for negative F^2^. The threshold expression of
 F^2^ > 2sigma(F^2^) is used only for calculating R-factors(gt) etc. and is
 not relevant to the choice of reflections for refinement.  R-factors based
 on F^2^ are statistically about twice as large as those based on F, and R-
 factors based on ALL data will be even larger.
;
_reflns_number_total     3867
_reflns_number_gt     3130
_reflns_threshold_expression     I>2\s(I)
_refine_ls_structure_factor_coef     Fsqd
_refine_ls_matrix_type     full
_refine_ls_R_factor_all     0.0446
_refine_ls_R_factor_gt     0.0309
_refine_ls_wR_factor_gt     0.0748
_refine_ls_wR_factor_ref     0.0802
_refine_ls_goodness_of_fit_ref     1.028
_refine_ls_restrained_S_all     1.028
_refine_ls_number_reflns     3867
_refine_ls_number_parameters     202
_refine_ls_number_restraints     0
_refine_ls_hydrogen_treatment     constr
_refine_ls_weighting_scheme     calc
_refine_ls_weighting_details
         'calc w=1/[\s^2^(Fo^2^)+(0.0401P)^2^+0.8758P] where P=(Fo^2^+2Fc^2^)/3'
_atom_sites_solution_hydrogens     difmap
_atom_sites_solution_primary     direct
_atom_sites_solution_secondary     difmap
_refine_ls_shift/su_max     0.001
_refine_ls_shift/su_mean     0.000
_refine_diff_density_max     0.513
_refine_diff_density_min     -0.340
_refine_ls_extinction_method     none
_refine_ls_extinction_coef     ?
loop_
    _atom_type_symbol
    _atom_type_description
    _atom_type_scat_dispersion_real
    _atom_type_scat_dispersion_imag
    _atom_type_scat_source
    'C' 'C' 0.0033 0.0016
                         'International Tables Vol C Tables 4.2.6.8 and 6.1.1.4'
    'H' 'H' 0.0000 0.0000
                         'International Tables Vol C Tables 4.2.6.8 and 6.1.1.4'
    'O' 'O' 0.0106 0.0060
                         'International Tables Vol C Tables 4.2.6.8 and 6.1.1.4'
    'S' 'S' 0.1246 0.1234
                         'International Tables Vol C Tables 4.2.6.8 and 6.1.1.4'
    'Br' 'Br' -0.2901 2.4595
                         'International Tables Vol C Tables 4.2.6.8 and 6.1.1.4'
_computing_data_collection
;
<i>APEX2</i> (Bruker, 2009)
;
_computing_cell_refinement
;
<i>SAINT</i> (Bruker, 2009)
;
_computing_data_reduction
;
<i>SAINT</i> (Bruker, 2009)
;
_computing_structure_solution
;
<i>SHELXS97</i> (Sheldrick, 2008)
;
_computing_structure_refinement
;
<i>SHELXL97</i> (Sheldrick, 2008)
;
_computing_molecular_graphics
;
<i>ORTEP-3</i> for Windows (Farrugia, 2012)
and <i>DIAMOND</i> (Brandenburg, 1998)
;
_computing_publication_material
;
<i>SHELXL97</i> (Sheldrick, 2008)
;
loop_
    _atom_site_type_symbol
    _atom_site_label
    _atom_site_fract_x
    _atom_site_fract_y
    _atom_site_fract_z
    _atom_site_U_iso_or_equiv
    _atom_site_adp_type
    _atom_site_calc_flag
    _atom_site_refinement_flags
    _atom_site_occupancy
    _atom_site_symmetry_multiplicity
    _atom_site_disorder_assembly
    _atom_site_disorder_group
    Br Br1 0.46256(3) 0.42412(3) 0.713662(9) 0.03093(9) Uani d . 1 2 . .
    S S1 0.12638(7) 0.65915(7) 0.65837(2) 0.02299(13) Uani d . 1 2 . .
    O O1 0.1202(2) 0.22941(18) 0.58642(6) 0.0280(4) Uani d . 1 2 . .
    O O2 0.0262(2) 0.7852(2) 0.62933(7) 0.0320(4) Uani d . 1 2 . .
    O O3 0.0830(2) 0.6094(2) 0.71169(7) 0.0311(4) Uani d . 1 2 . .
    C C1 0.1294(3) 0.4896(3) 0.61574(9) 0.0222(4) Uani d . 1 2 . .
    C C2 0.1822(3) 0.4890(3) 0.56071(8) 0.0208(4) Uani d . 1 2 . .
    C C3 0.2360(3) 0.6058(3) 0.52431(9) 0.0241(4) Uani d . 1 2 . .
    H H3 0.2402 0.7190 0.5337 0.029 Uiso calc R 1 2 . .
    C C4 0.2832(3) 0.5521(3) 0.47408(9) 0.0257(5) Uani d . 1 2 . .
    C C5 0.2767(3) 0.3855(3) 0.46099(9) 0.0273(5) Uani d . 1 2 . .
    H H5 0.3106 0.3521 0.4264 0.033 Uiso calc R 1 2 . .
    C C6 0.2235(3) 0.2660(3) 0.49579(9) 0.0270(5) Uani d . 1 2 . .
    C C7 0.1761(3) 0.3251(3) 0.54484(9) 0.0229(4) Uani d . 1 2 . .
    C C8 0.0946(3) 0.3321(3) 0.62932(9) 0.0258(5) Uani d . 1 2 . .
    C C9 0.3440(3) 0.6725(3) 0.43345(10) 0.0350(6) Uani d . 1 2 . .
    H H9A 0.2662 0.7664 0.4294 0.053 Uiso calc R 1 2 . .
    H H9B 0.3467 0.6188 0.3975 0.053 Uiso calc R 1 2 . .
    H H9C 0.4587 0.7105 0.4470 0.053 Uiso calc R 1 2 . .
    C C10 0.2218(4) 0.0869(3) 0.48191(12) 0.0412(6) Uani d . 1 2 . .
    H H10A 0.2464 0.0228 0.5159 0.062 Uiso calc R 1 2 . .
    H H10B 0.3084 0.0642 0.4570 0.062 Uiso calc R 1 2 . .
    H H10C 0.1093 0.0566 0.4638 0.062 Uiso calc R 1 2 . .
    C C11 0.0392(3) 0.2511(3) 0.67846(10) 0.0378(6) Uani d . 1 2 . .
    H H11A 0.1317 0.1821 0.6958 0.057 Uiso calc R 1 2 . .
    H H11B -0.0608 0.1827 0.6674 0.057 Uiso calc R 1 2 . .
    H H11C 0.0099 0.3344 0.7049 0.057 Uiso calc R 1 2 . .
    C C12 0.3401(3) 0.7318(3) 0.66497(8) 0.0220(4) Uani d . 1 2 . .
    C C13 0.3630(3) 0.8918(3) 0.64809(10) 0.0286(5) Uani d . 1 2 . .
    H H13 0.2678 0.9543 0.6327 0.034 Uiso calc R 1 2 . .
    C C14 0.5241(3) 0.9611(3) 0.65352(11) 0.0365(6) Uani d . 1 2 . .
    H H14 0.5390 1.0714 0.6423 0.044 Uiso calc R 1 2 . .
    C C15 0.6626(3) 0.8704(3) 0.67508(11) 0.0363(6) Uani d . 1 2 . .
    H H15 0.7730 0.9181 0.6785 0.044 Uiso calc R 1 2 . .
    C C16 0.6417(3) 0.7101(3) 0.69174(10) 0.0315(5) Uani d . 1 2 . .
    H H16 0.7377 0.6476 0.7063 0.038 Uiso calc R 1 2 . .
    C C17 0.4809(3) 0.6409(3) 0.68725(9) 0.0238(4) Uani d . 1 2 . .
loop_
    _atom_site_aniso_label
    _atom_site_aniso_U_11
    _atom_site_aniso_U_22
    _atom_site_aniso_U_33
    _atom_site_aniso_U_12
    _atom_site_aniso_U_13
    _atom_site_aniso_U_23
    Br1 0.03549(14) 0.02720(13) 0.02903(14) 0.00525(10) -0.00148(9) 0.00300(9)
    S1 0.0223(3) 0.0245(3) 0.0227(3) 0.0008(2) 0.0050(2) -0.0029(2)
    O1 0.0390(9) 0.0201(7) 0.0247(8) -0.0047(7) 0.0030(7) 0.0020(6)
    O2 0.0277(8) 0.0306(9) 0.0366(9) 0.0082(7) -0.0009(7) -0.0044(7)
    O3 0.0319(8) 0.0388(10) 0.0243(8) -0.0031(7) 0.0113(7) -0.0042(7)
    C1 0.0231(10) 0.0228(10) 0.0209(11) -0.0007(8) 0.0030(8) -0.0005(8)
    C2 0.0197(10) 0.0225(10) 0.0201(10) 0.0011(8) 0.0018(8) 0.0005(8)
    C3 0.0275(11) 0.0204(10) 0.0244(11) -0.0008(8) 0.0033(9) -0.0006(8)
    C4 0.0248(11) 0.0295(11) 0.0229(11) 0.0006(9) 0.0031(9) 0.0018(9)
    C5 0.0304(11) 0.0307(12) 0.0214(11) 0.0033(9) 0.0052(9) -0.0048(9)
    C6 0.0299(11) 0.0255(11) 0.0248(12) 0.0019(9) -0.0001(9) -0.0043(9)
    C7 0.0258(11) 0.0208(10) 0.0217(11) -0.0016(8) 0.0012(8) 0.0016(8)
    C8 0.0282(11) 0.0258(11) 0.0236(11) -0.0030(9) 0.0031(9) -0.0012(9)
    C9 0.0391(14) 0.0392(14) 0.0283(13) -0.0014(11) 0.0106(11) 0.0039(11)
    C10 0.0618(18) 0.0252(12) 0.0368(15) 0.0020(12) 0.0065(13) -0.0082(11)
    C11 0.0508(16) 0.0351(13) 0.0288(13) -0.0102(12) 0.0098(11) 0.0050(11)
    C12 0.0242(10) 0.0244(11) 0.0180(10) -0.0011(8) 0.0055(8) -0.0046(8)
    C13 0.0346(12) 0.0241(11) 0.0278(12) 0.0005(9) 0.0057(10) -0.0006(9)
    C14 0.0477(15) 0.0286(12) 0.0349(14) -0.0092(11) 0.0124(12) -0.0037(10)
    C15 0.0308(12) 0.0455(15) 0.0339(14) -0.0116(11) 0.0085(11) -0.0094(12)
    C16 0.0256(11) 0.0428(14) 0.0261(12) 0.0003(10) 0.0034(9) -0.0053(10)
    C17 0.0293(11) 0.0262(11) 0.0163(10) 0.0023(9) 0.0044(8) -0.0027(8)
_geom_special_details
;
 All esds (except the esd in the dihedral angle between two l.s. planes)
 are estimated using the full covariance matrix.  The cell esds are taken
 into account individually in the estimation of esds in distances, angles
 and torsion angles; correlations between esds in cell parameters are only
 used when they are defined by crystal symmetry.  An approximate (isotropic)
 treatment of cell esds is used for estimating esds involving l.s. planes.
;
loop_
    _geom_bond_atom_site_label_1
    _geom_bond_atom_site_label_2
    _geom_bond_site_symmetry_2
    _geom_bond_distance
    _geom_bond_publ_flag
    Br1 C17 . 1.890(2) ?
    Br1 O3 2_545 22.6093(17) ?
    S1 O3 . 1.4345(16) ?
    S1 O2 . 1.4348(17) ?
    S1 C1 . 1.729(2) ?
    S1 C12 . 1.779(2) ?
    O1 C8 . 1.369(3) ?
    O1 C7 . 1.386(3) ?
    C1 C8 . 1.361(3) ?
    C1 C2 . 1.444(3) ?
    C2 C7 . 1.390(3) ?
    C2 C3 . 1.397(3) ?
    C3 C4 . 1.386(3) ?
    C3 H3 . 0.9500 ?
    C4 C5 . 1.395(3) ?
    C4 C9 . 1.507(3) ?
    C5 C6 . 1.385(3) ?
    C5 H5 . 0.9500 ?
    C6 C7 . 1.375(3) ?
    C6 C10 . 1.497(3) ?
    C8 C11 . 1.472(3) ?
    C9 H9A . 0.9800 ?
    C9 H9B . 0.9800 ?
    C9 H9C . 0.9800 ?
    C10 H10A . 0.9800 ?
    C10 H10B . 0.9800 ?
    C10 H10C . 0.9800 ?
    C11 H11A . 0.9800 ?
    C11 H11B . 0.9800 ?
    C11 H11C . 0.9800 ?
    C12 C13 . 1.385(3) ?
    C12 C17 . 1.396(3) ?
    C13 C14 . 1.385(4) ?
    C13 H13 . 0.9500 ?
    C14 C15 . 1.376(4) ?
    C14 H14 . 0.9500 ?
    C15 C16 . 1.383(4) ?
    C15 H15 . 0.9500 ?
    C16 C17 . 1.383(3) ?
    C16 H16 . 0.9500 ?
loop_
    _geom_angle_atom_site_label_1
    _geom_angle_atom_site_label_2
    _geom_angle_atom_site_label_3
    _geom_angle_site_symmetry_1
    _geom_angle_site_symmetry_3
    _geom_angle
    _geom_angle_publ_flag
    C17 Br1 O3 . 2_545 76.20(6) ?
    O3 S1 O2 . . 118.32(10) ?
    O3 S1 C1 . . 109.64(10) ?
    O2 S1 C1 . . 108.65(10) ?
    O3 S1 C12 . . 109.22(10) ?
    O2 S1 C12 . . 105.85(10) ?
    C1 S1 C12 . . 104.19(10) ?
    C8 O1 C7 . . 107.27(16) ?
    C8 C1 C2 . . 107.93(19) ?
    C8 C1 S1 . . 126.30(17) ?
    C2 C1 S1 . . 125.62(16) ?
    C7 C2 C3 . . 118.87(19) ?
    C7 C2 C1 . . 104.80(18) ?
    C3 C2 C1 . . 136.3(2) ?
    C4 C3 C2 . . 118.2(2) ?
    C4 C3 H3 . . 120.9 ?
    C2 C3 H3 . . 120.9 ?
    C3 C4 C5 . . 120.1(2) ?
    C3 C4 C9 . . 120.5(2) ?
    C5 C4 C9 . . 119.4(2) ?
    C6 C5 C4 . . 123.5(2) ?
    C6 C5 H5 . . 118.3 ?
    C4 C5 H5 . . 118.3 ?
    C7 C6 C5 . . 114.4(2) ?
    C7 C6 C10 . . 122.7(2) ?
    C5 C6 C10 . . 122.9(2) ?
    C6 C7 O1 . . 125.00(19) ?
    C6 C7 C2 . . 124.9(2) ?
    O1 C7 C2 . . 110.03(18) ?
    C1 C8 O1 . . 109.95(18) ?
    C1 C8 C11 . . 134.9(2) ?
    O1 C8 C11 . . 115.2(2) ?
    C4 C9 H9A . . 109.5 ?
    C4 C9 H9B . . 109.5 ?
    H9A C9 H9B . . 109.5 ?
    C4 C9 H9C . . 109.5 ?
    H9A C9 H9C . . 109.5 ?
    H9B C9 H9C . . 109.5 ?
    C6 C10 H10A . . 109.5 ?
    C6 C10 H10B . . 109.5 ?
    H10A C10 H10B . . 109.5 ?
    C6 C10 H10C . . 109.5 ?
    H10A C10 H10C . . 109.5 ?
    H10B C10 H10C . . 109.5 ?
    C8 C11 H11A . . 109.5 ?
    C8 C11 H11B . . 109.5 ?
    H11A C11 H11B . . 109.5 ?
    C8 C11 H11C . . 109.5 ?
    H11A C11 H11C . . 109.5 ?
    H11B C11 H11C . . 109.5 ?
    C13 C12 C17 . . 119.4(2) ?
    C13 C12 S1 . . 116.07(17) ?
    C17 C12 S1 . . 124.50(17) ?
    C12 C13 C14 . . 120.3(2) ?
    C12 C13 H13 . . 119.9 ?
    C14 C13 H13 . . 119.9 ?
    C15 C14 C13 . . 120.1(2) ?
    C15 C14 H14 . . 120.0 ?
    C13 C14 H14 . . 120.0 ?
    C14 C15 C16 . . 120.3(2) ?
    C14 C15 H15 . . 119.9 ?
    C16 C15 H15 . . 119.9 ?
    C17 C16 C15 . . 120.0(2) ?
    C17 C16 H16 . . 120.0 ?
    C15 C16 H16 . . 120.0 ?
    C16 C17 C12 . . 120.0(2) ?
    C16 C17 Br1 . . 117.25(18) ?
    C12 C17 Br1 . . 122.73(17) ?
loop_
    _geom_torsion_atom_site_label_1
    _geom_torsion_atom_site_label_2
    _geom_torsion_atom_site_label_3
    _geom_torsion_atom_site_label_4
    _geom_torsion_site_symmetry_1
    _geom_torsion_site_symmetry_2
    _geom_torsion_site_symmetry_3
    _geom_torsion_site_symmetry_4
    _geom_torsion
    _geom_torsion_publ_flag
    O3 S1 C1 C8 . . . . 0.8(2) ?
    O2 S1 C1 C8 . . . . -129.9(2) ?
    C12 S1 C1 C8 . . . . 117.6(2) ?
    O3 S1 C1 C2 . . . . -174.23(18) ?
    O2 S1 C1 C2 . . . . 55.1(2) ?
    C12 S1 C1 C2 . . . . -57.4(2) ?
    C8 C1 C2 C7 . . . . -0.4(2) ?
    S1 C1 C2 C7 . . . . 175.34(16) ?
    C8 C1 C2 C3 . . . . -178.9(2) ?
    S1 C1 C2 C3 . . . . -3.1(4) ?
    C7 C2 C3 C4 . . . . -0.8(3) ?
    C1 C2 C3 C4 . . . . 177.4(2) ?
    C2 C3 C4 C5 . . . . -0.1(3) ?
    C2 C3 C4 C9 . . . . -179.4(2) ?
    C3 C4 C5 C6 . . . . 0.4(4) ?
    C9 C4 C5 C6 . . . . 179.7(2) ?
    C4 C5 C6 C7 . . . . 0.3(3) ?
    C4 C5 C6 C10 . . . . -178.2(2) ?
    C5 C6 C7 O1 . . . . -179.3(2) ?
    C10 C6 C7 O1 . . . . -0.8(4) ?
    C5 C6 C7 C2 . . . . -1.4(3) ?
    C10 C6 C7 C2 . . . . 177.2(2) ?
    C8 O1 C7 C6 . . . . 176.8(2) ?
    C8 O1 C7 C2 . . . . -1.4(2) ?
    C3 C2 C7 C6 . . . . 1.7(3) ?
    C1 C2 C7 C6 . . . . -177.1(2) ?
    C3 C2 C7 O1 . . . . 179.89(18) ?
    C1 C2 C7 O1 . . . . 1.1(2) ?
    C2 C1 C8 O1 . . . . -0.4(2) ?
    S1 C1 C8 O1 . . . . -176.16(16) ?
    C2 C1 C8 C11 . . . . 178.8(3) ?
    S1 C1 C8 C11 . . . . 3.0(4) ?
    C7 O1 C8 C1 . . . . 1.1(2) ?
    C7 O1 C8 C11 . . . . -178.3(2) ?
    O3 S1 C12 C13 . . . . -121.32(17) ?
    O2 S1 C12 C13 . . . . 7.10(19) ?
    C1 S1 C12 C13 . . . . 121.60(18) ?
    O3 S1 C12 C17 . . . . 56.5(2) ?
    O2 S1 C12 C17 . . . . -175.07(17) ?
    C1 S1 C12 C17 . . . . -60.6(2) ?
    C17 C12 C13 C14 . . . . -0.3(3) ?
    S1 C12 C13 C14 . . . . 177.65(18) ?
    C12 C13 C14 C15 . . . . 0.8(4) ?
    C13 C14 C15 C16 . . . . -0.4(4) ?
    C14 C15 C16 C17 . . . . -0.6(4) ?
    C15 C16 C17 C12 . . . . 1.2(3) ?
    C15 C16 C17 Br1 . . . . -177.56(18) ?
    C13 C12 C17 C16 . . . . -0.7(3) ?
    S1 C12 C17 C16 . . . . -178.47(17) ?
    C13 C12 C17 Br1 . . . . 177.95(16) ?
    S1 C12 C17 Br1 . . . . 0.2(3) ?
    O3 Br1 C17 C16 2_545 . . . -99.99(17) ?
    O3 Br1 C17 C12 2_545 . . . 81.32(17) ?
loop_
    _geom_hbond_atom_site_label_D
    _geom_hbond_atom_site_label_H
    _geom_hbond_atom_site_label_A
    _geom_hbond_site_symmetry_A
    _geom_hbond_distance_DH
    _geom_hbond_distance_HA
    _geom_hbond_distance_DA
    _geom_hbond_angle_DHA
    C9 H9C Cg1 3_666 0.98 2.84 3.608(2) 136.3
_shelx_res_checksum
;
   1   0   0   -0.03    0.02
   1   0   0   -0.02    0.02
   1   0   0   -0.02    0.02
   1   0   0   -0.05    0.02
  -1   0   0   -0.04    0.02
  -1   0   0   -0.03    0.02
  -1   0   0   -0.04    0.02
  -1   0   0   -0.02    0.02
  -1   0   0   -0.02    0.02
  -1   0   0   -0.03    0.02
   2   0   0   22.36    0.76
  -2   0   0   21.09    0.77
  -2   0   0   21.89    0.75
   2   0   0   21.88    0.75
  -2   0   0   21.81    0.78
   2   0   0   21.83    0.81
  -2   0   0   21.61    0.79
  -2   0   0   22.63    0.73
   2   0   0   20.43    0.78
  -2   0   0   22.18    0.76
   3   0   0    0.11    0.09
  -3   0   0    0.06    0.08
   3   0   0    0.08    0.06
  -3   0   0    0.04    0.06
   3   0   0    0.01    0.08
   3   0   0    0.09    0.07
  -3   0   0   -0.05    0.06
  -3   0   0   -0.12    0.07
  -3   0   0    0.09    0.08
   4   0   0    0.87    0.12
   4   0   0    0.78    0.16
  -4   0   0    0.88    0.15
  -4   0   0    0.99    0.14
  -4   0   0    0.82    0.12
   4   0   0    0.72    0.14
   4   0   0    1.07    0.14
  -4   0   0    0.69    0.15
   4   0   0    0.90    0.13
  -4   0   0    1.00    0.16
  -5   0   0    0.01    0.11
   5   0   0    0.17    0.14
  -5   0   0   -0.02    0.12
  -5   0   0    0.11    0.15
   5   0   0   -0.09    0.09
  -5   0   0    0.22    0.14
   5   0   0   -0.04    0.13
  -5   0   0    0.02    0.13
   5   0   0    0.01    0.11
   5   0   0    0.18    0.16
  -6   0   0    4.50    0.38
   6   0   0    4.64    0.34
   6   0   0    5.16    0.36
   6   0   0    4.71    0.42
  -6   0   0    4.41    0.39
   6   0   0    4.87    0.33
  -6   0   0    4.63    0.32
   6   0   0    5.44    0.33
  -6   0   0    5.17    0.39
   7   0   0    0.02    0.22
  -7   0   0   -0.18    0.14
   7   0   0   -0.07    0.17
   7   0   0   -0.04    0.17
  -7   0   0    0.00    0.21
   7   0   0    0.02    0.21
  -7   0   0    0.16    0.20
   8   0   0    2.12    0.31
   8   0   0    2.91    0.41
  -8   0   0    2.00    0.35
  -9   0   0    0.00    0.27
   9   0   0    0.13    0.31
 -10   0   0    2.74    0.49
  10   0   0    2.79    0.53
   0  -1   0    0.01    0.02
   0  -1   0    0.04    0.03
   0  -1   0    0.03    0.02
   0  -1   0   -0.01    0.02
   0  -1   0   -0.02    0.02
   0   1   0    0.03    0.02
   0   1   0    0.01    0.03
   0   1   0    0.02    0.02
   0   1   0    0.02    0.03
  -1  -1   0   12.61    0.42
  -1  -1   0   11.52    0.47
  -1  -1   0   12.80    0.44
   1  -1   0   12.23    0.46
   1  -1   0   13.46    0.66
  -1  -1   0   13.04    0.47
  -1  -1   0   13.08    0.46
   1  -1   0   12.82    0.44
   1   1   0   12.55    0.47
  -1   1   0   12.55    0.45
   1   1   0   12.49    0.45
   1   1   0   12.09    0.42
  -1   1   0   12.46    0.44
  -1   1   0   12.78    0.44
  -1   1   0   12.79    0.47
   1   1   0   11.99    0.47
  -1   1   0   13.21    0.65
   1   1   0   11.21    0.45
   2  -1   0    0.05    0.06
  -2  -1   0    0.09    0.04
  -2  -1   0    0.01    0.05
  -2  -1   0    0.02    0.06
  -2  -1   0    0.09    0.06
  -2   1   0    0.04    0.06
   2   1   0    0.24    0.06
   2   1   0    0.08    0.06
  -2   1   0    0.13    0.06
   2   1   0    0.02    0.05
  -2   1   0    0.09    0.06
   2   1   0    0.01    0.07
  -2   1   0    0.09    0.06
   3  -1   0   84.99    2.76
  -3  -1   0   84.62    2.74
   3  -1   0   82.83    2.71
   3  -1   0   83.68    2.83
  -3  -1   0   86.76    2.65
  -3  -1   0   84.94    2.79
  -3   1   0   81.11    2.91
  -3   1   0   85.48    2.75
   3   1   0   84.11    2.83
   3   1   0   85.43    2.91
  -3   1   0   83.88    2.80
   3   1   0   84.69    2.78
  -3   1   0   86.73    2.71
   3   1   0   83.38    2.89
   3   1   0   83.67    2.80
  -4  -1   0   19.98    0.78
  -4  -1   0   20.24    0.78
   4  -1   0   20.97    0.79
   4  -1   0   20.73    0.78
  -4  -1   0   19.78    0.71
   4  -1   0   21.54    0.76
   4   1   0   20.05    0.77
   4   1   0   19.50    0.83
  -4   1   0   19.82    0.77
   4   1   0   19.13    0.82
  -4   1   0   19.60    0.83
   4   1   0   20.55    0.77
   4   1   0   21.17    0.82
   4   1   0   20.54    0.73
  -4   1   0   19.97    0.78
  -4   1   0   19.27    0.80
  -5  -1   0   23.78    0.91
  -5  -1   0   22.87    0.92
   5  -1   0   23.74    0.91
   5  -1   0   22.32    0.86
   5  -1   0   23.96    0.91
  -5   1   0   22.13    0.91
  -5   1   0   23.53    0.94
   5   1   0   23.15    0.95
   5   1   0   23.48    0.96
   5   1   0   23.52    0.89
  -5   1   0   23.37    0.98
   5   1   0   23.49    0.89
   5   1   0   23.17    0.85
  -5   1   0   23.17    0.90
   5   1   0   21.80    0.97
   6  -1   0    0.79    0.20
   6  -1   0    0.52    0.22
  -6  -1   0    1.08    0.23
  -6  -1   0    1.11    0.20
   6  -1   0    1.70    0.20
   6  -1   0    0.92    0.16
   6  -1   0    1.51    0.28
   6   1   0    1.40    0.25
  -6   1   0    0.70    0.22
  -6   1   0    1.01    0.23
   6   1   0    1.12    0.24
  -6   1   0    1.31    0.22
   6   1   0    0.76    0.19
   6   1   0    0.83    0.18
   7  -1   0    2.04    0.35
   7  -1   0    2.32    0.31
   7  -1   0    3.03    0.30
  -7  -1   0    2.75    0.30
  -7  -1   0    2.14    0.32
   7   1   0    2.96    0.36
   7   1   0    2.37    0.29
   7   1   0    2.42    0.26
  -7   1   0    2.40    0.34
  -7   1   0    2.66    0.35
  -8  -1   0    1.60    0.33
   8  -1   0    2.36    0.40
   8  -1   0    2.08    0.34
  -8   1   0    1.78    0.36
  -8   1   0    1.90    0.36
   8   1   0    1.87    0.37
   9  -1   0    1.05    0.40
  -9  -1   0    1.11    0.36
   9  -1   0    0.90    0.33
   9   1   0    0.91    0.39
  -9   1   0    0.74    0.33
  -9   1   0    0.92    0.38
 -10  -1   0    1.82    0.43
  10  -1   0    1.49    0.45
  10   1   0    2.79    0.52
 -10   1   0    1.73    0.46
   0  -2   0    2.79    0.15
   0  -2   0    2.96    0.15
   0  -2   0    3.04    0.18
   0   2   0    2.81    0.17
   0   2   0    2.85    0.18
   0   2   0    2.99    0.30
   0   2   0    2.81    0.18
  -1  -2   0   13.00    0.47
   1  -2   0   12.79    0.49
  -1  -2   0   12.37    0.42
  -1  -2   0   12.87    0.47
   1  -2   0   12.85    0.77
   1  -2   0   12.64    0.48
  -1  -2   0   12.91    0.50
   1   2   0   13.69    0.51
  -1   2   0   12.16    0.49
   1   2   0   12.66    0.49
  -1   2   0   12.67    0.47
   1   2   0   13.13    0.50
  -1   2   0   12.69    0.52
  -2  -2   0    5.92    0.30
   2  -2   0    7.13    0.48
  -2  -2   0    6.19    0.22
   2  -2   0    5.96    0.30
  -2  -2   0    6.28    0.28
  -2   2   0    6.08    0.29
  -2   2   0    6.33    0.30
   2   2   0    6.16    0.30
   2   2   0    6.68    0.31
  -2   2   0    5.64    0.30
  -2   2   0    5.87    0.31
   2   2   0    5.35    0.29
  -2   2   0    6.36    0.42
  -3  -2   0    6.30    0.35
  -3  -2   0    6.65    0.32
   3  -2   0    6.84    0.47
  -3  -2   0    6.30    0.23
   3  -2   0    5.96    0.34
  -3  -2   0    6.17    0.34
  -3   2   0    6.98    0.33
  -3   2   0    6.52    0.35
   3   2   0    6.63    0.35
  -3   2   0    6.71    0.34
  -3   2   0    5.89    0.34
   3   2   0    5.93    0.36
   3   2   0    6.58    0.34
   3   2   0    5.81    0.32
   3   2   0    6.07    0.26
   4  -2   0   26.11    1.31
   4  -2   0   22.02    0.93
   4  -2   0   25.07    0.90
   4  -2   0   25.72    0.90
  -4  -2   0   24.21    0.92
  -4  -2   0   24.95    0.95
  -4   2   0   23.89    0.93
   4   2   0   22.88    0.97
   4   2   0   23.61    0.94
   4   2   0   23.16    0.92
  -4   2   0   23.99    0.95
   4   2   0   25.14    0.82
  -4   2   0   26.06    0.94
   4   2   0   24.03    1.00
   4   2   0   24.41    0.82
  -4   2   0   24.00    1.00
   5  -2   0   25.32    0.95
  -5  -2   0   23.85    0.99
   5  -2   0   25.37    1.01
  -5  -2   0   24.33    1.01
   5  -2   0   27.09    0.97
   5  -2   0   26.80    1.37
  -5   2   0   25.27    1.03
   5   2   0   25.49    1.06
  -5   2   0   25.08    1.08
   5   2   0   26.01    0.99
  -5   2   0   24.99    1.00
  -5   2   0   26.68    1.01
   5   2   0   26.32    0.89
   5   2   0   24.53    0.85
  -6  -2   0    0.02    0.16
   6  -2   0    0.18    0.20
   6  -2   0    0.09    0.19
   6  -2   0   -0.04    0.14
  -6  -2   0   -0.11    0.16
   6   2   0   -0.02    0.17
   6   2   0    0.03    0.20
  -6   2   0   -0.07    0.19
  -6   2   0    0.09    0.18
  -6   2   0    0.43    0.19
   7  -2   0   18.15    0.85
  -7  -2   0   17.81    0.83
  -7  -2   0   18.34    0.86
   7  -2   0   17.20    0.93
  -7   2   0   16.41    0.90
   7   2   0   18.05    0.89
   7   2   0   17.35    0.80
  -7   2   0   17.43    0.87
  -8  -2   0    1.39    0.33
   8  -2   0    1.82    0.36
   8  -2   0    1.87    0.41
  -8   2   0    2.40    0.38
  -8   2   0    1.33    0.38
   8   2   0    1.93    0.39
  -9  -2   0    0.42    0.31
   9  -2   0    0.18    0.33
   9  -2   0    0.12    0.31
  -9   2   0    0.53    0.32
  -9   2   0    0.05    0.32
   9   2   0    0.41    0.36
 -10  -2   0   -0.12    0.32
 -10   2   0    0.27    0.36
  10   2   0   -0.31    0.36
   0  -3   0    0.06    0.07
   0  -3   0   -0.08    0.06
   0  -3   0   -0.02    0.08
   0   3   0    0.22    0.10
   0   3   0    0.03    0.13
   0   3   0   -0.12    0.08
   0   3   0   -0.04    0.07
   1  -3   0    0.31    0.10
  -1  -3   0    0.21    0.07
  -1  -3   0    0.06    0.09
  -1  -3   0    0.36    0.09
   1  -3   0   -0.03    0.08
  -1  -3   0    0.06    0.08
   1   3   0    0.36    0.11
  -1   3   0    0.16    0.09
  -1   3   0    0.14    0.18
   1   3   0    0.15    0.11
  -1   3   0    0.12    0.10
   1   3   0    0.40    0.10
  -2  -3   0   49.05    1.70
  -2  -3   0   51.26    1.78
   2  -3   0   52.62    2.63
   2  -3   0   51.56    1.72
   2   3   0   49.70    1.76
  -2   3   0   51.38    1.70
  -2   3   0   51.20    1.76
   2   3   0   49.40    1.76
   2   3   0   52.07    1.82
  -2   3   0   49.71    2.57
  -2   3   0   51.13    1.83
   3  -3   0    3.52    0.27
   3  -3   0    3.69    0.42
  -3  -3   0    3.85    0.29
  -3  -3   0    3.46    0.25
  -3  -3   0    3.63    0.27
  -3   3   0    3.94    0.27
  -3   3   0    3.90    0.28
  -3   3   0    4.17    0.38
   3   3   0    3.56    0.26
   3   3   0    3.08    0.26
   3   3   0    2.87    0.25
  -3   3   0    3.56    0.26
  -3   3   0    3.69    0.29
   4  -3   0   30.19    1.16
  -4  -3   0   29.53    1.12
  -4  -3   0   31.15    1.18
  -4  -3   0   30.06    1.20
   4  -3   0   34.19    1.71
   4   3   0   30.07    1.19
  -4   3   0   30.15    1.22
  -4   3   0   30.66    1.14
   4   3   0   30.56    1.15
  -4   3   0   28.83    1.16
  -4   3   0   29.71    1.15
   4   3   0   29.94    1.15
  -5  -3   0    5.49    0.38
  -5  -3   0    4.49    0.36
   5  -3   0    5.20    0.40
   5  -3   0    4.77    0.29
   5  -3   0    5.02    0.31
   5  -3   0    4.99    0.51
  -5   3   0    5.47    0.41
  -5   3   0    5.01    0.36
  -5   3   0    5.06    0.41
   5   3   0    4.82    0.36
   5   3   0    5.59    0.40
  -6  -3   0   17.66    0.82
  -6  -3   0   16.51    0.79
   6  -3   0   16.94    0.82
  -6   3   0   16.57    0.86
   6   3   0   16.26    0.82
  -6   3   0   16.49    0.82
   6   3   0   17.72    0.78
  -6   3   0   17.30    0.79
  -7  -3   0    0.05    0.21
   7  -3   0   -0.06    0.24
  -7  -3   0    0.11    0.22
  -7   3   0    0.05    0.26
   7   3   0    0.36    0.26
   7   3   0   -0.01    0.22
  -7   3   0   -0.36    0.20
  -8  -3   0    4.97    0.49
   8  -3   0    4.24    0.54
   8  -3   0    4.88    0.51
  -8   3   0    4.96    0.56
  -8   3   0    4.58    0.50
   8   3   0    4.24    0.49
   9  -3   0    1.38    0.38
  -9  -3   0    0.55    0.31
   9  -3   0    0.25    0.37
  -9   3   0    0.22    0.33
  -9   3   0    0.42    0.38
   9   3   0    0.74    0.35
  10  -3   0    0.97    0.45
 -10  -3   0    0.68    0.39
 -10   3   0    0.19    0.36
   0  -4   0   17.32    0.66
   0  -4   0   16.50    0.64
   0  -4   0   17.62    0.71
   0   4   0   17.55    0.73
   0   4   0   15.34    1.13
   0   4   0   16.89    0.71
   0   4   0   16.23    0.70
   1  -4   0    0.80    0.15
  -1  -4   0    0.80    0.14
   1  -4   0    0.46    0.12
   1  -4   0    0.71    0.14
  -1  -4   0    0.77    0.11
  -1  -4   0    0.78    0.16
   1   4   0    0.56    0.16
   1   4   0    1.00    0.16
  -1   4   0    0.76    0.16
   1   4   0    1.06    0.17
  -1   4   0    1.23    0.17
  -1   4   0    0.35    0.25
   2  -4   0    1.17    0.18
   2  -4   0    1.14    0.17
   2  -4   0    1.39    0.33
  -2  -4   0    1.13    0.19
  -2  -4   0    1.06    0.17
  -2  -4   0    0.95    0.09
  -2   4   0    0.90    0.17
   2   4   0    0.85    0.18
  -2   4   0    0.91    0.18
   2   4   0    1.23    0.17
   2   4   0    1.33    0.19
  -3  -4   0   33.60    1.32
   3  -4   0   31.78    1.26
   3  -4   0   34.45    1.96
  -3  -4   0   34.46    1.25
  -3   4   0   34.50    1.88
  -3   4   0   34.79    1.29
   3   4   0   35.92    1.31
   3   4   0   34.90    1.33
   3   4   0   34.29    1.28
  -3   4   0   35.19    1.37
  -4  -4   0    0.08    0.15
   4  -4   0   -0.09    0.24
  -4  -4   0    0.00    0.14
   4  -4   0   -0.03    0.16
  -4  -4   0   -0.04    0.13
   4   4   0   -0.15    0.14
  -4   4   0   -0.08    0.16
  -4   4   0    0.07    0.16
   4   4   0    0.02    0.15
  -5  -4   0    0.94    0.24
  -5  -4   0    1.34    0.26
   5  -4   0    0.69    0.24
  -5  -4   0    1.03    0.23
  -5   4   0    1.59    0.25
  -5   4   0    1.50    0.30
   5   4   0    1.11    0.26
   5   4   0    1.24    0.24
  -5   4   0    1.22    0.26
  -6  -4   0    1.26    0.28
  -6  -4   0    1.81    0.30
   6  -4   0    1.67    0.32
  -6   4   0    1.05    0.26
   6   4   0    1.54    0.28
  -6   4   0    1.10    0.28
   6   4   0    1.89    0.32
  -6   4   0    1.64    0.33
  -7  -4   0    4.67    0.47
   7  -4   0    5.14    0.50
  -7  -4   0    5.02    0.48
  -7   4   0    5.50    0.51
   7   4   0    4.96    0.45
   7   4   0    5.64    0.50
  -7   4   0    5.84    0.55
  -8  -4   0    0.44    0.29
   8  -4   0    0.50    0.34
   8   4   0    0.42    0.30
   8   4   0    0.28    0.29
  -8   4   0   -0.02    0.26
  -8   4   0    0.16    0.34
   9  -4   0    6.25    0.70
   9  -4   0    4.72    0.58
  -9  -4   0    5.41    0.58
  -9   4   0    6.37    0.70
   9   4   0    4.99    0.58
  -9   4   0    6.74    0.64
   0  -5   0    0.01    0.12
   0  -5   0   -0.23    0.11
   0  -5   0    0.25    0.13
   0   5   0   -0.14    0.12
   0   5   0    0.01    0.14
   0   5   0    0.17    0.15
   0   5   0    0.28    0.29
   1  -5   0   11.34    0.54
  -1  -5   0   10.99    0.59
  -1  -5   0   11.33    0.49
   1  -5   0   12.04    0.58
  -1  -5   0   12.04    0.56
   1  -5   0   11.82    0.54
  -1   5   0   10.31    0.96
  -1   5   0   11.69    0.59
   1   5   0   12.23    0.59
   1   5   0   13.74    0.62
   1   5   0   10.60    0.96
   1   5   0   11.97    0.57
  -1   5   0   12.07    0.61
   2  -5   0    4.39    0.31
   2  -5   0    4.65    0.33
  -2  -5   0    3.47    0.22
   2  -5   0    4.12    0.31
  -2  -5   0    3.43    0.33
  -2  -5   0    3.83    0.31
  -2   5   0    4.12    0.35
   2   5   0    4.51    0.34
  -2   5   0    3.92    0.33
   2   5   0    3.51    0.33
  -2   5   0    3.14    0.50
  -3  -5   0    6.34    0.44
   3  -5   0    5.56    0.38
  -3  -5   0    6.22    0.40
   3  -5   0    5.95    0.42
  -3   5   0    6.73    0.47
  -3   5   0    5.75    0.42
   3   5   0    5.92    0.43
   3   5   0    5.62    0.40
   4  -5   0   16.57    0.81
  -4  -5   0   16.08    0.76
  -4  -5   0   17.07    0.84
  -4  -5   0   16.91    0.84
  -4   5   0   16.45    0.79
  -4   5   0   16.59    0.86
   4   5   0   18.08    0.82
   4   5   0   18.26    0.81
   5  -5   0    3.81    0.41
  -5  -5   0    3.90    0.42
  -5  -5   0    5.47    0.42
  -5  -5   0    4.19    0.42
   5   5   0    4.85    0.41
   5   5   0    4.49    0.41
  -5   5   0    3.34    0.44
  -5   5   0    4.79    0.41
  -6  -5   0   11.72    0.74
   6  -5   0   13.24    0.74
  -6  -5   0   12.07    0.70
   6   5   0   13.81    0.74
   6   5   0   12.63    0.73
  -6   5   0   12.67    0.80
  -7  -5   0    1.05    0.31
   7  -5   0    1.48    0.38
   7   5   0    0.52    0.30
   7   5   0    0.87    0.33
  -7   5   0    1.17    0.41
  -8  -5   0    6.11    0.56
   8  -5   0    4.99    0.58
  -8   5   0    5.42    0.66
   8   5   0    4.90    0.50
   8   5   0    5.26    0.53
   9  -5   0   -0.38    0.37
   9   5   0   -0.10    0.36
   0  -6   0   24.59    1.03
   0  -6   0   23.97    0.92
   0  -6   0   23.07    0.96
   0   6   0   24.57    1.04
   0   6   0   22.84    1.67
   0   6   0   24.34    1.05
   1  -6   0    0.82    0.19
  -1  -6   0    1.03    0.24
  -1  -6   0    0.89    0.21
  -1  -6   0    1.25    0.18
   1  -6   0    0.57    0.18
   1  -6   0    1.49    0.24
   1   6   0    0.69    0.24
  -1   6   0    1.14    0.44
  -1   6   0    0.75    0.23
   1   6   0    1.11    0.24
  -1   6   0    0.88    0.24
   1   6   0    0.96    0.43
   2  -6   0   14.91    0.69
   2  -6   0   15.50    0.73
  -2  -6   0   15.69    0.73
  -2  -6   0   14.92    0.77
   2  -6   0   16.29    0.75
   2   6   0   13.19    1.22
  -2   6   0   14.66    0.79
   2   6   0   15.93    0.77
  -2   6   0   16.11    0.78
   2   6   0   15.79    0.76
  -3  -6   0    2.72    0.34
   3  -6   0    2.53    0.29
   3  -6   0    2.41    0.32
   3  -6   0    1.89    0.26
  -3  -6   0    2.83    0.32
   3   6   0    2.70    0.32
   3   6   0    3.10    0.35
  -3   6   0    3.11    0.36
  -3   6   0    2.49    0.36
  -4  -6   0   26.69    1.14
   4  -6   0   26.33    1.17
  -4  -6   0   30.10    1.28
  -4  -6   0   30.15    1.27
   4   6   0   26.78    1.20
   4   6   0   28.06    1.19
  -4   6   0   28.66    1.30
  -4   6   0   27.35    1.21
   5  -6   0    1.39    0.33
  -5  -6   0    0.86    0.26
  -5  -6   0    1.32    0.33
   5   6   0    1.02    0.30
   5   6   0    0.69    0.29
  -5   6   0    0.94    0.30
  -5   6   0    0.77    0.32
   6  -6   0    0.89    0.34
  -6  -6   0    1.07    0.31
  -6   6   0    0.22    0.32
   6   6   0    0.68    0.30
   6   6   0    0.47    0.29
   7  -6   0    1.10    0.39
  -7  -6   0    1.50    0.36
   7   6   0    1.12    0.36
  -7   6   0    0.44    0.42
   7   6   0    0.80    0.33
   8  -6   0    0.85    0.44
   8   6   0    1.15    0.37
   8   6   0    1.93    0.42
   0  -7   0   -0.05    0.18
   0  -7   0    0.11    0.17
   0  -7   0   -0.06    0.18
   0   7   0   -0.09    0.20
   0   7   0    0.04    0.39
   0   7   0    0.16    0.24
  -1  -7   0   53.87    1.99
   1  -7   0   49.23    1.84
  -1  -7   0   51.02    1.87
   1  -7   0   53.63    1.96
  -1  -7   0   52.87    1.77
   1  -7   0   50.57    1.84
   1   7   0   47.14    3.05
   1   7   0   53.58    1.97
   1   7   0   50.81    1.99
  -1   7   0   50.22    2.01
  -1   7   0   51.73    1.98
   2  -7   0   -0.21    0.19
  -2  -7   0    0.01    0.21
   2  -7   0    0.07    0.18
  -2  -7   0    0.30    0.21
   2   7   0   -0.06    0.24
  -2   7   0    0.08    0.23
   2   7   0   -0.17    0.22
  -2   7   0   -0.15    0.24
   2   7   0   -0.13    0.40
   3  -7   0    0.53    0.25
  -3  -7   0    0.41    0.24
   3  -7   0    0.16    0.19
   3   7   0   -0.05    0.22
   3   7   0    0.51    0.49
   3   7   0    0.53    0.27
  -3   7   0    0.12    0.26
  -3   7   0    0.29    0.27
  -4  -7   0    0.29    0.24
   4  -7   0   -0.13    0.24
   4  -7   0    0.10    0.20
   4   7   0    0.01    0.25
  -4   7   0    0.15    0.27
   4   7   0    0.26    0.29
  -4   7   0   -0.25    0.26
  -5  -7   0    0.20    0.25
   5  -7   0   -0.14    0.28
  -5   7   0    0.16    0.30
  -5   7   0    0.18    0.31
   5   7   0    0.37    0.29
   5   7   0    0.30    0.31
   6  -7   0    2.52    0.45
   6   7   0    1.72    0.39
   6   7   0    2.59    0.42
  -6   7   0    2.11    0.48
   7  -7   0    2.53    0.49
   7   7   0    0.90    0.36
  -7   7   0    0.62    0.44
   7   7   0    1.40    0.40
   8  -7   0    0.79    0.45
   8   7   0    0.55    0.39
   0  -8   0    2.67    0.31
   0  -8   0    2.91    0.35
   0   8   0    3.13    0.42
   0   8   0    2.70    0.40
  -1  -8   0    1.04    0.29
   1  -8   0    1.21    0.28
   1  -8   0    0.88    0.25
   1   8   0    0.81    0.33
  -1   8   0    0.81    0.33
   1   8   0    0.62    0.27
  -1   8   0    0.44    0.30
   2  -8   0    7.29    0.53
  -2  -8   0    7.44    0.55
   2  -8   0    7.31    0.52
  -2   8   0    7.83    0.62
   2   8   0    6.97    0.58
   2   8   0    6.19    1.00
   2   8   0    7.36    0.57
  -2   8   0    7.10    0.60
   3  -8   0    5.46    0.50
   3  -8   0    4.96    0.45
  -3  -8   0    5.59    0.50
   3   8   0    4.83    0.93
   3   8   0    5.96    0.54
   3   8   0    5.14    0.50
  -3   8   0    5.98    0.58
  -3   8   0    4.66    0.53
  -4  -8   0    1.85    0.36
   4  -8   0    1.96    0.42
   4  -8   0    2.45    0.36
   4   8   0    2.39    0.76
  -4   8   0    1.87    0.43
  -4   8   0    1.46    0.43
   4   8   0    2.18    0.40
   4   8   0    2.51    0.43
   5  -8   0    1.21    0.39
   5  -8   0    1.32    0.32
   5   8   0    1.51    0.35
   5   8   0    1.69    0.78
  -5   8   0    0.64    0.43
   5   8   0    1.39    0.40
   6  -8   0    0.43    0.38
   6  -8   0    0.00    0.26
   6   8   0    0.21    0.34
   6   8   0    0.22    0.33
  -6   8   0    0.29    0.45
   7  -8   0    1.80    0.53
   7   8   0    1.61    0.44
   0  -9   0   -0.04    0.23
   0   9   0   -0.37    0.32
   0   9   0    0.12    0.28
  -1  -9   0    0.19    0.27
   1  -9   0    0.55    0.28
   1  -9   0   -0.01    0.24
   1   9   0    0.13    0.28
  -1   9   0    0.55    0.34
  -1   9   0   -0.15    0.33
   1   9   0    0.26    0.35
  -2  -9   0    1.55    0.36
   2  -9   0    1.94    0.35
   2  -9   0    1.30    0.31
   2   9   0    1.13    0.37
  -2   9   0    1.80    0.40
   2   9   0    1.19    0.40
  -2   9   0    1.54    0.43
  -3  -9   0    1.53    0.37
   3  -9   0    1.86    0.35
   3  -9   0    1.54    0.37
   3   9   0    1.42    0.43
   3   9   0    1.30    0.38
  -3   9   0    1.54    0.44
  -3   9   0    1.67    0.44
   4  -9   0    5.56    0.58
   4  -9   0    5.83    0.52
   4   9   0    5.32    0.60
  -4   9   0    5.37    0.62
  -4   9   0    5.22    0.64
   4   9   0    4.88    0.56
   5  -9   0    2.05    0.45
   5  -9   0    0.78    0.32
   5   9   0    2.50    0.50
   5   9   0    1.32    0.42
   0 -10   0    0.01    0.28
   0  10   0    0.10    0.32
   0  10   0    0.40    0.40
  -1 -10   0    0.08    0.28
   1 -10   0   -0.06    0.27
  -1  10   0    0.06    0.39
   1  10   0   -0.04    0.40
  -1  10   0   -0.31    0.32
   1  10   0    0.17    0.32
  -2 -10   0    0.26    0.32
   2 -10   0   -0.02    0.27
   2 -10   0    0.33    0.32
  -2  10   0    0.65    0.47
  -2  10   0   -0.03    0.37
   2  10   0    0.52    0.41
   2  10   0    0.28    0.32
   3 -10   0    3.76    0.51
   3 -10   0    3.03    0.43
   3  10   0    3.63    0.53
  -3  10   0    3.18    0.57
   3  10   0    2.90    0.50
   4 -10   0    0.21    0.29
   4 -10   0    0.37    0.38
  10   0  -1    0.52    0.41
 -10   0   1   -0.66    0.29
  -9   0   1   16.46    0.92
   9   0  -1   15.99    0.96
   8   0  -1    0.05    0.27
   8   0  -1    0.29    0.25
   8   0  -1    0.30    0.22
  -8   0   1   -0.18    0.20
   7   0  -1    8.93    0.54
  -7   0   1    7.78    0.54
   7   0  -1    8.72    0.47
   7   0  -1    8.40    0.58
  -7   0   1    7.35    0.47
   7   0  -1    8.63    0.50
  -7   0   1    7.62    0.53
   6   0  -1    0.18    0.19
   6   0  -1   -0.06    0.14
  -6   0   1    0.01    0.13
  -6   0   1    0.15    0.16
   6   0  -1   -0.01    0.11
  -6   0   1    0.15    0.17
  -6   0   1   -0.09    0.15
  -6   0   1    0.10    0.18
   6   0  -1   -0.16    0.15
   6   0  -1   -0.05    0.15
  -5   0   1    6.24    0.35
  -5   0   1    6.00    0.35
   5   0  -1    5.95    0.40
   5   0  -1    6.06    0.35
  -5   0   1    5.93    0.38
   5   0  -1    6.34    0.34
  -5   0   1    5.71    0.38
   5   0  -1    6.71    0.37
   5   0  -1    6.56    0.39
  -5   0   1    6.06    0.40
  -4   0   1   -0.05    0.11
   4   0  -1    0.04    0.10
  -4   0   1   -0.02    0.08
  -4   0   1    0.04    0.09
  -4   0   1   -0.01    0.09
  -4   0   1    0.20    0.11
   4   0  -1    0.06    0.10
   4   0  -1    0.03    0.11
   4   0  -1    0.05    0.08
  -3   0   1  101.17    3.35
   3   0  -1  101.20    3.33
  -3   0   1  100.32    3.44
  -3   0   1  103.79    3.19
   3   0  -1  102.62    3.30
  -3   0   1  102.19    3.25
   3   0  -1  101.02    3.46
   3   0  -1   97.43    3.40
  -3   0   1   98.82    3.30
   2   0  -1    0.02    0.05
  -2   0   1   -0.04    0.04
  -2   0   1    0.04    0.04
  -2   0   1   -0.01    0.04
  -2   0   1    0.01    0.04
   2   0  -1   -0.01    0.04
  -2   0   1    0.01    0.05
  -1   0   1  163.90    4.72
   1   0  -1  148.12    5.07
  -1   0   1  153.06    4.94
  -1   0   1  151.11    4.77
   1   0  -1  150.16    4.90
  -1   0   1  146.85    5.07
   0   0   1   -0.07    0.01
   0   0   1   -0.08    0.00
   0   0  -1   -0.08    0.00
   1   0   1   41.68    1.41
   1   0   1   41.41    1.46
  -1   0  -1   40.24    1.44
   1   0   1   41.33    1.47
  -1   0  -1   41.85    1.41
  -1   0  -1   41.93    1.41
   1   0   1   43.72    1.36
   1   0   1   41.44    1.41
   1   0   1   41.85    1.40
  -1   0  -1   39.92    1.46
  -1   0  -1   41.43    1.42
  -2   0  -1   -0.04    0.05
  -2   0  -1    0.04    0.05
   2   0   1    0.05    0.06
   2   0   1   -0.13    0.05
   2   0   1    0.03    0.04
  -2   0  -1   -0.03    0.05
  -2   0  -1    0.12    0.05
  -2   0  -1    0.04    0.04
   2   0   1    0.03    0.04
   2   0   1    0.01    0.05
  -2   0  -1   -0.07    0.05
   3   0   1  286.62    9.59
   3   0   1  291.96    9.39
   3   0   1  291.58    9.32
  -3   0  -1  291.66    9.42
  -3   0  -1  297.98    9.02
   3   0   1  294.42    9.03
  -3   0  -1  289.42    9.32
  -3   0  -1  285.80    9.15
  -4   0  -1    0.02    0.08
  -4   0  -1    0.06    0.10
  -4   0  -1   -0.04    0.09
   4   0   1    0.07    0.12
   4   0   1   -0.02    0.08
   4   0   1    0.07    0.07
  -4   0  -1    0.00    0.11
   4   0   1   -0.09    0.09
   4   0   1   -0.04    0.09
   5   0   1   46.99    1.73
   5   0   1   47.11    1.65
   5   0   1   47.72    1.64
   5   0   1   51.37    1.83
  -5   0  -1   48.03    1.66
  -5   0  -1   46.78    1.70
  -5   0  -1   47.69    1.71
   5   0   1   48.17    1.64
  -5   0  -1   47.36    1.79
   6   0   1   -0.11    0.13
   6   0   1   -0.20    0.15
   6   0   1   -0.07    0.11
  -6   0  -1    0.03    0.13
  -6   0  -1    0.38    0.19
   6   0   1    0.06    0.19
   6   0   1   -0.01    0.16
  -6   0  -1    0.15    0.16
   7   0   1    6.95    0.46
  -7   0  -1    6.10    0.51
  -7   0  -1    6.91    0.51
   7   0   1    6.29    0.53
   8   0   1    0.21    0.28
  -8   0  -1    0.14    0.26
   8   0   1   -0.24    0.21
   9   0   1    3.55    0.49
  -9   0  -1    3.19    0.46
  10   0   1   -0.04    0.37
 -10   0  -1    0.20    0.34
  10  -1  -1    0.61    0.39
 -10  -1   1    0.95    0.39
  10   1  -1    0.92    0.39
 -10   1   1    0.62    0.37
   9  -1  -1    0.53    0.37
   9  -1  -1    0.46    0.30
  -9  -1   1   -0.12    0.27
  -9   1   1    0.44    0.35
  -9   1   1   -0.04    0.27
   9   1  -1    0.31    0.32
   8  -1  -1   11.09    0.74
  -8  -1   1    9.88    0.65
   8  -1  -1   10.89    0.65
   8   1  -1    9.99    0.71
  -8   1   1   10.89    0.72
  -8   1   1   10.56    0.68
  -7  -1   1   -0.03    0.18
  -7  -1   1    0.25    0.18
   7  -1  -1    0.10    0.25
   7  -1  -1   -0.07    0.18
   7  -1  -1   -0.01    0.21
   7  -1  -1   -0.02    0.18
   7   1  -1   -0.19    0.22
   7   1  -1   -0.07    0.20
   7   1  -1    0.07    0.16
  -7   1   1   -0.01    0.23
  -7   1   1   -0.02    0.21
  -7   1   1    0.07    0.20
   7   1  -1   -0.06    0.17
   6  -1  -1   39.92    1.41
   6  -1  -1   40.24    1.43
  -6  -1   1   37.63    1.45
  -6  -1   1   38.37    1.35
   6  -1  -1   37.62    1.57
  -6  -1   1   41.02    1.46
   6  -1  -1   40.90    1.47
   6  -1  -1   37.75    1.43
   6   1  -1   40.22    1.43
  -6   1   1   36.96    1.47
  -6   1   1   37.53    1.47
   6   1  -1   40.23    1.38
  -6   1   1   39.37    1.42
   6   1  -1   36.80    1.51
  -6   1   1   37.37    1.53
   6   1  -1   39.00    1.55
   5  -1  -1    0.61    0.18
   5  -1  -1    0.36    0.15
  -5  -1   1    0.67    0.13
  -5  -1   1    0.61    0.17
  -5  -1   1    0.51    0.15
   5  -1  -1    0.66    0.13
  -5   1   1    0.49    0.16
  -5   1   1    0.43    0.18
   5   1  -1    0.68    0.18
  -5   1   1    0.55    0.17
   5   1  -1    0.70    0.18
   5   1  -1    0.50    0.14
   5   1  -1    0.59    0.16
   5   1  -1    0.57    0.15
  -5   1   1    0.46    0.16
   5   1  -1    0.71    0.14
   4  -1  -1   32.74    1.17
  -4  -1   1   31.87    1.15
   4  -1  -1   33.17    1.14
  -4  -1   1   31.99    1.17
  -4  -1   1   33.28    1.09
  -4   1   1   31.14    1.17
  -4   1   1   33.06    1.14
   4   1  -1   31.93    1.16
  -4   1   1   31.68    1.18
   4   1  -1   31.08    1.22
  -4   1   1   30.96    1.22
   4   1  -1   32.03    1.22
   4   1  -1   33.23    1.16
   4   1  -1   32.03    1.19
  -3  -1   1   13.06    0.52
  -3  -1   1   13.86    0.48
  -3  -1   1   13.06    0.54
   3  -1  -1   13.42    0.51
   3   1  -1   13.45    0.56
  -3   1   1   13.70    0.54
   3   1  -1   13.91    0.55
   3   1  -1   13.64    0.53
   3   1  -1   12.46    0.56
  -3   1   1   12.43    0.53
  -3   1   1   12.68    0.56
  -3   1   1   13.10    0.52
   3   1  -1   12.70    0.52
   2  -1  -1    0.17    0.07
  -2  -1   1    0.20    0.04
  -2  -1   1    0.09    0.06
  -2  -1   1    0.10    0.06
  -2  -1   1    0.26    0.06
   2   1  -1    0.33    0.07
  -2   1   1    0.14    0.06
   2   1  -1    0.09    0.05
   2   1  -1    0.21    0.07
   2   1  -1    0.43    0.08
  -2   1   1    0.32    0.07
  -2   1   1    0.35    0.07
   2   1  -1    0.17    0.08
  -2   1   1    0.22    0.07
  -1  -1   1   22.26    0.71
  -1  -1   1   22.39    0.76
   1  -1  -1   21.87    0.76
  -1  -1   1   21.11    0.75
  -1  -1   1   21.29    0.77
  -1  -1   1   21.33    0.74
   1  -1  -1   22.21    1.08
  -1  -1   1   20.94    0.68
  -1   1   1   20.12    0.76
   1   1  -1   20.71    0.74
  -1   1   1   20.56    0.74
  -1   1   1   21.82    1.07
   1   1  -1   20.12    0.77
   1   1  -1   21.59    0.70
  -1   1   1   22.03    0.72
   1   1  -1   21.19    0.74
   1   1  -1   22.26    0.76
   0  -1   1  113.32    3.34
   0  -1   1  111.38    3.59
   0  -1   1  112.62    5.03
   0  -1   1  108.11    3.49
   0  -1   1  104.98    3.40
   0  -1  -1  106.72    3.38
   0  -1  -1  109.06    3.49
   0  -1  -1  108.63    3.49
   0  -1  -1  116.40    3.60
   0  -1   1  104.93    3.56
   0  -1   1  104.45    3.49
   0   1  -1   90.15    3.39
   0   1   1  109.34    3.50
   0   1  -1  102.62    3.49
   0   1  -1  103.66    3.56
   0   1   1  106.42    3.49
   0   1  -1  110.51    5.03
   0   1   1  112.64    3.60
   0   1   1  106.36    3.33
   0   1  -1  107.24    3.49
   0   1  -1  109.51    3.59
   1  -1   1    0.34    0.05
  -1  -1  -1    0.33    0.06
  -1  -1  -1    0.32    0.05
   1  -1   1    0.29    0.04
   1  -1   1    0.35    0.06
  -1  -1  -1    0.38    0.06
   1  -1   1    0.50    0.09
  -1   1  -1    0.32    0.07
   1   1   1    0.26    0.06
  -1   1  -1    0.36    0.05
   1   1   1    0.28    0.05
   1   1   1    0.29    0.05
  -1   1  -1    0.29    0.05
  -1   1  -1    0.35    0.04
  -2  -1  -1   16.89    0.61
   2  -1   1   16.83    0.59
   2  -1   1   17.15    0.62
  -2  -1  -1   16.21    0.64
   2  -1   1   17.71    0.87
  -2  -1  -1   16.99    0.61
  -2   1  -1   17.40    0.61
   2   1   1   17.22    0.64
   2   1   1   16.41    0.56
  -2   1  -1   16.11    0.59
  -2   1  -1   16.56    0.62
   2   1   1   16.94    0.61
   2   1   1   17.06    0.55
  -3  -1  -1   28.61    1.01
   3  -1   1   28.04    1.01
   3  -1   1   29.47    0.98
  -3  -1  -1   27.95    1.01
   3  -1   1   29.04    1.01
  -3   1  -1   28.07    0.99
   3   1   1   29.65    1.01
   3   1   1   28.13    1.05
  -3   1  -1   27.13    1.02
   3   1   1   28.97    1.08
   3   1   1   28.06    1.07
   3   1   1   30.70    0.95
  -3   1  -1   27.44    1.08
  -3   1  -1   28.93    1.01
   4  -1   1   33.65    1.13
  -4  -1  -1   33.21    1.18
   4  -1   1   33.32    1.17
   4  -1   1   31.24    1.15
  -4  -1  -1   31.75    1.16
   4   1   1   33.44    1.10
  -4   1  -1   32.95    1.19
  -4   1  -1   30.79    1.24
   4   1   1   32.63    1.23
   4   1   1   32.75    1.25
   4   1   1   30.96    1.20
   4   1   1   33.34    1.16
  -4   1  -1   31.24    1.16
   5  -1   1    1.12    0.16
   5  -1   1    1.53    0.15
   5  -1   1    1.54    0.21
  -5  -1  -1    1.23    0.17
  -5  -1  -1    1.44    0.21
   5  -1   1    1.07    0.17
   5  -1   1    0.86    0.22
   5   1   1    1.41    0.18
   5   1   1    1.26    0.23
  -5   1  -1    1.10    0.18
  -5   1  -1    1.65    0.24
   5   1   1    0.97    0.15
  -5   1  -1    1.12    0.23
   6  -1   1   38.34    1.32
  -6  -1  -1   38.60    1.36
  -6  -1  -1   35.15    1.40
   6  -1   1   37.19    1.37
   6  -1   1   38.25    1.37
   6  -1   1   35.56    1.50
   6   1   1   38.42    1.34
  -6   1  -1   34.14    1.36
   6   1   1   33.35    1.46
  -6   1  -1   34.90    1.47
   6   1   1   38.71    1.29
  -6   1  -1   33.96    1.40
   7  -1   1    0.64    0.24
   7  -1   1    0.25    0.25
  -7  -1  -1    0.42    0.19
  -7  -1  -1    0.94    0.26
   7   1   1    0.73    0.27
  -7   1  -1    0.89    0.25
   7   1   1    0.87    0.22
  -7   1  -1    0.49    0.25
   8  -1   1   11.32    0.65
   8  -1   1   11.41    0.79
  -8  -1  -1   11.96    0.73
   8   1   1   12.24    0.75
  -8   1  -1   12.82    0.75
  -8   1  -1   11.60    0.76
  -9  -1  -1    0.83    0.33
   9  -1   1    0.03    0.35
  -9   1  -1    1.78    0.43
   9   1   1    0.66    0.34
  -9   1  -1    0.61    0.33
 -10  -1  -1    0.64    0.37
 -10   1  -1    0.67    0.37
  10   1   1    0.70    0.39
  10  -2  -1    0.06    0.34
 -10  -2   1   -0.07    0.33
  10   2  -1   -0.22    0.37
 -10   2   1   -0.23    0.33
   9  -2  -1   -0.26    0.31
   9  -2  -1    0.27    0.33
  -9  -2   1    0.12    0.27
   9   2  -1    0.33    0.35
  -9   2   1    0.45    0.31
  -9   2   1    0.50    0.35
   8  -2  -1    6.02    0.57
  -8  -2   1    6.60    0.55
   8  -2  -1    5.71    0.50
  -8   2   1    6.57    0.56
   8   2  -1    6.21    0.56
  -8   2   1    6.98    0.58
  -7  -2   1    5.65    0.43
   7  -2  -1    5.65    0.46
  -7  -2   1    4.66    0.43
   7  -2  -1    5.31    0.50
   7   2  -1    5.00    0.47
  -7   2   1    5.24    0.49
   7   2  -1    5.06    0.39
  -7   2   1    5.40    0.47
   6  -2  -1    1.21    0.20
  -6  -2   1    1.52    0.25
   6  -2  -1    1.23    0.26
   6  -2  -1    1.27    0.25
  -6  -2   1    1.24    0.22
  -6   2   1    0.94    0.23
  -6   2   1    0.84    0.24
   6   2  -1    1.49    0.27
   6   2  -1    1.96    0.28
  -6   2   1    1.55    0.25
  -6   2   1    2.05    0.29
   6   2  -1    0.97    0.21
   5  -2  -1    3.14    0.32
   5  -2  -1    2.36    0.21
  -5  -2   1    2.77    0.19
  -5  -2   1    2.85    0.27
  -5  -2   1    2.34    0.25
   5  -2  -1    2.89    0.22
   5  -2  -1    2.14    0.27
   5   2  -1    2.39    0.24
  -5   2   1    2.87    0.28
  -5   2   1    2.72    0.26
   5   2  -1    2.65    0.29
   5   2  -1    2.59    0.19
   5   2  -1    2.40    0.26
  -5   2   1    2.55    0.28
  -5   2   1    2.67    0.30
  -4  -2   1   30.63    1.17
  -4  -2   1   31.57    1.03
   4  -2  -1   32.89    1.14
   4  -2  -1   31.17    1.61
   4  -2  -1   31.48    1.16
  -4  -2   1   31.78    1.14
  -4   2   1   31.61    1.15
   4   2  -1   32.10    1.21
  -4   2   1   30.87    1.17
  -4   2   1   33.05    1.18
   4   2  -1   31.94    1.16
   4   2  -1   30.86    1.17
   4   2  -1   30.80    1.02
   4   2  -1   31.63    1.23
  -4   2   1   30.27    1.22
  -3  -2   1    3.93    0.17
  -3  -2   1    3.49    0.25
  -3  -2   1    3.49    0.25
   3  -2  -1    3.76    0.34
  -3  -2   1    3.79    0.23
   3   2  -1    3.43    0.27
   3   2  -1    3.41    0.23
   3   2  -1    4.16    0.26
  -3   2   1    4.14    0.26
   3   2  -1    3.35    0.24
  -3   2   1    3.76    0.24
  -3   2   1    3.49    0.24
   3   2  -1    3.75    0.17
  -3   2   1    4.10    0.27
  -2  -2   1   45.80    1.64
  -2  -2   1   46.50    1.50
  -2  -2   1   48.69    1.65
   2  -2  -1   50.33    2.39
  -2  -2   1   47.94    1.57
   2   2  -1   45.65    1.63
  -2   2   1   48.29    1.58
   2   2  -1   46.37    1.69
  -2   2   1   47.88    1.70
  -2   2   1   47.15    1.60
  -2   2   1   46.67    1.63
   2   2  -1   50.18    1.68
   2   2  -1   48.48    1.56
   2   2  -1   47.26    1.63
  -2   2   1   51.32    2.33
  -1  -2   1   24.95    0.80
  -1  -2   1   25.35    0.83
   1  -2  -1   25.75    0.88
  -1  -2   1   23.65    0.83
  -1  -2   1   25.83    0.88
  -1   2   1   25.00    0.88
   1   2  -1   24.23    0.91
   1   2  -1   25.16    0.90
   1   2  -1   23.75    0.87
  -1   2   1   23.82    0.91
   1   2  -1   24.30    0.88
   0  -2  -1   36.75    1.22
   0  -2  -1   38.08    1.28
   0  -2   1   35.97    1.21
   0  -2   1   38.03    1.28
   0  -2   1   38.57    1.28
   0   2   1   38.54    1.32
   0   2   1   35.07    1.27
   0   2   1   36.12    1.19
   0   2  -1   36.10    1.27
   0   2  -1   37.74    1.91
   0   2  -1   37.36    1.31
   0   2  -1   38.13    1.27
   0   2   1   35.95    1.27
  -1  -2  -1   23.66    0.74
  -1  -2  -1   22.98    0.84
  -1  -2  -1   23.13    0.80
   1  -2   1   24.09    1.26
   1   2   1   22.53    0.83
   1   2   1   22.57    0.83
   1   2   1   24.39    0.86
  -1   2  -1   21.43    0.81
  -1   2  -1   22.90    0.85
   2  -2   1   13.93    0.57
  -2  -2  -1   14.83    0.60
  -2  -2  -1   14.71    0.56
   2  -2   1   15.58    0.86
  -2  -2  -1   14.04    0.50
  -2   2  -1   15.15    0.56
  -2   2  -1   14.45    0.57
   2   2   1   15.38    0.58
  -2   2  -1   15.39    0.83
   2   2   1   13.99    0.57
   2   2   1   15.33    0.60
  -3  -2  -1   11.12    0.50
   3  -2   1   10.37    0.48
   3  -2   1   10.90    0.67
  -3  -2  -1   10.29    0.46
  -3  -2  -1   10.19    0.47
   3   2   1   11.28    0.36
   3   2   1    9.91    0.47
   3   2   1   10.04    0.48
  -3   2  -1   10.31    0.47
   3   2   1    9.59    0.45
  -3   2  -1   10.68    0.50
  -3   2  -1   10.49    0.44
  -4  -2  -1   13.47    0.59
  -4  -2  -1   13.60    0.59
   4  -2   1   14.40    0.82
   4  -2   1   13.29    0.53
   4  -2   1   14.05    0.61
   4  -2   1   14.24    0.54
  -4   2  -1   13.81    0.62
   4   2   1   13.40    0.60
  -4   2  -1   12.87    0.57
   4   2   1   12.92    0.62
   4   2   1   13.66    0.59
   4   2   1   13.69    0.48
  -4   2  -1   14.33    0.65
   5  -2   1    6.40    0.33
   5  -2   1    5.65    0.32
  -5  -2  -1    5.75    0.39
  -5  -2  -1    6.64    0.39
   5  -2   1    6.49    0.41
   5  -2   1    7.17    0.52
   5   2   1    6.68    0.39
  -5   2  -1    5.99    0.42
  -5   2  -1    6.29    0.37
  -5   2  -1    5.55    0.42
   5   2   1    6.51    0.30
   5   2   1    6.31    0.43
  -6  -2  -1    2.58    0.28
  -6  -2  -1    3.24    0.33
   6  -2   1    2.98    0.24
   6  -2   1    2.25    0.30
   6  -2   1    2.72    0.35
  -6   2  -1    3.21    0.29
  -6   2  -1    3.36    0.35
   6   2   1    2.93    0.29
  -6   2  -1    3.01    0.35
   6   2   1    3.22    0.34
  -7  -2  -1    2.13    0.32
   7  -2   1    2.36    0.37
   7  -2   1    1.35    0.30
  -7  -2  -1    1.93    0.29
   7   2   1    2.01    0.27
  -7   2  -1    1.91    0.33
   7   2   1    2.32    0.36
  -7   2  -1    1.77    0.34
   8  -2   1    2.46    0.38
  -8  -2  -1    2.98    0.40
   8  -2   1    3.42    0.46
   8   2   1    3.43    0.44
  -8   2  -1    2.80    0.41
  -8   2  -1    3.39    0.45
   9  -2   1    1.98    0.47
  -9  -2  -1    1.77    0.39
   9  -2   1    1.92    0.42
   9   2   1    2.24    0.43
  -9   2  -1    1.89    0.42
  -9   2  -1    1.47    0.43
 -10  -2  -1    6.56    0.66
 -10   2  -1    5.32    0.62
  10  -3  -1    0.47    0.43
 -10   3   1    0.87    0.41
  -9  -3   1    0.72    0.33
   9  -3  -1    0.78    0.41
   9  -3  -1    0.96    0.38
  -9   3   1    1.28    0.38
   9   3  -1    0.29    0.33
  -9   3   1    0.69    0.39
  -8  -3   1    0.52    0.28
   8  -3  -1    0.70    0.35
   8   3  -1    0.76    0.33
   8   3  -1    0.10    0.27
  -8   3   1    0.24    0.27
  -8   3   1    0.46    0.31
  -7  -3   1    1.57    0.31
   7  -3  -1    2.11    0.35
  -7  -3   1    1.43    0.29
  -7   3   1    1.50    0.34
   7   3  -1    1.59    0.33
  -7   3   1    1.35    0.31
   7   3  -1    1.66    0.30
   6  -3  -1    2.86    0.35
  -6  -3   1    3.71    0.35
  -6  -3   1    4.18    0.36
   6   3  -1    3.27    0.36
  -6   3   1    2.64    0.37
  -6   3   1    3.24    0.37
   6   3  -1    3.39    0.34
  -6   3   1    3.28    0.34
  -5  -3   1    2.29    0.27
   5  -3  -1    2.39    0.28
   5  -3  -1    2.22    0.37
  -5  -3   1    2.41    0.26
   5  -3  -1    2.86    0.24
  -5   3   1    2.67    0.28
  -5   3   1    1.89    0.27
   5   3  -1    2.25    0.28
  -5   3   1    2.35    0.28
  -5   3   1    2.05    0.29
   5   3  -1    3.12    0.29
  -4  -3   1   -0.01    0.13
  -4  -3   1   -0.10    0.11
   4  -3  -1    0.10    0.15
   4  -3  -1    0.07    0.20
  -4  -3   1    0.09    0.11
   4   3  -1   -0.02    0.11
   4   3  -1    0.19    0.14
  -4   3   1   -0.10    0.13
  -4   3   1    0.08    0.14
  -4   3   1    0.04    0.13
   4   3  -1    0.07    0.09
   4   3  -1    0.26    0.15
  -4   3   1   -0.06    0.13
  -3  -3   1   16.21    0.71
   3  -3  -1   16.68    0.70
   3  -3  -1   17.66    1.07
  -3  -3   1   16.38    0.66
  -3  -3   1   17.54    0.73
  -3   3   1   16.98    0.95
   3   3  -1   17.76    0.71
   3   3  -1   15.53    0.69
  -3   3   1   16.84    0.69
   3   3  -1   16.41    0.68
  -3   3   1   17.21    0.69
  -3   3   1   16.84    0.74
  -2  -3   1    7.17    0.30
   2  -3  -1    8.30    0.62
  -2  -3   1    7.74    0.34
  -2  -3   1    7.40    0.37
  -2  -3   1    7.12    0.26
   2  -3  -1    7.20    0.36
   2  -3  -1    6.75    0.36
  -2   3   1    7.11    0.35
  -2   3   1    6.58    0.55
  -2   3   1    6.97    0.36
  -2   3   1    7.38    0.39
   2   3  -1    7.02    0.37
   2   3  -1    7.56    0.36
   2   3  -1    7.60    0.38
  -1  -3   1   88.20    2.80
  -1  -3   1   84.16    2.67
   1  -3  -1   79.74    2.68
  -1  -3   1   85.03    2.70
   1  -3  -1   82.80    2.79
  -1  -3   1   83.33    2.61
   1  -3  -1   81.31    2.67
   1   3  -1   86.38    2.86
  -1   3   1   79.93    4.08
   1   3  -1   80.46    2.77
   1   3  -1   81.92    2.78
  -1   3   1   82.37    2.66
  -1   3   1   82.32    2.88
  -1   3   1   82.83    2.79
   0  -3  -1   17.68    0.66
   0  -3   1   17.77    0.64
   0  -3  -1   17.77    0.64
   0  -3   1   18.06    0.70
   0  -3   1   18.05    0.65
   0   3   1   16.97    0.69
   0   3   1   19.11    0.73
   0   3   1   17.98    0.63
   0   3  -1   17.18    0.69
   0   3  -1   18.86    0.72
   0   3  -1   16.44    1.09
   0   3  -1   17.71    0.69
   0   3   1   17.22    0.69
   1  -3   1  135.79    6.11
   1  -3   1  121.80    4.02
  -1  -3  -1  125.84    4.06
   1  -3   1  125.12    4.19
  -1  -3  -1  131.61    3.96
  -1  -3  -1  128.35    4.21
  -1   3  -1  126.86    4.32
   1   3   1  127.35    4.19
   1   3   1  122.39    4.20
   1   3   1  130.70    4.32
  -1   3  -1  123.77    4.18
  -2  -3  -1   23.64    0.85
   2  -3   1   22.24    0.85
  -2  -3  -1   24.03    0.90
   2  -3   1   23.39    1.35
  -2   3  -1   21.62    0.85
  -2   3  -1   21.84    0.90
  -2   3  -1   23.25    1.30
   2   3   1   23.75    0.90
   2   3   1   23.00    0.87
   2   3   1   23.01    0.88
   3  -3   1   11.09    0.76
   3  -3   1   10.04    0.49
  -3  -3  -1    9.80    0.47
  -3  -3  -1   10.08    0.51
   3   3   1    9.55    0.48
  -3   3  -1   10.64    0.47
  -3   3  -1   10.44    0.68
   3   3   1   10.70    0.49
   3   3   1   10.43    0.50
  -4  -3  -1    4.19    0.33
   4  -3   1    3.28    0.30
  -4  -3  -1    3.53    0.29
   4  -3   1    4.53    0.45
  -4  -3  -1    3.80    0.31
  -4   3  -1    4.64    0.34
  -4   3  -1    3.31    0.31
   4   3   1    3.79    0.29
   4   3   1    4.29    0.33
  -4   3  -1    3.76    0.27
   4   3   1    3.43    0.29
   5  -3   1    0.69    0.27
  -5  -3  -1    0.64    0.18
   5  -3   1    0.76    0.12
  -5  -3  -1    0.92    0.20
   5  -3   1    0.50    0.13
   5  -3   1    0.54    0.21
   5   3   1    0.44    0.18
  -5   3  -1    0.61    0.21
  -5   3  -1    0.95    0.22
   5   3   1    0.50    0.20
  -5   3  -1    0.74    0.19
  -6  -3  -1    1.14    0.24
  -6  -3  -1    1.72    0.28
   6  -3   1    1.32    0.28
  -6   3  -1    1.64    0.25
   6   3   1    1.07    0.24
   6   3   1    1.57    0.28
  -6   3  -1    1.04    0.26
  -6   3  -1    1.01    0.27
  -7  -3  -1    6.36    0.49
  -7  -3  -1    6.17    0.50
   7  -3   1    6.61    0.52
   7   3   1    6.79    0.47
   7   3   1    6.68    0.54
  -7   3  -1    8.37    0.59
  -7   3  -1    6.58    0.56
   8  -3   1    0.55    0.33
   8  -3   1    0.69    0.35
  -8  -3  -1    0.93    0.31
  -8   3  -1    0.85    0.32
   8   3   1    0.90    0.35
  -8   3  -1    0.95    0.35
  -9  -3  -1    2.01    0.42
   9  -3   1    1.56    0.43
   9  -3   1    2.06    0.49
  -9   3  -1    2.93    0.52
  -9   3  -1    1.71    0.41
   9   3   1    1.86    0.42
  10  -3   1    0.95    0.42
 -10  -3  -1    0.93    0.40
 -10   3  -1    0.62    0.39
   9  -4  -1    0.68    0.40
   9  -4  -1    0.92    0.42
  -9   4   1    0.38    0.39
  -9   4   1    0.71    0.37
   9   4  -1    0.54    0.38
  -8  -4   1    1.66    0.35
   8  -4  -1    1.70    0.41
  -8   4   1    1.53    0.38
   8   4  -1    2.00    0.40
  -8   4   1    1.87    0.45
   8   4  -1    2.54    0.39
  -7  -4   1    0.35    0.26
  -7  -4   1    0.20    0.23
   7  -4  -1   -0.17    0.27
   7   4  -1    0.16    0.24
  -7   4   1    0.67    0.29
   7   4  -1    0.14    0.25
  -7   4   1    0.12    0.28
   6  -4  -1   11.35    0.69
  -6  -4   1   11.81    0.64
  -6  -4   1   12.40    0.68
  -6   4   1   11.79    0.69
   6   4  -1   12.08    0.65
  -6   4   1   11.54    0.66
   6   4  -1   11.00    0.66
  -6   4   1   11.47    0.72
  -5  -4   1    0.36    0.20
  -5  -4   1    0.47    0.20
   5  -4  -1    0.56    0.23
  -5  -4   1    0.27    0.17
   5   4  -1    0.31    0.19
  -5   4   1    0.39    0.22
   5   4  -1    0.36    0.21
  -5   4   1    0.19    0.19
  -4  -4   1    4.53    0.33
   4  -4  -1    4.04    0.34
   4  -4  -1    4.49    0.56
  -4  -4   1    4.65    0.36
  -4  -4   1    3.90    0.35
   4   4  -1    4.72    0.36
  -4   4   1    4.44    0.35
  -4   4   1    4.27    0.34
   4   4  -1    4.38    0.34
  -4   4   1    4.75    0.40
   3  -4  -1   12.87    0.61
   3  -4  -1   13.31    0.99
   3  -4  -1   13.94    0.64
  -3  -4   1   12.99    0.65
  -3  -4   1   12.84    0.58
  -3  -4   1   14.01    0.65
  -3   4   1   12.52    0.66
   3   4  -1   14.21    0.61
  -3   4   1   13.23    0.61
  -3   4   1   13.71    0.64
  -3   4   1   13.65    0.92
   3   4  -1   14.00    0.64
   3   4  -1   14.36    0.64
   2  -4  -1   36.51    1.35
   2  -4  -1   37.49    1.39
  -2  -4   1   40.76    1.42
  -2  -4   1   38.53    1.33
  -2  -4   1   36.66    1.23
   2   4  -1   37.98    1.38
  -2   4   1   38.22    1.45
   2   4  -1   39.21    1.40
  -2   4   1   35.79    2.08
  -2   4   1   38.12    1.40
   2   4  -1   38.34    1.42
  -1  -4   1    4.41    0.29
   1  -4  -1    3.16    0.25
  -1  -4   1    4.14    0.27
   1  -4  -1    3.95    0.26
   1  -4  -1    4.45    0.29
  -1  -4   1    3.82    0.22
  -1   4   1    3.91    0.25
  -1   4   1    4.17    0.30
  -1   4   1    3.46    0.28
  -1   4   1    3.71    0.29
   1   4  -1    4.05    0.51
   1   4  -1    3.57    0.26
   1   4  -1    4.01    0.29
   1   4  -1    4.15    0.29
  -1   4   1    3.51    0.48
   0  -4   1  119.52    3.59
   0  -4  -1  108.93    3.50
   0  -4   1  113.04    3.70
   0  -4  -1  112.73    3.71
   0  -4   1  109.72    3.51
   0  -4  -1  107.83    3.56
   0  -4   1  109.50    3.55
   0   4  -1  109.64    3.69
   0   4  -1  106.04    5.44
   0   4  -1  108.86    3.69
   0   4  -1  112.57    3.80
   0   4   1  110.90    3.70
   0   4   1  105.51    5.41
   0   4   1  110.04    3.81
   0   4   1  107.91    3.69
  -1  -4  -1    9.25    0.47
   1  -4   1    9.39    0.44
   1  -4   1    8.89    0.44
  -1  -4  -1    8.97    0.44
   1  -4   1    8.98    0.41
  -1  -4  -1    9.24    0.37
  -1   4  -1    8.16    0.45
   1   4   1    8.94    0.46
   1   4   1    9.85    0.48
  -1   4  -1    8.14    0.74
  -1   4  -1    8.99    0.47
   1   4   1    8.90    0.44
   2  -4   1   17.28    0.73
   2  -4   1   18.98    0.74
   2  -4   1   18.72    1.20
  -2  -4  -1   17.89    0.73
  -2  -4  -1   17.10    0.60
  -2  -4  -1   18.84    0.78
  -2   4  -1   19.81    0.80
  -2   4  -1   17.66    0.74
   2   4   1   17.11    0.77
   2   4   1   18.26    0.76
   2   4   1   17.36    0.74
   3  -4   1    8.92    0.50
   3  -4   1   10.61    0.85
  -3  -4  -1   10.38    0.49
  -3  -4  -1    9.05    0.51
  -3   4  -1    9.70    0.48
  -3   4  -1    9.39    0.74
   3   4   1    9.56    0.51
  -3   4  -1   10.35    0.55
   3   4   1    8.76    0.48
   3   4   1    9.35    0.50
  -4  -4  -1    0.89    0.19
  -4  -4  -1    0.88    0.21
  -4  -4  -1    0.26    0.17
   4  -4   1    0.68    0.32
   4  -4   1    0.51    0.20
  -4   4  -1    0.40    0.17
   4   4   1    0.50    0.20
  -4   4  -1    0.60    0.22
   4   4   1    0.57    0.19
  -5  -4  -1    6.45    0.49
  -5  -4  -1    7.14    0.46
   5  -4   1    6.97    0.49
  -5  -4  -1    6.69    0.46
   5   4   1    6.49    0.46
  -5   4  -1    6.92    0.45
  -5   4  -1    7.25    0.49
   5   4   1    6.63    0.48
  -5   4  -1    7.26    0.53
  -6  -4  -1    0.75    0.24
   6  -4   1    0.09    0.24
  -6  -4  -1    0.73    0.25
   6   4   1    0.62    0.24
  -6   4  -1    0.64    0.30
  -6   4  -1    0.64    0.25
   6   4   1    0.72    0.26
   7  -4   1    0.31    0.28
  -7  -4  -1   -0.10    0.22
  -7  -4  -1   -0.24    0.22
  -7   4  -1    0.36    0.27
   7   4   1    0.16    0.25
  -7   4  -1    0.00    0.31
   7   4   1    0.08    0.23
  -8  -4  -1    0.22    0.28
   8  -4   1   -0.42    0.30
   8   4   1   -0.37    0.29
  -8   4  -1   -0.06    0.26
  -8   4  -1   -0.31    0.31
  -9  -4  -1    0.86    0.37
   9  -4   1    0.49    0.39
   9  -4   1    0.49    0.40
  -9   4  -1    0.83    0.37
   9   4   1   -0.03    0.32
  -9   4  -1    0.38    0.41
   9  -5  -1    0.44    0.41
   9   5  -1    0.35    0.38
   8  -5  -1    3.53    0.52
   8   5  -1    2.38    0.44
  -8   5   1    3.40    0.53
   8   5  -1    3.25    0.46
  -7  -5   1    1.91    0.35
   7  -5  -1    1.04    0.37
   7   5  -1    1.88    0.35
  -7   5   1    1.17    0.40
   7   5  -1    1.72    0.36
  -6  -5   1    7.64    0.60
  -6  -5   1    8.30    0.56
   6  -5  -1    8.37    0.61
  -6   5   1    8.72    0.67
   6   5  -1    8.21    0.57
   6   5  -1    7.94    0.55
  -6   5   1    8.25    0.59
  -5  -5   1    7.47    0.48
  -5  -5   1    7.16    0.54
   5  -5  -1    6.96    0.53
  -5  -5   1    7.29    0.53
   5   5  -1    7.55    0.52
  -5   5   1    7.27    0.51
  -5   5   1    6.85    0.55
   5   5  -1    6.56    0.48
  -4  -5   1    0.10    0.16
   4  -5  -1    0.09    0.20
  -4  -5   1    0.33    0.20
  -4  -5   1    0.49    0.21
   4  -5  -1    0.24    0.16
   4   5  -1    0.52    0.23
  -4   5   1    0.29    0.20
   4   5  -1    0.50    0.22
  -4   5   1    0.32    0.22
  -3  -5   1   47.70    1.85
  -3  -5   1   50.86    1.86
  -3  -5   1   49.36    1.75
   3  -5  -1   47.57    1.80
   3  -5  -1   50.29    1.78
  -3   5   1   49.18    1.91
   3   5  -1   51.47    1.87
  -3   5   1   48.32    1.83
   3   5  -1   51.61    1.83
  -2  -5   1    0.09    0.09
  -2  -5   1    0.25    0.14
   2  -5  -1    0.26    0.14
  -2  -5   1    0.05    0.14
   2  -5  -1   -0.15    0.14
   2  -5  -1    0.01    0.13
  -2   5   1    0.09    0.17
   2   5  -1    0.10    0.14
  -2   5   1    0.00    0.17
  -2   5   1   -0.14    0.22
   2   5  -1    0.01    0.17
  -1  -5   1   15.83    0.64
  -1  -5   1   16.48    0.70
   1  -5  -1   17.47    0.75
   1  -5  -1   16.90    0.70
  -1  -5   1   17.94    0.76
   1  -5  -1   15.56    0.69
   1   5  -1   16.67    0.73
  -1   5   1   16.35    0.78
  -1   5   1   15.89    1.22
   1   5  -1   18.18    0.76
   1   5  -1   16.68    1.24
  -1   5   1   17.73    0.77
   1   5  -1   16.28    0.75
   0  -5  -1    0.27    0.13
   0  -5   1    0.47    0.14
   0  -5  -1    0.56    0.16
   0  -5  -1    0.43    0.16
   0  -5   1    0.57    0.15
   0  -5   1    0.50    0.16
   0   5   1    0.58    0.16
   0   5  -1    0.12    0.17
   0   5   1    0.73    0.32
   0   5  -1    0.57    0.33
   0   5  -1    0.54    0.16
   0   5  -1    0.47    0.17
   0   5   1    0.43    0.17
   0   5   1    0.34    0.18
   1  -5   1    1.01    0.19
   1  -5   1    0.83    0.16
  -1  -5  -1    1.41    0.20
  -1  -5  -1    0.88    0.20
   1  -5   1    0.70    0.17
  -1  -5  -1    1.02    0.14
   1   5   1    0.63    0.20
  -1   5  -1    0.44    0.33
  -1   5  -1    0.95    0.20
  -1   5  -1    0.59    0.19
   1   5   1    0.67    0.20
   2  -5   1   23.94    0.93
  -2  -5  -1   23.72    0.94
   2  -5   1   21.23    0.93
  -2  -5  -1   23.21    0.79
  -2   5  -1   23.63    1.01
  -2   5  -1   21.53    1.48
   2   5   1   25.05    0.98
   2   5   1   23.70    0.99
  -2   5  -1   22.43    0.96
  -3  -5  -1    7.80    0.50
   3  -5   1    6.49    0.46
   3  -5   1    7.94    0.45
  -3  -5  -1    7.73    0.45
   3   5   1    7.36    0.48
  -3   5  -1    7.76    0.51
  -3   5  -1    7.26    0.46
   3   5   1    7.26    0.48
   4  -5   1   19.67    0.87
   4  -5   1   19.79    0.90
  -4  -5  -1   19.13    0.93
  -4  -5  -1   18.02    0.91
  -4  -5  -1   19.96    0.87
  -4   5  -1   20.54    0.89
  -4   5  -1   20.66    0.97
   4   5   1   20.31    0.92
   4   5   1   20.34    0.89
  -5  -5  -1    8.12    0.58
  -5  -5  -1    9.43    0.56
   5  -5   1    8.86    0.58
  -5  -5  -1    8.92    0.60
  -5   5  -1    7.96    0.60
   5   5   1    8.23    0.54
  -5   5  -1    8.49    0.55
   5   5   1    8.58    0.55
  -6  -5  -1    0.53    0.27
  -6  -5  -1    0.66    0.27
   6  -5   1    0.30    0.28
  -6   5  -1   -0.07    0.29
   6   5   1    0.41    0.28
   6   5   1    0.66    0.27
  -7  -5  -1    0.50    0.29
  -7  -5  -1    0.39    0.30
   7  -5   1   -0.02    0.30
  -7   5  -1    0.44    0.36
   7   5   1    0.23    0.27
   7   5   1    0.10    0.30
  -8  -5  -1    4.34    0.50
   8  -5   1    3.65    0.53
  -8   5  -1    4.36    0.61
   8   5   1    3.47    0.49
   9  -5   1    3.18    0.55
   9   5   1    3.41    0.53
   8  -6  -1    1.72    0.46
   8   6  -1    0.42    0.33
  -8   6   1    0.85    0.45
   8   6  -1    0.55    0.37
   7  -6  -1    7.50    0.65
  -7   6   1    6.34    0.69
   7   6  -1    6.59    0.59
   7   6  -1    7.99    0.60
  -6  -6   1    0.36    0.26
   6  -6  -1    0.21    0.31
   6   6  -1    0.24    0.29
  -6   6   1    1.01    0.36
   6   6  -1    0.87    0.31
  -5  -6   1   20.15    1.06
  -5  -6   1   21.96    0.97
  -5   6   1   21.92    1.05
  -5   6   1   22.30    1.11
   5   6  -1   21.14    1.00
   5   6  -1   22.73    1.01
   4  -6  -1   10.21    0.64
  -4  -6   1   11.76    0.70
  -4  -6   1   10.92    0.67
  -4  -6   1   10.71    0.60
   4   6  -1   11.37    0.63
   4   6  -1    9.60    0.60
  -4   6   1   10.11    0.70
  -4   6   1   10.47    0.65
   3  -6  -1   10.19    0.57
  -3  -6   1   10.64    0.63
   3  -6  -1   10.70    0.61
  -3  -6   1   10.92    0.58
   3  -6  -1   11.39    0.57
  -3   6   1   10.29    0.64
   3   6  -1   10.87    0.62
   3   6  -1   10.57    0.61
  -3   6   1   10.48    0.67
  -2  -6   1    3.94    0.34
  -2  -6   1    3.54    0.24
   2  -6  -1    3.82    0.33
   2  -6  -1    3.41    0.33
   2  -6  -1    3.35    0.33
  -2  -6   1    3.36    0.36
   2   6  -1    3.79    0.36
  -2   6   1    4.14    0.39
   2   6  -1    3.26    0.64
  -2   6   1    4.10    0.40
   2   6  -1    4.32    0.37
  -1  -6   1    2.42    0.31
  -1  -6   1    3.39    0.26
   1  -6  -1    2.36    0.26
  -1  -6   1    2.82    0.30
   1  -6  -1    2.96    0.30
   1  -6  -1    3.28    0.32
   1   6  -1    2.73    0.59
  -1   6   1    3.00    0.57
   1   6  -1    2.99    0.33
  -1   6   1    3.03    0.33
  -1   6   1    2.68    0.33
   1   6  -1    2.73    0.32
   0  -6   1    9.33    0.49
   0  -6   1    8.36    0.46
   0  -6   1    9.49    0.54
   0  -6  -1    8.54    0.46
   0  -6  -1    9.73    0.55
   0  -6  -1    9.66    0.51
   0   6   1    8.04    0.53
   0   6   1    8.65    0.92
   0   6  -1    7.54    0.90
   0   6  -1    9.51    0.54
   0   6  -1    8.76    0.54
   0   6   1    9.89    0.56
  -1  -6  -1    5.58    0.33
  -1  -6  -1    6.16    0.45
  -1  -6  -1    5.83    0.41
   1  -6   1    5.16    0.37
   1  -6   1    5.10    0.39
   1  -6   1    5.56    0.39
  -1   6  -1    4.95    0.41
  -1   6  -1    4.70    0.69
  -1   6  -1    5.21    0.42
   1   6   1    4.09    0.67
   1   6   1    5.76    0.42
   1   6   1    5.40    0.41
  -2  -6  -1   17.49    0.80
   2  -6   1   17.48    0.79
   2  -6   1   16.33    0.79
   2  -6   1   17.75    0.76
  -2  -6  -1   17.53    0.85
  -2   6  -1   18.90    0.85
  -2   6  -1   16.83    0.85
   2   6   1   17.76    0.83
   2   6   1   17.21    0.84
  -3  -6  -1    2.30    0.30
  -3  -6  -1    1.88    0.31
   3  -6   1    2.52    0.29
   3  -6   1    2.25    0.30
  -3   6  -1    2.44    0.33
   3   6   1    2.90    0.34
  -3   6  -1    2.43    0.35
   3   6   1    2.06    0.30
  -4  -6  -1    2.10    0.31
  -4  -6  -1    1.95    0.33
  -4  -6  -1    2.59    0.35
   4  -6   1    1.99    0.32
   4   6   1    2.09    0.31
   4   6   1    1.68    0.29
  -4   6  -1    2.04    0.32
  -4   6  -1    1.62    0.36
  -5  -6  -1   13.78    0.74
   5  -6   1   13.50    0.77
  -5  -6  -1   14.12    0.82
   5   6   1   13.66    0.77
  -5   6  -1   13.59    0.76
  -5   6  -1   14.34    0.86
   5   6   1   13.90    0.76
  -6  -6  -1    0.46    0.28
   6  -6   1    0.82    0.33
   6   6   1    0.82    0.31
  -6   6  -1    0.81    0.40
   6   6   1    0.92    0.30
  -7  -6  -1   15.40    0.87
   7  -6   1   15.68    0.92
   7   6   1   13.81    0.87
  -7   6  -1   15.67    1.02
   7   6   1   14.82    0.86
   8  -6   1   -0.44    0.38
   8   6   1    0.15    0.36
   8   6   1    0.35    0.34
   8  -7  -1    4.75    0.65
   8   7  -1    5.01    0.55
   8   7  -1    5.86    0.62
   7  -7  -1    4.13    0.55
   7   7  -1    2.12    0.42
   7   7  -1    2.38    0.46
  -7   7   1    3.56    0.58
   6  -7  -1    2.86    0.47
   6   7  -1    2.90    0.40
  -6   7   1    3.40    0.53
   6   7  -1    2.99    0.44
  -5  -7   1    0.46    0.25
   5  -7  -1    0.62    0.32
  -5   7   1    0.29    0.33
   5   7  -1    0.21    0.27
  -5   7   1    0.48    0.33
   5   7  -1    0.42    0.31
   4  -7  -1    2.11    0.31
   4  -7  -1    1.81    0.35
  -4  -7   1    2.45    0.35
   4   7  -1    2.37    0.66
   4   7  -1    2.69    0.38
  -4   7   1    2.46    0.42
  -4   7   1    2.31    0.39
   4   7  -1    2.92    0.40
  -3  -7   1    2.73    0.35
   3  -7  -1    3.06    0.37
   3  -7  -1    2.29    0.31
  -3   7   1    2.63    0.39
  -3   7   1    2.69    0.40
   3   7  -1    3.48    0.41
   3   7  -1    2.79    0.36
   3   7  -1    2.23    0.65
  -2  -7   1   13.33    0.73
   2  -7  -1   12.11    0.66
   2  -7  -1   10.84    0.61
  -2  -7   1   12.49    0.66
   2   7  -1   11.79    0.70
  -2   7   1   10.70    0.71
  -2   7   1   13.49    0.74
   2   7  -1   13.11    1.26
   2   7  -1   12.28    0.70
  -1  -7   1    0.82    0.26
  -1  -7   1    0.90    0.24
   1  -7  -1    1.26    0.26
   1  -7  -1    0.91    0.24
   1  -7  -1    0.67    0.22
  -1  -7   1    1.22    0.22
   1   7  -1    1.00    0.30
  -1   7   1    0.82    0.27
   1   7  -1    0.45    0.51
   1   7  -1    1.23    0.26
  -1   7   1    0.90    0.27
   0  -7   1    1.95    0.28
   0  -7  -1    1.47    0.28
   0  -7  -1    1.76    0.28
   0  -7  -1    2.10    0.25
   0  -7   1    1.38    0.25
   0  -7   1    1.94    0.30
   0   7  -1    1.76    0.31
   0   7  -1    2.00    0.60
   0   7   1    2.35    0.33
   0   7   1    1.83    0.33
   0   7  -1    2.25    0.32
  -1  -7  -1    0.06    0.21
   1  -7   1    0.16    0.19
  -1  -7  -1    0.21    0.22
   1  -7   1   -0.22    0.19
   1  -7   1    0.03    0.17
  -1  -7  -1    0.03    0.17
  -1   7  -1    0.30    0.22
  -1   7  -1    0.26    0.26
   1   7   1    0.31    0.45
   1   7   1    0.16    0.24
   1   7   1    0.01    0.25
  -2  -7  -1   18.40    0.91
   2  -7   1   17.03    0.83
   2  -7   1   16.29    0.78
  -2  -7  -1   17.45    0.84
   2   7   1   18.14    0.89
   2   7   1   17.27    0.88
   2   7   1   15.71    1.43
  -2   7  -1   17.58    0.89
  -2   7  -1   17.66    0.90
   3  -7   1    3.08    0.33
   3  -7   1    2.99    0.37
  -3  -7  -1    3.27    0.38
  -3   7  -1    3.26    0.41
   3   7   1    2.66    0.36
  -3   7  -1    3.17    0.41
   3   7   1    3.22    0.40
   4  -7   1   18.83    0.93
  -4  -7  -1   17.75    0.90
   4   7   1   20.35    0.96
   4   7   1   18.65    0.96
  -4   7  -1   18.06    0.95
  -4   7  -1   18.89    1.04
   5  -7   1    0.10    0.27
  -5  -7  -1   -0.34    0.23
  -5   7  -1   -0.09    0.29
   5   7   1   -0.03    0.29
   5   7   1    0.14    0.28
   6  -7   1    2.18    0.43
  -6  -7  -1    2.34    0.41
  -6   7  -1    1.47    0.44
   6   7   1    2.04    0.38
   6   7   1    1.70    0.39
   7  -7   1    0.68    0.41
   7   7   1    0.26    0.32
   7   7   1    1.26    0.40
  -7   7  -1    0.86    0.45
   7  -8  -1    2.19    0.42
   7  -8  -1    2.63    0.53
   7   8  -1    1.34    0.42
   7   8  -1    1.75    0.47
   6  -8  -1    1.59    0.44
   6  -8  -1    0.31    0.29
   6   8  -1    0.31    0.38
   6   8  -1    1.12    0.35
  -6   8   1    0.99    0.48
   5  -8  -1    1.79    0.42
   5  -8  -1    1.54    0.34
   5   8  -1    1.85    0.37
  -5   8   1    2.22    0.47
   5   8  -1    2.00    0.42
   5   8  -1    1.63    0.77
  -5   8   1    1.82    0.43
   4  -8  -1    0.46    0.31
   4  -8  -1    0.29    0.25
  -4  -8   1    0.36    0.26
  -4   8   1    0.12    0.31
   4   8  -1   -0.22    0.53
  -4   8   1   -0.05    0.33
   4   8  -1    0.45    0.33
   4   8  -1    0.28    0.31
  -3  -8   1    0.30    0.26
   3  -8  -1    0.48    0.30
   3  -8  -1    0.69    0.25
   3   8  -1    0.57    0.60
  -3   8   1    0.44    0.31
   3   8  -1    0.43    0.28
   3   8  -1    0.27    0.32
  -3   8   1    0.46    0.33
   2  -8  -1   11.37    0.65
   2  -8  -1   10.40    0.62
  -2  -8   1    9.96    0.64
  -2   8   1   11.01    0.72
   2   8  -1   10.92    0.70
  -2   8   1   10.93    0.76
   2   8  -1   10.66    1.26
   2   8  -1    9.73    0.70
   1  -8  -1    0.96    0.26
   1  -8  -1    0.05    0.22
  -1  -8   1    0.61    0.26
   1   8  -1    0.69    0.29
  -1   8   1    1.09    0.31
   1   8  -1    1.02    0.34
  -1   8   1    0.45    0.31
   0  -8  -1    7.43    0.48
   0  -8  -1    7.01    0.52
   0  -8   1    7.54    0.49
   0  -8   1    6.99    0.51
   0   8   1    6.24    0.54
   0   8   1    7.96    0.61
   0   8  -1    7.17    0.56
   0   8  -1    7.48    0.58
  -1  -8  -1    0.95    0.28
   1  -8   1    1.00    0.26
   1  -8   1    1.34    0.29
   1   8   1    0.98    0.29
   1   8   1    1.44    0.34
  -1   8  -1    1.10    0.32
  -1   8  -1    0.44    0.31
   2  -8   1    1.91    0.31
   2  -8   1    2.36    0.34
  -2  -8  -1    2.12    0.36
   2   8   1    1.17    0.61
   2   8   1    2.04    0.38
   2   8   1    2.15    0.40
  -2   8  -1    2.20    0.40
  -2   8  -1    1.95    0.38
  -3  -8  -1    1.84    0.36
   3  -8   1    1.86    0.32
   3  -8   1    1.15    0.33
   3   8   1    1.67    0.67
  -3   8  -1    1.56    0.40
  -3   8  -1    1.46    0.38
   3   8   1    1.58    0.36
   3   8   1    1.76    0.39
   4  -8   1    0.50    0.33
   4  -8   1    0.51    0.25
  -4  -8  -1    0.73    0.30
   4   8   1    0.08    0.33
   4   8   1    1.28    0.37
  -4   8  -1    1.09    0.38
  -4   8  -1    0.34    0.35
   4   8   1    0.49    0.61
   5  -8   1    3.73    0.43
   5  -8   1    3.38    0.49
  -5  -8  -1    4.26    0.48
   5   8   1    5.05    0.53
   5   8   1    4.74    0.52
  -5   8  -1    3.49    0.57
   6  -8   1    0.21    0.40
   6   8   1    1.18    0.39
   6   8   1    0.49    0.37
   7  -8   1    1.19    0.46
   7   8   1    0.76    0.40
   5  -9  -1    1.60    0.38
   5  -9  -1    2.04    0.46
   5   9  -1    2.70    0.49
   5   9  -1    1.93    0.44
   4  -9  -1    3.08    0.47
   4  -9  -1    3.50    0.43
  -4   9   1    3.39    0.54
  -4   9   1    4.10    0.60
   4   9  -1    3.55    0.50
   4   9  -1    3.68    0.53
   3  -9  -1    6.93    0.57
   3  -9  -1    8.06    0.63
   3   9  -1    7.73    0.67
  -3   9   1    7.10    0.66
  -3   9   1    7.29    0.69
   3   9  -1    7.17    0.62
  -2  -9   1    1.98    0.37
   2  -9  -1    1.87    0.37
   2  -9  -1    2.08    0.36
  -2   9   1    2.16    0.44
   2   9  -1    2.14    0.39
  -2   9   1    2.63    0.48
   2   9  -1    3.71    0.49
   1  -9  -1   12.52    0.72
   1  -9  -1   11.60    0.68
  -1  -9   1   10.96    0.70
   1   9  -1   12.14    0.80
  -1   9   1   11.28    0.80
  -1   9   1    9.53    0.74
   1   9  -1   11.43    0.77
   0  -9   1    1.22    0.32
   0  -9  -1    1.16    0.31
   0   9  -1    1.16    0.37
   0   9   1    1.64    0.42
   0   9   1    1.52    0.39
   0   9  -1    1.08    0.39
   1  -9   1   11.50    0.69
   1  -9   1   12.22    0.69
  -1  -9  -1   10.06    0.69
   1   9   1    9.44    0.73
  -1   9  -1    9.67    0.73
   1   9   1   12.75    0.80
  -1   9  -1   11.52    0.77
  -2  -9  -1   -0.08    0.27
   2  -9   1   -0.01    0.23
   2  -9   1    0.10    0.30
  -2   9  -1   -0.37    0.30
  -2   9  -1    0.20    0.36
   2   9   1    0.41    0.33
   2   9   1    0.02    0.34
   3  -9   1    4.02    0.47
  -3  -9  -1    3.79    0.47
   3  -9   1    4.19    0.43
   3   9   1    5.16    0.54
  -3   9  -1    3.82    0.55
   3   9   1    3.86    0.50
  -3   9  -1    3.75    0.53
   4  -9   1    0.18    0.35
  -4  -9  -1   -0.38    0.26
   4  -9   1    0.07    0.26
  -4   9  -1    0.25    0.36
   4   9   1   -0.40    0.35
  -4   9  -1    0.34    0.38
   4   9   1   -0.14    0.33
   5  -9   1    1.15    0.41
   5  -9   1    0.83    0.33
   5   9   1    0.65    0.38
   5   9   1    0.67    0.42
   4 -10  -1    2.65    0.50
   4 -10  -1    1.99    0.40
  -4  10   1    2.54    0.57
   3 -10  -1   -0.01    0.27
   3 -10  -1   -0.06    0.34
  -3  10   1   -0.65    0.37
   3  10  -1    0.41    0.33
   3  10  -1    0.01    0.39
   2 -10  -1    3.62    0.47
  -2  10   1    4.32    0.62
   2  10  -1    4.55    0.59
  -2  10   1    3.44    0.53
   2  10  -1    5.13    0.57
  -1 -10   1    0.12    0.29
   1 -10  -1    0.08    0.27
  -1  10   1   -0.25    0.35
   1  10  -1   -0.10    0.33
   1  10  -1    0.20    0.35
  -1  10   1   -0.21    0.35
   0 -10  -1    4.87    0.52
   0 -10   1    5.55    0.53
   0  10  -1    5.33    0.63
   0  10   1    5.89    0.62
   0  10   1    5.77    0.62
   0  10  -1    6.01    0.61
  -1 -10  -1    0.05    0.28
   1 -10   1   -0.19    0.26
   1  10   1    0.42    0.42
  -1  10  -1    0.00    0.39
  -1  10  -1   -0.14    0.34
   1  10   1    0.07    0.31
   2 -10   1    2.73    0.42
  -2 -10  -1    2.66    0.46
   2 -10   1    3.31    0.46
   2  10   1    3.09    0.50
  -2  10  -1    3.58    0.54
   2  10   1    2.65    0.45
  -2  10  -1    3.89    0.57
   3 -10   1    0.24    0.29
   3 -10   1    0.23    0.36
   3  10   1    0.63    0.42
  -3  10  -1    0.33    0.44
   3  10   1   -0.12    0.35
   4 -10   1    0.94    0.43
   4 -10   1    0.83    0.33
 -10   0   2    5.53    0.59
  10   0  -2    4.46    0.57
   9   0  -2    0.19    0.34
  -9   0   2    0.32    0.30
   8   0  -2    0.56    0.31
  -8   0   2    0.99    0.29
   8   0  -2    0.76    0.26
   8   0  -2    0.64    0.27
  -8   0   2    0.94    0.29
  -7   0   2    0.17    0.17
  -7   0   2    0.04    0.19
   7   0  -2    0.14    0.18
  -7   0   2    0.20    0.20
   7   0  -2    0.22    0.21
  -7   0   2   -0.06    0.21
   7   0  -2    0.03    0.22
  -7   0   2    0.05    0.19
   7   0  -2    0.33    0.20
  -6   0   2   29.41    1.07
  -6   0   2   27.88    1.09
  -6   0   2   27.92    1.15
  -6   0   2   26.00    1.16
   6   0  -2   27.85    1.08
   6   0  -2   28.25    1.15
   6   0  -2   27.79    1.19
  -6   0   2   29.42    1.13
   6   0  -2   28.70    1.08
   5   0  -2   -0.17    0.11
   5   0  -2    0.02    0.14
  -5   0   2    0.09    0.11
  -5   0   2    0.23    0.13
   5   0  -2    0.15    0.13
   5   0  -2   -0.06    0.09
  -5   0   2    0.18    0.15
  -5   0   2   -0.09    0.10
  -5   0   2    0.17    0.13
   4   0  -2    3.39    0.24
  -4   0   2    3.29    0.22
   4   0  -2    3.38    0.26
  -4   0   2    3.59    0.25
  -4   0   2    3.05    0.22
  -4   0   2    3.12    0.25
   4   0  -2    3.39    0.23
  -4   0   2    2.65    0.23
   4   0  -2    3.02    0.23
   3   0  -2   -0.07    0.08
   3   0  -2   -0.05    0.07
  -3   0   2    0.00    0.09
  -3   0   2    0.05    0.07
   3   0  -2    0.12    0.07
  -3   0   2   -0.04    0.07
  -3   0   2   -0.06    0.06
  -3   0   2   -0.03    0.06
  -2   0   2   66.79    2.26
  -2   0   2   67.99    2.16
   2   0  -2   65.58    2.22
  -2   0   2   69.46    2.14
  -2   0   2   67.69    2.22
  -2   0   2   67.30    2.29
   2   0  -2   67.45    2.29
  -1   0   2    0.01    0.02
   1   0  -2    0.02    0.03
  -1   0   2    0.04    0.03
  -1   0   2    0.00    0.03
   1   0  -2    0.02    0.02
  -1   0   2    0.01    0.02
  -1   0   2    0.02    0.03
   0   0   2   51.87    1.63
   0   0  -2   52.63    1.78
   0   0  -2   53.71    1.65
   0   0   2   50.24    1.71
   0   0  -2   53.07    1.75
  -1   0  -2   -0.05    0.02
   1   0   2   -0.09    0.02
   1   0   2   -0.05    0.03
  -1   0  -2   -0.07    0.03
   1   0   2   -0.12    0.03
  -1   0  -2   -0.07    0.03
   1   0   2    0.00    0.03
   1   0   2   -0.08    0.02
  -1   0  -2   -0.07    0.01
  -1   0  -2   -0.08    0.03
  -2   0  -2  945.26   30.51
  -2   0  -2  845.15   31.33
  -2   0  -2  905.24   29.47
  -2   0  -2  906.90   29.73
   2   0   2  933.69   29.69
   2   0   2  863.00   31.34
   2   0   2  934.18   29.88
   2   0   2 1000.00   28.80
  -3   0  -2   -0.08    0.05
   3   0   2   -0.04    0.06
  -3   0  -2   -0.04    0.08
  -3   0  -2   -0.10    0.08
   3   0   2   -0.17    0.06
   3   0   2   -0.05    0.09
   3   0   2    0.01    0.05
   4   0   2    3.72    0.29
   4   0   2    3.72    0.25
  -4   0  -2    3.99    0.29
   4   0   2    3.82    0.22
   4   0   2    4.05    0.22
  -4   0  -2    3.98    0.23
  -4   0  -2    3.91    0.29
  -5   0  -2    0.21    0.16
   5   0   2    0.13    0.09
   5   0   2    0.14    0.17
  -5   0  -2    0.12    0.16
   5   0   2   -0.24    0.12
   5   0   2    0.12    0.11
  -5   0  -2    0.01    0.10
   6   0   2    4.97    0.32
  -6   0  -2    5.22    0.41
   6   0   2    5.19    0.35
  -6   0  -2    5.16    0.32
  -6   0  -2    5.42    0.43
   6   0   2    4.60    0.43
   7   0   2   -0.31    0.19
  -7   0  -2    0.03    0.22
  -7   0  -2    0.26    0.21
   7   0   2   -0.08    0.22
  -8   0  -2    1.71    0.35
   8   0   2    1.76    0.36
  -9   0  -2   -0.34    0.26
   9   0   2    0.09    0.33
 -10   0  -2    0.71    0.38
 -10  -1   2    0.01    0.32
  10  -1  -2    0.22    0.38
 -10   1   2   -0.01    0.33
  10   1  -2    0.23    0.39
   9  -1  -2   -0.32    0.32
  -9  -1   2    0.36    0.30
   9  -1  -2    0.06    0.29
  -9   1   2    0.57    0.35
   9   1  -2   -0.05    0.32
  -9   1   2   -0.01    0.28
   8  -1  -2    7.97    0.56
  -8  -1   2    6.84    0.56
   8  -1  -2    8.24    0.64
   8   1  -2    8.26    0.60
   8   1  -2    8.61    0.60
  -8   1   2    6.34    0.58
  -8   1   2    8.27    0.60
   7  -1  -2    2.22    0.28
  -7  -1   2    2.89    0.34
  -7  -1   2    2.77    0.28
  -7  -1   2    2.73    0.30
   7  -1  -2    2.43    0.31
   7  -1  -2    2.87    0.29
   7  -1  -2    2.06    0.35
   7   1  -2    2.42    0.29
   7   1  -2    2.85    0.35
   7   1  -2    2.18    0.26
  -7   1   2    2.92    0.35
  -7   1   2    1.80    0.33
  -7   1   2    2.22    0.29
   7   1  -2    2.49    0.34
  -7   1   2    2.77    0.34
  -6  -1   2    4.45    0.31
   6  -1  -2    4.23    0.32
  -6  -1   2    3.65    0.31
   6  -1  -2    4.04    0.38
   6  -1  -2    4.28    0.33
  -6  -1   2    3.73    0.34
   6  -1  -2    3.84    0.35
  -6   1   2    3.40    0.34
  -6   1   2    4.35    0.35
   6   1  -2    3.85    0.35
   6   1  -2    3.80    0.30
   6   1  -2    4.29    0.38
   6   1  -2    3.98    0.31
  -6   1   2    2.97    0.33
  -6   1   2    4.41    0.36
   5  -1  -2   15.96    0.68
   5  -1  -2   14.24    0.64
  -5  -1   2   14.71    0.72
  -5  -1   2   16.11    0.62
  -5  -1   2   15.53    0.68
  -5  -1   2   15.56    0.67
  -5   1   2   15.57    0.70
   5   1  -2   15.35    0.72
   5   1  -2   16.34    0.67
  -5   1   2   14.57    0.68
   5   1  -2   17.69    0.71
   5   1  -2   15.09    0.71
   5   1  -2   15.46    0.66
  -5   1   2   14.91    0.71
  -5   1   2   16.44    0.67
   4  -1  -2    0.08    0.08
  -4  -1   2    0.02    0.10
  -4  -1   2   -0.02    0.12
  -4  -1   2   -0.02    0.08
   4  -1  -2   -0.09    0.09
  -4  -1   2    0.05    0.09
  -4   1   2    0.07    0.10
   4   1  -2    0.04    0.10
   4   1  -2   -0.05    0.09
   4   1  -2   -0.11    0.10
   4   1  -2    0.07    0.09
   4   1  -2   -0.10    0.10
  -4   1   2    0.04    0.10
  -4   1   2   -0.13    0.10
  -4   1   2    0.03    0.11
  -3  -1   2  142.65    4.73
   3  -1  -2  148.65    4.71
  -3  -1   2  144.49    4.79
  -3  -1   2  146.81    4.59
  -3  -1   2  148.27    4.52
   3   1  -2  142.93    4.89
  -3   1   2  144.34    4.77
   3   1  -2  139.38    4.74
   3   1  -2  144.73    4.86
   3   1  -2  144.26    4.71
   3   1  -2  142.49    4.75
  -3   1   2  143.60    4.62
  -3   1   2  144.68    4.89
  -3   1   2  151.84    4.57
  -2  -1   2   38.74    1.30
  -2  -1   2   37.16    1.30
  -2  -1   2   38.04    1.24
   2  -1  -2   40.34    1.81
  -2  -1   2   38.10    1.21
  -2  -1   2   39.39    1.33
  -2  -1   2   38.12    1.33
  -2   1   2   35.60    1.33
   2   1  -2   37.67    1.29
   2   1  -2   37.03    1.30
   2   1  -2   37.71    1.32
  -2   1   2   36.94    1.30
   2   1  -2   37.52    1.32
  -2   1   2   40.35    1.25
   2   1  -2   37.10    1.34
   2   1  -2   36.72    1.29
  -2   1   2   37.40    1.27
  -1  -1   2  136.74    4.42
   1  -1  -2  138.02    4.43
  -1  -1   2  129.88    4.11
  -1  -1   2  132.48    4.28
  -1  -1   2  131.66    4.30
  -1  -1   2  132.45    4.16
  -1  -1   2  128.22    4.39
  -1   1   2  133.59    6.16
   1   1  -2  127.13    4.30
   1   1  -2  131.14    4.29
   1   1  -2  130.17    4.27
  -1   1   2  134.46    4.13
   1   1  -2  141.35    4.43
  -1   1   2  133.18    4.43
  -1   1   2  128.05    4.31
   0  -1  -2   19.92    0.70
   0  -1   2   20.53    0.70
   0  -1   2   20.06    0.73
   0  -1   2   21.31    0.74
   0  -1   2   21.22    0.70
   0  -1   2   23.08    1.09
   0  -1   2   20.61    0.72
   0  -1  -2   21.59    0.73
   0  -1  -2   23.76    0.76
   0  -1   2   21.65    0.72
   0   1   2   20.54    0.73
   0   1  -2   21.12    0.74
   0   1  -2   21.39    0.71
   0   1  -2   20.99    0.72
   0   1  -2   22.73    1.09
   0   1   2   21.64    0.76
   0   1   2   19.83    0.73
   0   1  -2   20.14    0.73
   0   1   2   21.68    0.69
   1  -1   2    1.18    0.09
   1  -1   2    0.90    0.08
   1  -1   2    0.92    0.12
   1  -1   2    0.93    0.06
  -1  -1  -2    1.08    0.09
   1  -1   2    0.96    0.07
  -1  -1  -2    1.04    0.09
  -1  -1  -2    0.90    0.09
   1   1   2    1.00    0.05
  -1   1  -2    0.72    0.11
   1   1   2    0.66    0.07
   1   1   2    1.04    0.09
  -1   1  -2    0.85    0.08
   1   1   2    0.87    0.08
  -1   1  -2    0.94    0.08
  -1   1  -2    0.92    0.06
  -2  -1  -2   96.64    3.04
   2  -1   2  102.06    4.45
  -2  -1  -2   93.13    3.15
   2  -1   2   95.02    3.08
   2  -1   2   95.71    3.15
   2  -1   2   95.85    3.01
   2   1   2   97.57    2.96
  -2   1  -2   91.92    3.23
  -2   1  -2   92.56    3.09
   2   1   2   93.57    3.23
   2   1   2   91.24    3.11
   3  -1   2    1.86    0.12
  -3  -1  -2    1.75    0.14
  -3  -1  -2    1.87    0.17
   3  -1   2    1.79    0.13
   3  -1   2    1.71    0.17
   3   1   2    2.08    0.19
   3   1   2    2.13    0.14
  -3   1  -2    1.82    0.13
  -3   1  -2    2.17    0.19
   3   1   2    1.91    0.18
  -3   1  -2    1.80    0.18
   3   1   2    1.65    0.14
  -4  -1  -2    4.81    0.28
  -4  -1  -2    4.93    0.32
   4  -1   2    4.74    0.26
   4  -1   2    4.52    0.30
   4  -1   2    4.88    0.24
   4   1   2    4.98    0.28
  -4   1  -2    4.60    0.32
   4   1   2    5.29    0.34
   4   1   2    4.98    0.25
  -4   1  -2    5.13    0.27
   4   1   2    5.17    0.33
  -4   1  -2    4.62    0.33
   5  -1   2    2.22    0.24
   5  -1   2    2.19    0.17
   5  -1   2    2.25    0.18
  -5  -1  -2    1.94    0.25
  -5  -1  -2    2.06    0.21
   5  -1   2    1.85    0.27
   5  -1   2    2.36    0.20
   5   1   2    2.86    0.29
  -5   1  -2    1.52    0.24
  -5   1  -2    1.96    0.25
   5   1   2    2.18    0.21
  -5   1  -2    2.10    0.21
   5   1   2    1.94    0.19
  -6  -1  -2    0.09    0.18
   6  -1   2    0.21    0.19
   6  -1   2    0.43    0.14
   6  -1   2    0.15    0.21
  -6  -1  -2   -0.11    0.13
  -6   1  -2    0.40    0.20
   6   1   2    0.12    0.07
   6   1   2    0.08    0.14
   6   1   2    0.31    0.21
  -6   1  -2    0.33    0.17
  -6   1  -2    0.44    0.22
   6   1   2    0.34    0.15
   7  -1   2    1.37    0.33
  -7  -1  -2    1.51    0.29
   7  -1   2    0.95    0.25
  -7   1  -2    0.98    0.27
   7   1   2    1.13    0.29
  -7   1  -2    1.33    0.31
  -8  -1  -2    0.18    0.25
   8  -1   2    0.10    0.26
   8  -1   2    0.39    0.30
  -8   1  -2    0.33    0.26
  -8   1  -2    0.19    0.27
   8   1   2    0.81    0.33
   9  -1   2    7.53    0.66
  -9  -1  -2    6.97    0.62
  -9   1  -2    5.82    0.60
   9   1   2    7.34    0.64
  -9   1  -2    6.21    0.61
 -10  -1  -2    1.71    0.44
 -10   1  -2    0.72    0.38
 -10  -2   2   -0.21    0.31
  10  -2  -2    0.81    0.40
  10   2  -2   -0.27    0.36
 -10   2   2   -0.04    0.34
 -10   2   2    0.44    0.41
   9  -2  -2    2.20    0.42
   9  -2  -2    2.57    0.47
  -9  -2   2    2.93    0.42
  -9   2   2    2.06    0.45
   9   2  -2    2.94    0.47
  -9   2   2    2.50    0.43
   8  -2  -2    0.04    0.30
   8  -2  -2    0.35    0.29
  -8  -2   2    0.44    0.26
   8   2  -2    0.24    0.23
  -8   2   2    0.25    0.30
  -8   2   2    0.09    0.25
   8   2  -2   -0.01    0.29
  -7  -2   2    1.26    0.27
   7  -2  -2    1.40    0.30
  -7  -2   2    1.17    0.25
  -7   2   2    1.39    0.30
   7   2  -2    1.34    0.27
  -7   2   2    1.32    0.29
   7   2  -2    0.91    0.28
   7   2  -2    1.33    0.30
  -7   2   2    1.58    0.30
  -7   2   2    1.48    0.32
  -6  -2   2   -0.12    0.15
   6  -2  -2   -0.03    0.15
   6  -2  -2   -0.18    0.17
   6  -2  -2    0.14    0.20
  -6  -2   2   -0.11    0.12
  -6  -2   2    0.08    0.16
  -6   2   2    0.05    0.18
  -6   2   2    0.33    0.19
  -6   2   2    0.11    0.21
   6   2  -2    0.08    0.19
   6   2  -2    0.03    0.19
   6   2  -2    0.09    0.18
  -6   2   2   -0.14    0.17
   6   2  -2    0.05    0.13
   5  -2  -2   38.26    1.36
   5  -2  -2   39.49    1.88
  -5  -2   2   36.95    1.24
  -5  -2   2   37.50    1.34
  -5  -2   2   34.97    1.38
   5  -2  -2   37.77    1.34
  -5   2   2   35.04    1.39
   5   2  -2   35.86    1.44
  -5   2   2   37.38    1.35
   5   2  -2   36.90    1.42
  -5   2   2   35.72    1.44
   5   2  -2   36.03    1.38
   5   2  -2   38.90    1.37
  -5   2   2   36.30    1.38
  -4  -2   2   29.33    1.04
   4  -2  -2   29.73    1.05
  -4  -2   2   29.05    1.09
  -4  -2   2   29.23    0.96
   4  -2  -2   28.55    1.47
  -4   2   2   26.56    1.07
   4   2  -2   26.33    1.06
  -4   2   2   28.76    1.13
  -4   2   2   29.28    1.06
   4   2  -2   28.96    1.11
  -4   2   2   27.76    1.09
   4   2  -2   28.61    1.14
   4   2  -2   29.20    1.07
  -3  -2   2    6.51    0.34
  -3  -2   2    6.74    0.26
   3  -2  -2    7.00    0.48
  -3  -2   2    6.59    0.31
  -3  -2   2    6.60    0.35
   3   2  -2    5.96    0.32
   3   2  -2    6.50    0.34
   3   2  -2    6.68    0.25
   3   2  -2    6.27    0.37
   3   2  -2    6.67    0.35
  -3   2   2    6.63    0.34
  -3   2   2    6.13    0.34
  -3   2   2    7.01    0.36
  -3   2   2    5.76    0.34
  -2  -2   2   86.47    2.97
  -2  -2   2   88.90    2.86
  -2  -2   2   92.75    2.98
  -2  -2   2   86.56    2.80
   2  -2  -2   90.02    4.29
   2   2  -2   93.50    3.06
   2   2  -2   89.58    2.99
   2   2  -2   86.72    3.06
  -2   2   2   94.10    4.25
   2   2  -2   89.63    2.97
  -2   2   2   89.11    2.99
  -2   2   2   90.22    3.08
   2   2  -2   89.90    2.86
  -2   2   2   90.42    2.87
  -1  -2   2   22.46    0.76
   1  -2  -2   21.61    0.81
  -1  -2   2   23.11    0.76
  -1  -2   2   22.05    0.74
  -1  -2   2   23.72    0.81
  -1   2   2   21.89    0.82
   1   2  -2   22.60    0.77
   1   2  -2   21.99    0.84
   1   2  -2   22.50    0.81
   1   2  -2   24.12    0.83
   1   2  -2   23.78    1.24
  -1   2   2   22.50    0.77
  -1   2   2   22.43    0.84
   1   2  -2   21.95    0.80
   0  -2  -2    7.16    0.31
   0  -2   2    7.82    0.52
   0  -2   2    6.88    0.30
   0  -2   2    6.64    0.28
   0  -2   2    6.87    0.28
   0  -2  -2    7.04    0.29
   0  -2   2    7.63    0.31
   0  -2   2    6.47    0.27
   0   2   2    6.92    0.26
   0   2  -2    6.62    0.29
   0   2  -2    6.53    0.51
   0   2   2    6.02    0.30
   0   2  -2    6.93    0.30
   0   2  -2    6.57    0.30
   0   2   2    6.76    0.31
   0   2   2    7.04    0.32
   1  -2   2   62.04    2.86
   1  -2   2   59.93    1.93
  -1  -2  -2   57.62    1.89
   1  -2   2   57.59    1.87
  -1  -2  -2   58.81    1.96
   1   2   2   57.42    1.95
  -1   2  -2   55.40    1.99
   1   2   2   57.22    1.81
  -1   2  -2   55.47    1.92
   1   2   2   60.70    2.01
  -1   2  -2   57.73    1.88
  -1   2  -2   56.85    2.83
   1   2   2   56.14    1.95
  -2  -2  -2    1.16    0.09
  -2  -2  -2    1.03    0.13
   2  -2   2    1.12    0.20
  -2  -2  -2    0.92    0.12
   2  -2   2    1.00    0.13
  -2   2  -2    1.19    0.11
   2   2   2    0.90    0.12
  -2   2  -2    1.18    0.13
  -2   2  -2    1.02    0.18
   2   2   2    1.11    0.13
  -2   2  -2    1.23    0.14
   2   2   2    0.97    0.13
  -3  -2  -2    0.90    0.13
  -3  -2  -2    1.00    0.15
   3  -2   2    1.32    0.09
   3  -2   2    0.91    0.20
  -3  -2  -2    1.08    0.15
   3  -2   2    1.09    0.16
  -3   2  -2    1.02    0.16
   3   2   2    1.00    0.15
   3   2   2    1.23    0.15
  -3   2  -2    1.14    0.12
   3   2   2    1.09    0.07
   3   2   2    1.08    0.15
  -3   2  -2    0.86    0.15
   4  -2   2    0.46    0.18
  -4  -2  -2    0.64    0.14
   4  -2   2    0.54    0.09
   4  -2   2    0.27    0.14
   4  -2   2    0.46    0.09
  -4  -2  -2    0.34    0.14
  -4   2  -2    0.47    0.15
   4   2   2    0.38    0.13
   4   2   2    0.36    0.08
  -4   2  -2    0.34    0.15
   4   2   2    0.56    0.13
   4   2   2    0.24    0.14
  -4   2  -2    0.41    0.12
  -5  -2  -2    9.27    0.49
  -5  -2  -2    9.54    0.52
   5  -2   2   11.10    0.71
   5  -2   2   10.23    0.53
   5  -2   2   10.17    0.44
   5  -2   2   10.07    0.43
  -5   2  -2    9.50    0.47
   5   2   2   10.28    0.56
   5   2   2    9.65    0.40
   5   2   2    9.79    0.49
  -5   2  -2    9.31    0.55
  -5   2  -2    9.96    0.55
  -6  -2  -2    0.14    0.15
   6  -2   2    0.10    0.18
  -6  -2  -2    0.14    0.18
   6   2   2    0.34    0.18
  -6   2  -2    0.26    0.20
  -6   2  -2    0.06    0.20
  -6   2  -2   -0.05    0.15
   6   2   2    0.26    0.22
   7  -2   2   14.18    0.73
   7  -2   2   14.60    0.84
  -7  -2  -2   14.66    0.77
  -7  -2  -2   14.97    0.71
  -7   2  -2   12.87    0.79
   7   2   2   13.19    0.78
   7   2   2   14.98    0.69
  -7   2  -2   14.21    0.78
  -8  -2  -2    1.68    0.35
   8  -2   2    1.62    0.41
   8  -2   2    2.58    0.39
  -8   2  -2    1.47    0.40
  -8   2  -2    1.59    0.35
   8   2   2    1.58    0.39
   9  -2   2    1.77    0.42
  -9  -2  -2    2.30    0.42
   9  -2   2    2.47    0.47
  -9   2  -2    2.55    0.46
   9   2   2    1.91    0.46
  -9   2  -2    2.16    0.43
 -10  -2  -2    1.28    0.43
 -10   2  -2    1.78    0.45
  10  -3  -2    1.26    0.44
  10   3  -2    1.58    0.46
 -10   3   2    0.17    0.36
   9  -3  -2   -0.07    0.35
   9  -3  -2   -0.33    0.34
  -9  -3   2    0.26    0.29
  -9   3   2    0.21    0.37
  -9   3   2   -0.06    0.29
   9   3  -2    0.49    0.36
  -8  -3   2   11.57    0.71
   8  -3  -2   10.08    0.73
  -8  -3   2   12.11    0.73
  -8   3   2   11.88    0.80
  -8   3   2   12.38    0.77
   8   3  -2   12.37    0.73
   8   3  -2   12.15    0.70
  -7  -3   2    4.72    0.44
  -7  -3   2    5.61    0.45
   7  -3  -2    3.86    0.43
  -7   3   2    4.41    0.45
   7   3  -2    4.20    0.43
   7   3  -2    5.12    0.42
  -7   3   2    4.40    0.48
  -6  -3   2    8.42    0.50
   6  -3  -2    9.38    0.58
  -6  -3   2    8.94    0.54
   6   3  -2    8.21    0.37
  -6   3   2    8.40    0.54
   6   3  -2    8.44    0.54
  -6   3   2    8.52    0.54
  -6   3   2    8.18    0.54
   6   3  -2    7.89    0.51
  -6   3   2    7.51    0.55
  -5  -3   2    0.21    0.16
   5  -3  -2   -0.24    0.16
  -5  -3   2    0.01    0.13
   5  -3  -2   -0.17    0.22
   5  -3  -2    0.02    0.11
   5   3  -2   -0.12    0.09
  -5   3   2    0.03    0.17
  -5   3   2    0.04    0.18
   5   3  -2    0.18    0.17
  -5   3   2    0.10    0.17
  -5   3   2   -0.14    0.14
   5   3  -2    0.22    0.19
   5   3  -2    0.05    0.17
   4  -3  -2    8.76    0.68
  -4  -3   2    8.00    0.46
  -4  -3   2    8.62    0.47
   4  -3  -2    6.83    0.45
  -4  -3   2    8.17    0.31
  -4  -3   2    8.18    0.42
  -4   3   2    8.80    0.46
  -4   3   2    8.44    0.48
   4   3  -2    7.59    0.35
   4   3  -2    8.49    0.45
  -4   3   2    7.67    0.45
  -4   3   2    7.85    0.45
   4   3  -2    7.72    0.44
   4   3  -2    9.64    0.51
   4   3  -2    8.63    0.43
  -3  -3   2    3.98    0.29
  -3  -3   2    4.02    0.18
   3  -3  -2    4.20    0.45
  -3  -3   2    3.85    0.25
  -3  -3   2    4.68    0.30
  -3   3   2    4.70    0.39
   3   3  -2    4.51    0.28
   3   3  -2    4.26    0.31
   3   3  -2    4.33    0.31
   3   3  -2    4.29    0.29
  -3   3   2    4.09    0.29
   3   3  -2    4.00    0.23
  -3   3   2    4.27    0.29
  -3   3   2    4.20    0.31
   2  -3  -2    0.62    0.12
  -2  -3   2    0.85    0.08
  -2  -3   2    0.80    0.11
  -2  -3   2    0.69    0.13
  -2  -3   2    0.85    0.14
  -2  -3   2    0.59    0.08
  -2   3   2    0.81    0.14
  -2   3   2    0.70    0.21
  -2   3   2    0.60    0.12
   2   3  -2    0.71    0.12
   2   3  -2    0.76    0.12
   2   3  -2    0.58    0.14
   2   3  -2    0.96    0.12
   2   3  -2    0.89    0.14
  -2   3   2    0.69    0.14
  -1  -3   2    2.88    0.16
   1  -3  -2    2.72    0.21
  -1  -3   2    2.52    0.18
  -1  -3   2    3.18    0.22
  -1  -3   2    2.77    0.19
   1  -3  -2    2.86    0.20
   1   3  -2    2.98    0.22
  -1   3   2    3.02    0.22
   1   3  -2    2.88    0.20
  -1   3   2    3.16    0.22
  -1   3   2    2.75    0.19
   1   3  -2    2.93    0.21
  -1   3   2    2.17    0.20
   1   3  -2    3.19    0.39
  -1   3   2    2.33    0.34
   0  -3   2    0.28    0.09
   0  -3  -2    0.35    0.10
   0  -3   2    0.48    0.11
   0  -3  -2    0.41    0.10
   0  -3   2    0.46    0.09
   0  -3   2    0.39    0.09
   0   3   2    0.29    0.11
   0   3  -2    0.43    0.21
   0   3   2    0.23    0.09
   0   3  -2    0.27    0.10
   0   3  -2    0.59    0.11
   0   3   2    0.40    0.11
   0   3  -2    0.39    0.10
   0   3   2    0.28    0.07
   1  -3   2    9.13    0.69
   1  -3   2    8.71    0.40
  -1  -3  -2    8.32    0.41
  -1  -3  -2    8.83    0.39
   1  -3   2    9.73    0.37
  -1  -3  -2    8.25    0.33
   1  -3   2    8.72    0.39
   1   3   2    8.65    0.32
  -1   3  -2    8.29    0.65
   1   3   2    9.42    0.43
  -1   3  -2    8.35    0.41
  -1   3  -2    8.50    0.39
   1   3   2    8.97    0.42
   1   3   2    8.27    0.40
  -2  -3  -2   56.37    1.96
   2  -3   2   57.02    2.86
   2  -3   2   54.24    1.87
  -2  -3  -2   56.35    1.88
  -2   3  -2   55.03    1.90
   2   3   2   56.86    2.00
  -2   3  -2   55.32    2.00
   2   3   2   56.97    1.94
  -2   3  -2   55.59    1.88
  -2   3  -2   57.47    2.82
   2   3   2   54.17    1.93
   3  -3   2    0.12    0.12
  -3  -3  -2    0.11    0.11
  -3  -3  -2    0.03    0.11
   3  -3   2    0.09    0.18
  -3   3  -2   -0.08    0.11
   3   3   2   -0.05    0.11
  -3   3  -2    0.07    0.14
  -3   3  -2   -0.03    0.10
   3   3   2    0.03    0.10
   3   3   2    0.00    0.12
  -3   3  -2    0.17    0.12
  -4  -3  -2   63.09    2.31
   4  -3   2   64.11    2.21
  -4  -3  -2   64.35    2.21
  -4  -3  -2   62.87    2.26
   4  -3   2   70.29    3.27
  -4   3  -2   64.56    2.22
   4   3   2   65.83    2.34
  -4   3  -2   64.17    2.36
   4   3   2   64.11    2.24
  -4   3  -2   63.43    2.23
   5  -3   2    3.62    0.34
   5  -3   2    3.76    0.25
   5  -3   2    2.95    0.44
  -5  -3  -2    3.17    0.30
  -5  -3  -2    4.37    0.35
  -5   3  -2    3.23    0.34
   5   3   2    4.01    0.31
  -5   3  -2    3.13    0.27
  -5   3  -2    3.37    0.34
   5   3   2    3.48    0.34
  -6  -3  -2   26.68    1.12
  -6  -3  -2   26.76    1.11
   6  -3   2   25.20    1.11
  -6   3  -2   29.02    1.17
  -6   3  -2   25.96    1.20
   6   3   2   27.03    1.08
   6   3   2   26.75    1.17
  -7  -3  -2    1.31    0.27
  -7  -3  -2    0.96    0.28
   7  -3   2    0.87    0.29
  -7   3  -2    0.76    0.30
   7   3   2    0.93    0.25
   7   3   2    0.76    0.31
  -7   3  -2    0.48    0.27
   8  -3   2    2.28    0.43
  -8  -3  -2    2.45    0.40
   8  -3   2    2.29    0.40
  -8   3  -2    3.07    0.46
  -8   3  -2    2.84    0.43
   8   3   2    3.09    0.45
   9  -3   2    0.25    0.35
  -9  -3  -2    0.69    0.34
   9  -3   2    0.02    0.35
   9   3   2   -0.05    0.32
  -9   3  -2   -0.13    0.35
  -9   3  -2    0.00    0.32
   9  -4  -2    6.84    0.66
   9   4  -2    5.81    0.59
  -9   4   2    7.43    0.72
  -8  -4   2    0.39    0.27
   8  -4  -2    0.41    0.34
   8   4  -2    0.27    0.29
   8   4  -2    0.38    0.31
  -8   4   2    0.21    0.33
   7  -4  -2   10.25    0.70
  -7  -4   2   11.46    0.71
  -7  -4   2   10.90    0.64
   7   4  -2   11.59    0.67
  -7   4   2   11.38    0.75
   7   4  -2   10.16    0.65
   6  -4  -2    1.80    0.32
  -6  -4   2    1.97    0.32
  -6  -4   2    2.09    0.30
   6   4  -2    2.63    0.35
  -6   4   2    1.65    0.31
   6   4  -2    2.21    0.32
  -6   4   2    2.10    0.37
  -6   4   2    1.91    0.30
  -5  -4   2    3.01    0.34
   5  -4  -2    3.66    0.37
  -5  -4   2    3.33    0.31
  -5  -4   2    3.66    0.36
  -5   4   2    2.72    0.35
  -5   4   2    3.01    0.32
   5   4  -2    3.34    0.33
   5   4  -2    3.74    0.34
  -5   4   2    3.46    0.34
   4  -4  -2    0.23    0.18
  -4  -4   2    0.56    0.16
   4  -4  -2    0.42    0.30
  -4  -4   2    0.68    0.19
  -4  -4   2    0.66    0.20
  -4   4   2    0.54    0.20
   4   4  -2    0.68    0.20
  -4   4   2    0.66    0.20
  -4   4   2    0.95    0.22
   4   4  -2    0.87    0.19
  -3  -4   2    7.05    0.28
   3  -4  -2    8.17    0.46
  -3  -4   2    7.68    0.39
  -3  -4   2    8.37    0.45
  -3  -4   2    7.32    0.45
   3  -4  -2    7.91    0.42
  -3   4   2    6.86    0.44
   3   4  -2    8.35    0.42
  -3   4   2    8.10    0.48
   3   4  -2    8.54    0.44
  -3   4   2    7.36    0.65
  -3   4   2    7.80    0.43
   3   4  -2    8.05    0.46
  -2  -4   2   10.28    0.40
   2  -4  -2   10.07    0.49
  -2  -4   2   10.83    0.51
  -2  -4   2    9.85    0.45
   2  -4  -2   10.31    0.49
   2   4  -2   10.06    0.48
   2   4  -2    9.51    0.49
   2   4  -2   10.57    0.50
  -2   4   2    9.89    0.80
  -2   4   2   10.48    0.52
  -2   4   2   10.70    0.54
  -2   4   2   10.00    0.48
  -1  -4   2    0.34    0.11
   1  -4  -2    0.31    0.12
  -1  -4   2    0.43    0.13
   1  -4  -2    0.21    0.11
  -1  -4   2    0.44    0.10
   1  -4  -2    0.20    0.12
  -1   4   2    0.09    0.10
  -1   4   2    0.17    0.23
   1   4  -2    0.34    0.13
  -1   4   2    0.17    0.13
   1   4  -2    0.50    0.28
  -1   4   2    0.16    0.12
   1   4  -2    0.24    0.11
  -1   4   2    0.17    0.13
   1   4  -2    0.21    0.12
   0  -4  -2   21.79    0.80
   0  -4   2   22.26    0.81
   0  -4  -2   21.62    0.83
   0  -4   2   24.36    0.84
   0  -4   2   22.02    0.87
   0  -4   2   21.99    0.81
   0   4   2   22.05    0.88
   0   4   2   21.86    0.78
   0   4   2   21.51    0.87
   0   4  -2   21.70    0.86
   0   4  -2   22.13    0.89
   0   4   2   22.09    0.90
   0   4  -2   19.72    1.38
   0   4  -2   22.08    0.86
  -1  -4  -2   71.79    2.50
  -1  -4  -2   72.66    2.40
   1  -4   2   74.78    3.69
   1  -4   2   77.69    2.40
   1  -4   2   71.02    2.37
   1  -4   2   71.88    2.47
  -1  -4  -2   72.25    2.30
  -1   4  -2   72.73    2.55
   1   4   2   71.80    2.48
   1   4   2   69.27    2.47
  -1   4  -2   71.30    2.47
   1   4   2   74.76    2.56
  -1   4  -2   64.40    3.66
  -2  -4  -2    6.39    0.38
   2  -4   2    5.49    0.34
   2  -4   2    6.09    0.62
   2  -4   2    5.92    0.36
  -2  -4  -2    6.23    0.36
   2   4   2    5.99    0.38
  -2   4  -2    5.75    0.35
   2   4   2    5.92    0.37
   2   4   2    5.96    0.35
  -2   4  -2    5.48    0.37
  -3  -4  -2   38.86    1.42
  -3  -4  -2   37.30    1.48
   3  -4   2   38.84    1.42
   3  -4   2   42.47    2.23
   3   4   2   37.39    1.44
   3   4   2   41.35    1.51
  -3   4  -2   37.16    1.51
  -3   4  -2   39.84    2.11
  -3   4  -2   40.28    1.43
  -4  -4  -2    6.67    0.44
   4  -4   2    6.20    0.42
  -4  -4  -2    6.69    0.42
  -4  -4  -2    6.84    0.46
   4   4   2    7.66    0.48
  -4   4  -2    6.62    0.40
  -4   4  -2    6.20    0.46
  -4   4  -2    6.98    0.44
   4   4   2    5.82    0.41
   5  -4   2   33.86    1.38
  -5  -4  -2   38.81    1.50
  -5  -4  -2   34.21    1.41
  -5  -4  -2   37.45    1.40
   5   4   2   36.57    1.45
   5   4   2   37.75    1.39
  -5   4  -2   34.88    1.35
  -5   4  -2   33.91    1.49
   6  -4   2    2.33    0.34
  -6  -4  -2    2.94    0.35
  -6  -4  -2    2.49    0.34
  -6   4  -2    1.99    0.36
  -6   4  -2    2.47    0.35
   6   4   2    1.84    0.34
   6   4   2    2.34    0.30
  -7  -4  -2    3.54    0.42
   7  -4   2    2.60    0.40
  -7  -4  -2    3.39    0.40
   7   4   2    3.10    0.42
  -7   4  -2    3.59    0.49
   7   4   2    2.64    0.36
  -7   4  -2    2.38    0.39
  -8  -4  -2    2.45    0.42
   8  -4   2    1.92    0.42
   8   4   2    2.20    0.43
  -8   4  -2    1.44    0.38
  -8   4  -2    1.49    0.43
   9  -4   2    0.40    0.39
  -9  -4  -2    0.16    0.33
   9   4   2    0.88    0.41
  -9   4  -2   -0.07    0.32
   9  -5  -2   -0.14    0.39
   9   5  -2    0.12    0.36
   8  -5  -2    0.22    0.37
   8   5  -2    0.05    0.32
   8   5  -2    0.06    0.30
  -8   5   2    0.72    0.40
   7  -5  -2    1.85    0.41
  -7  -5   2    2.63    0.37
  -7   5   2    2.57    0.48
   7   5  -2    1.94    0.37
   7   5  -2    2.55    0.38
  -6  -5   2   11.29    0.73
  -6  -5   2   11.87    0.66
   6  -5  -2   11.33    0.72
   6   5  -2   11.61    0.69
  -6   5   2   11.54    0.71
   6   5  -2   12.81    0.70
  -6   5   2   11.08    0.77
   5  -5  -2    8.81    0.61
  -5  -5   2    8.73    0.52
  -5  -5   2    9.02    0.61
  -5  -5   2   10.03    0.61
   5  -5  -2    8.32    0.52
   5   5  -2    9.71    0.59
  -5   5   2    8.86    0.58
  -5   5   2    8.70    0.62
   5   5  -2    9.38    0.55
  -4  -5   2    9.46    0.57
  -4  -5   2    9.65    0.51
  -4  -5   2    8.11    0.57
   4  -5  -2    9.31    0.52
   4  -5  -2    8.87    0.57
  -4   5   2    9.61    0.58
  -4   5   2    9.43    0.60
   4   5  -2    9.90    0.57
   4   5  -2   10.05    0.56
  -4   5   2    9.48    0.55
   3  -5  -2   32.25    1.27
  -3  -5   2   35.62    1.33
   3  -5  -2   32.99    1.27
  -3  -5   2   31.84    1.32
  -3  -5   2   32.21    1.21
   3   5  -2   32.53    1.29
  -3   5   2   31.50    1.31
   3   5  -2   33.53    1.30
  -3   5   2   32.92    1.24
  -3   5   2   32.69    1.35
  -2  -5   2    0.40    0.11
  -2  -5   2    0.47    0.17
   2  -5  -2    0.21    0.15
   2  -5  -2    0.48    0.16
   2  -5  -2    0.11    0.15
  -2  -5   2    0.24    0.14
  -2   5   2    0.33    0.18
  -2   5   2    0.03    0.14
   2   5  -2    0.39    0.18
   2   5  -2    0.46    0.33
   2   5  -2    0.47    0.18
  -2   5   2    0.47    0.16
   2   5  -2    0.31    0.15
  -1  -5   2    6.74    0.39
  -1  -5   2    6.86    0.35
   1  -5  -2    6.90    0.42
   1  -5  -2    6.95    0.39
   1  -5  -2    6.32    0.39
  -1  -5   2    6.80    0.42
   1   5  -2    7.34    0.42
  -1   5   2    6.55    0.72
   1   5  -2    6.33    0.39
   1   5  -2    6.41    0.41
  -1   5   2    7.22    0.45
  -1   5   2    7.59    0.47
   1   5  -2    6.56    0.74
  -1   5   2    6.57    0.37
   0  -5  -2   21.87    0.90
   0  -5  -2   19.65    0.83
   0  -5   2   21.11    0.88
   0  -5   2   19.97    0.81
   0  -5  -2   20.90    0.80
   0  -5   2   21.22    0.81
   0   5  -2   20.97    0.88
   0   5  -2   22.23    0.87
   0   5  -2   19.77    1.42
   0   5  -2   21.12    0.89
   0   5   2   20.60    0.92
   0   5   2   21.32    1.42
   0   5   2   20.59    0.89
   1  -5   2   10.91    0.51
   1  -5   2    9.72    0.52
  -1  -5  -2   11.14    0.46
   1  -5   2   11.02    0.55
  -1  -5  -2   11.44    0.58
  -1  -5  -2   11.50    0.55
  -1   5  -2   11.47    0.58
  -1   5  -2   11.32    0.59
   1   5   2   11.94    0.60
  -1   5  -2    9.62    0.92
   1   5   2   12.71    0.61
  -2  -5  -2    5.08    0.39
  -2  -5  -2    4.74    0.24
  -2  -5  -2    5.26    0.38
   2  -5   2    5.85    0.66
   2  -5   2    4.87    0.34
   2  -5   2    4.86    0.35
   2   5   2    5.24    0.39
   2   5   2    5.70    0.39
  -2   5  -2    5.50    0.38
  -2   5  -2    5.53    0.40
  -2   5  -2    4.54    0.60
  -3  -5  -2    7.73    0.49
   3  -5   2    9.01    0.49
   3  -5   2    8.44    0.51
  -3  -5  -2    9.51    0.55
   3   5   2    8.92    0.51
   3   5   2    9.30    0.54
  -3   5  -2    8.55    0.51
  -3   5  -2    9.07    0.57
  -4  -5  -2    1.27    0.28
   4  -5   2    1.19    0.26
  -4  -5  -2    1.33    0.25
  -4  -5  -2    1.35    0.26
  -4   5  -2    1.55    0.26
  -4   5  -2    1.60    0.29
   4   5   2    1.48    0.26
   4   5   2    1.35    0.27
   5  -5   2    4.76    0.42
  -5  -5  -2    5.01    0.45
  -5  -5  -2    5.35    0.48
  -5  -5  -2    5.54    0.45
  -5   5  -2    4.51    0.47
   5   5   2    5.60    0.44
  -5   5  -2    5.25    0.40
   5   5   2    4.51    0.42
  -6  -5  -2   11.68    0.70
   6  -5   2   11.89    0.72
  -6  -5  -2   10.73    0.72
   6   5   2   12.12    0.69
  -6   5  -2   11.87    0.77
   6   5   2   12.32    0.71
   7  -5   2    1.35    0.38
  -7  -5  -2    0.93    0.34
  -7  -5  -2    1.42    0.35
   7   5   2    1.26    0.33
  -7   5  -2    1.32    0.42
   7   5   2    0.79    0.32
  -8  -5  -2    2.28    0.43
   8  -5   2    1.91    0.45
   8   5   2    2.26    0.42
  -8   5  -2    2.98    0.55
  -9  -5  -2    1.94    0.46
   9  -5   2    0.60    0.44
   8  -6  -2    0.85    0.42
   8   6  -2    0.50    0.35
  -8   6   2    0.29    0.46
   8   6  -2   -0.30    0.33
   7  -6  -2    1.40    0.41
  -7   6   2    0.72    0.42
   7   6  -2    0.64    0.34
   7   6  -2    1.56    0.34
   6  -6  -2    0.57    0.30
  -6  -6   2    0.67    0.27
   6   6  -2    1.20    0.33
  -6   6   2    0.77    0.34
  -6   6   2    0.55    0.31
   6   6  -2    0.09    0.27
  -5  -6   2    0.06    0.20
   5  -6  -2    0.37    0.28
  -5  -6   2    0.29    0.25
   5   6  -2    0.17    0.26
  -5   6   2    0.02    0.27
  -5   6   2   -0.01    0.26
   5   6  -2    0.33    0.24
  -4  -6   2    2.05    0.33
   4  -6  -2    1.52    0.32
  -4  -6   2    2.37    0.30
  -4  -6   2    1.07    0.28
   4   6  -2    2.67    0.33
  -4   6   2    2.44    0.35
  -4   6   2    1.84    0.34
   4   6  -2    2.14    0.33
  -3  -6   2    0.15    0.17
   3  -6  -2   -0.23    0.19
   3  -6  -2    0.24    0.17
   3  -6  -2    0.25    0.18
  -3  -6   2    0.15    0.19
  -3  -6   2    0.10    0.19
   3   6  -2    0.16    0.21
  -3   6   2    0.05    0.23
  -3   6   2    0.12    0.22
   3   6  -2    0.03    0.39
   3   6  -2    0.13    0.23
   2  -6  -2   89.99    3.17
   2  -6  -2   90.10    3.03
  -2  -6   2   87.02    2.90
  -2  -6   2   90.95    3.03
  -2  -6   2   92.02    3.20
   2  -6  -2   86.59    3.04
  -2   6   2   94.19    3.21
   2   6  -2   92.05    3.17
  -2   6   2   88.35    3.28
   2   6  -2   95.08    3.25
   2   6  -2   91.42    4.80
   1  -6  -2    3.74    0.34
   1  -6  -2    2.91    0.28
  -1  -6   2    2.97    0.33
  -1  -6   2    2.97    0.26
  -1  -6   2    3.22    0.30
   1  -6  -2    3.89    0.33
  -1   6   2    3.09    0.58
  -1   6   2    3.76    0.38
   1   6  -2    3.24    0.33
   1   6  -2    2.43    0.58
  -1   6   2    3.04    0.33
   1   6  -2    2.73    0.30
   0  -6   2   15.55    0.68
   0  -6   2   17.04    0.76
   0  -6   2   14.99    0.67
   0  -6  -2   15.78    0.75
   0  -6  -2   14.13    0.68
   0  -6  -2   15.99    0.66
   0   6  -2   15.01    0.74
   0   6  -2   15.71    0.76
   0   6   2   16.26    0.78
   0   6  -2   13.33    1.23
   0   6   2   14.15    1.21
   0   6   2   13.81    0.74
   1  -6   2    0.46    0.16
  -1  -6  -2    0.05    0.17
  -1  -6  -2    0.22    0.19
  -1  -6  -2    0.23    0.14
   1  -6   2    0.24    0.17
   1  -6   2    0.03    0.15
   1   6   2   -0.13    0.18
  -1   6  -2    0.04    0.20
  -1   6  -2    0.00    0.33
   1   6   2    0.37    0.21
  -1   6  -2    0.05    0.18
  -2  -6  -2    0.60    0.22
   2  -6   2    0.65    0.19
  -2  -6  -2    0.79    0.23
   2  -6   2    0.48    0.21
   2  -6   2    0.89    0.21
  -2   6  -2    0.79    0.23
   2   6   2    1.24    0.25
  -2   6  -2    0.20    0.20
   2   6   2    0.72    0.25
   3  -6   2   10.39    0.62
   3  -6   2   11.76    0.61
  -3  -6  -2   10.81    0.62
  -3  -6  -2   11.23    0.66
  -3   6  -2   10.57    0.64
  -3   6  -2   12.08    0.69
   3   6   2   11.50    0.64
   3   6   2   11.61    0.63
   4  -6   2    1.42    0.30
  -4  -6  -2    1.31    0.28
   4   6   2    1.67    0.31
   4   6   2    1.56    0.31
  -4   6  -2    1.34    0.28
  -4   6  -2    1.30    0.33
   5  -6   2    1.91    0.35
  -5  -6  -2    2.51    0.34
  -5  -6  -2    1.32    0.32
   5   6   2    2.29    0.36
   5   6   2    1.22    0.33
  -5   6  -2    2.00    0.39
   6  -6   2    3.80    0.46
  -6  -6  -2    2.49    0.40
  -6   6  -2    2.99    0.48
   6   6   2    2.57    0.39
   6   6   2    3.30    0.41
   7  -6   2   -0.19    0.33
  -7  -6  -2    0.41    0.30
   7   6   2    0.88    0.33
   7   6   2   -0.13    0.31
  -7   6  -2    0.42    0.41
  -8  -6  -2    8.58    0.71
   8  -6   2    6.98    0.69
   8   6   2    7.20    0.66
   8  -7  -2   -0.09    0.42
   8   7  -2   -0.12    0.37
   7  -7  -2    1.62    0.46
  -7   7   2    2.43    0.53
   7   7  -2    1.94    0.40
   7   7  -2    2.79    0.46
   6  -7  -2    0.41    0.35
   6   7  -2    0.33    0.30
  -6   7   2    0.09    0.35
   6   7  -2    0.57    0.33
   5  -7  -2    7.40    0.53
   5  -7  -2    7.47    0.60
   5   7  -2    8.22    1.04
  -5   7   2    7.02    0.62
   5   7  -2    7.20    0.58
   5   7  -2    5.49    0.51
  -5   7   2    6.45    0.64
  -4  -7   2    2.80    0.35
   4  -7  -2    2.61    0.38
   4  -7  -2    1.96    0.31
  -4   7   2    2.97    0.42
   4   7  -2    2.65    0.35
   4   7  -2    2.95    0.41
  -4   7   2    2.60    0.44
   4   7  -2    1.96    0.63
  -3  -7   2    2.16    0.31
  -3  -7   2    2.76    0.39
   3  -7  -2    2.05    0.30
   3  -7  -2    2.15    0.35
  -3   7   2    2.51    0.38
   3   7  -2    2.66    0.68
   3   7  -2    1.95    0.35
  -3   7   2    2.53    0.40
   3   7  -2    1.80    0.33
   2  -7  -2    4.17    0.38
  -2  -7   2    4.38    0.43
   2  -7  -2    4.35    0.39
  -2  -7   2    4.54    0.39
   2   7  -2    5.12    0.43
  -2   7   2    4.65    0.45
   2   7  -2    3.97    0.78
   2   7  -2    4.64    0.42
  -2   7   2    4.06    0.46
   1  -7  -2    6.29    0.44
   1  -7  -2    6.61    0.50
  -1  -7   2    6.88    0.52
  -1  -7   2    6.81    0.47
  -1  -7   2    5.93    0.39
   1  -7  -2    6.66    0.46
  -1   7   2    6.75    0.53
   1   7  -2    5.47    0.88
  -1   7   2    6.80    0.52
   1   7  -2    6.93    0.51
   1   7  -2    5.97    0.48
   0  -7  -2   -0.20    0.18
   0  -7  -2   -0.15    0.18
   0  -7   2    0.07    0.17
   0  -7  -2    0.15    0.18
   0  -7   2    0.10    0.18
   0  -7   2    0.11    0.19
   0   7  -2    0.08    0.22
   0   7  -2   -0.22    0.37
   0   7   2    0.09    0.25
   0   7  -2    0.42    0.25
   0   7   2   -0.11    0.20
  -1  -7  -2   32.69    1.31
   1  -7   2   32.13    1.26
   1  -7   2   34.72    1.35
   1  -7   2   31.52    1.25
  -1  -7  -2   33.78    1.39
   1   7   2   30.40    2.14
   1   7   2   31.47    1.38
  -1   7  -2   30.91    1.38
   1   7   2   33.22    1.38
  -1   7  -2   34.59    1.36
  -2  -7  -2    1.73    0.31
   2  -7   2    1.18    0.24
   2  -7   2    1.29    0.28
  -2   7  -2    0.63    0.28
   2   7   2    1.57    0.31
   2   7   2    1.34    0.31
  -2   7  -2    1.21    0.29
  -3  -7  -2    8.55    0.58
   3  -7   2    7.64    0.50
   3  -7   2    8.84    0.58
  -3   7  -2    8.26    0.58
   3   7   2    8.65    0.61
   3   7   2    7.86    0.57
  -3   7  -2    8.48    0.63
  -4  -7  -2    2.58    0.37
   4  -7   2    3.12    0.41
   4   7   2    3.55    0.42
   4   7   2    3.73    0.43
  -4   7  -2    2.07    0.38
  -4   7  -2    3.55    0.46
   5  -7   2    3.02    0.44
  -5  -7  -2    2.22    0.38
   5   7   2    2.39    0.38
  -5   7  -2    1.96    0.44
   5   7   2    3.28    0.43
  -6  -7  -2    0.27    0.28
   6  -7   2    0.09    0.34
   6   7   2    0.03    0.30
  -6   7  -2    0.07    0.39
   6   7   2    0.12    0.30
   7  -7   2    0.38    0.40
  -7  -7  -2    0.87    0.37
   7   7   2    1.65    0.39
  -7   7  -2    1.24    0.49
   7   7   2    1.44    0.39
   7  -8  -2    3.18    0.47
   7  -8  -2    3.82    0.58
   7   8  -2    3.42    0.53
   6  -8  -2    0.35    0.29
   6  -8  -2    0.75    0.40
   6   8  -2    0.52    0.35
  -6   8   2    1.09    0.49
   6   8  -2    0.67    0.39
   5  -8  -2    0.62    0.29
   5  -8  -2    0.37    0.35
   5   8  -2    0.76    0.33
   5   8  -2    0.88    0.37
  -5   8   2    1.32    0.43
  -5   8   2    1.02    0.42
   5   8  -2    1.00    0.68
   4  -8  -2    6.06    0.50
   4  -8  -2    5.64    0.53
  -4   8   2    5.35    0.58
   4   8  -2    5.12    0.49
   4   8  -2    4.50    0.97
   4   8  -2    5.44    0.54
  -4   8   2    4.99    0.57
   3  -8  -2    0.57    0.29
  -3  -8   2    0.73    0.28
   3  -8  -2    0.58    0.25
  -3   8   2    0.24    0.34
   3   8  -2    1.04    0.35
   3   8  -2   -0.02    0.54
   3   8  -2    0.57    0.30
  -3   8   2    0.22    0.33
  -2  -8   2    5.65    0.46
   2  -8  -2    5.04    0.44
   2  -8  -2    4.88    0.45
   2   8  -2    4.86    0.48
  -2   8   2    5.67    0.55
  -2   8   2    5.27    0.54
   2   8  -2    4.12    0.48
   2   8  -2    4.90    0.92
   1  -8  -2    2.09    0.32
   1  -8  -2    1.89    0.32
  -1  -8   2    2.32    0.34
   1   8  -2    1.98    0.35
  -1   8   2    2.43    0.38
   1   8  -2    2.17    0.37
  -1   8   2    1.96    0.40
   0  -8   2    6.26    0.44
   0  -8  -2    5.63    0.47
   0  -8  -2    5.71    0.42
   0  -8   2    5.86    0.46
   0   8   2    5.37    0.53
   0   8  -2    5.52    0.51
   0   8   2    6.14    0.54
   0   8  -2    6.46    0.54
  -1  -8  -2    2.57    0.37
   1  -8   2    2.53    0.33
   1  -8   2    2.99    0.36
  -1   8  -2    3.28    0.42
   1   8   2    3.19    0.41
   1   8   2    2.79    0.40
  -1   8  -2    2.45    0.40
  -2  -8  -2    2.30    0.37
   2  -8   2    1.71    0.32
   2  -8   2    2.14    0.30
  -2   8  -2    2.17    0.39
   2   8   2    2.45    0.40
  -2   8  -2    2.09    0.40
   2   8   2    2.54    0.41
  -3  -8  -2    5.93    0.53
   3  -8   2    5.57    0.52
   3  -8   2    5.78    0.47
   3   8   2    5.67    0.97
  -3   8  -2    6.45    0.57
   3   8   2    7.15    0.59
   3   8   2    6.22    0.57
  -3   8  -2    5.98    0.58
   4  -8   2    0.74    0.27
  -4  -8  -2    0.65    0.30
   4  -8   2    0.43    0.32
  -4   8  -2    0.43    0.35
  -4   8  -2    0.08    0.33
   4   8   2    0.87    0.33
   4   8   2    0.64    0.34
  -5  -8  -2    0.75    0.32
   5  -8   2    0.25    0.26
   5  -8   2    0.81    0.39
   5   8   2    0.89    0.36
   5   8   2    1.09    0.37
  -5   8  -2    0.72    0.39
   6  -8   2    0.59    0.40
   6   8   2    0.96    0.39
   6   8   2    0.58    0.36
   7   8   2    0.01    0.39
   5  -9  -2   -0.52    0.34
   5  -9  -2   -0.03    0.27
   5   9  -2   -0.49    0.31
   5   9  -2   -0.65    0.34
   4  -9  -2    2.28    0.37
   4  -9  -2    2.71    0.44
   4   9  -2    1.41    0.44
   4   9  -2    1.93    0.41
  -4   9   2    1.99    0.52
  -4   9   2    0.91    0.47
   3  -9  -2    9.30    0.64
   3  -9  -2    9.26    0.68
  -3   9   2    8.88    0.74
   3   9  -2    9.08    0.69
   3   9  -2    9.49    0.73
  -3   9   2    9.19    0.78
   2  -9  -2   -0.12    0.23
  -2  -9   2   -0.17    0.26
   2  -9  -2   -0.13    0.25
   2   9  -2   -0.05    0.29
   2   9  -2    0.25    0.35
  -2   9   2    0.10    0.36
  -2   9   2   -0.05    0.32
   1  -9  -2    4.19    0.43
  -1  -9   2    3.35    0.42
  -1   9   2    3.50    0.52
   1   9  -2    4.16    0.52
  -1   9   2    3.23    0.46
   1   9  -2    4.34    0.49
   0  -9   2    2.86    0.38
   0  -9  -2    1.87    0.37
   0   9   2    2.08    0.43
   0   9  -2    2.11    0.42
   0   9  -2    2.81    0.42
   0   9   2    3.40    0.51
  -1  -9  -2   -0.04    0.27
   1  -9   2   -0.05    0.23
   1  -9   2   -0.08    0.25
  -1   9  -2   -0.02    0.28
  -1   9  -2    0.38    0.36
   1   9   2   -0.02    0.31
   1   9   2   -0.25    0.33
   2  -9   2    5.31    0.50
  -2  -9  -2    4.80    0.51
   2  -9   2    4.63    0.46
  -2   9  -2    4.78    0.56
  -2   9  -2    5.14    0.57
   2   9   2    5.41    0.57
   2   9   2    5.92    0.59
   3  -9   2    0.02    0.23
  -3  -9  -2    0.34    0.30
   3  -9   2    0.47    0.32
  -3   9  -2    0.11    0.35
  -3   9  -2   -0.56    0.34
   3   9   2   -0.27    0.31
   3   9   2    0.78    0.39
  -4  -9  -2    5.25    0.56
   4  -9   2    5.19    0.50
   4  -9   2    4.47    0.55
   4   9   2    4.64    0.56
   4   9   2    5.63    0.57
  -4   9  -2    5.17    0.65
   5  -9   2    0.21    0.28
   5  -9   2    0.24    0.40
   5   9   2   -0.33    0.35
   5   9   2    0.15    0.38
   4 -10  -2    0.27    0.37
   4 -10  -2    0.14    0.30
  -4  10   2    0.15    0.43
   3 -10  -2   -0.10    0.31
   3 -10  -2    0.01    0.27
   3  10  -2   -0.44    0.38
  -3  10   2   -0.33    0.41
   3  10  -2   -0.07    0.34
   2 -10  -2    0.86    0.34
  -2  10   2    1.25    0.49
   2  10  -2    1.02    0.39
   2  10  -2    1.08    0.44
  -2  10   2    1.28    0.43
   1 -10  -2    0.34    0.30
   1  10  -2    0.22    0.39
   1  10  -2   -0.07    0.30
  -1  10   2    0.37    0.37
  -1  10   2    0.07    0.42
   0 -10  -2    0.41    0.31
   0 -10   2    0.69    0.31
   0  10  -2    0.42    0.36
   0  10  -2    0.80    0.42
   0  10   2   -0.17    0.35
   0  10   2   -0.35    0.39
   1 -10   2    4.76    0.48
  -1 -10  -2    4.26    0.51
   1  10   2    5.66    0.64
   1  10   2    5.05    0.57
  -1  10  -2    6.10    0.64
  -1  10  -2    5.06    0.57
  -2 -10  -2    0.44    0.34
   2 -10   2    0.26    0.33
   2 -10   2    0.36    0.28
   2  10   2    0.27    0.34
  -2  10  -2   -0.14    0.38
  -2  10  -2    0.05    0.34
   2  10   2    0.37    0.42
   3 -10   2    1.46    0.36
  -3 -10  -2    1.39    0.40
   3 -10   2    1.86    0.44
  -3  10  -2    2.74    0.55
   3  10   2    1.00    0.45
   4 -10   2    0.01    0.26
  10   0  -3   -0.13    0.37
 -10   0   3    0.01    0.32
  -9   0   3   10.43    0.72
   9   0  -3   11.34    0.76
  -8   0   3    0.07    0.21
   8   0  -3    0.04    0.24
   8   0  -3    0.18    0.28
  -8   0   3    0.05    0.22
   8   0  -3    0.12    0.23
  -8   0   3   -0.07    0.26
  -8   0   3    0.18    0.27
  -7   0   3   11.06    0.58
   7   0  -3   11.57    0.67
  -7   0   3   10.65    0.63
  -7   0   3   12.11    0.60
   7   0  -3   11.19    0.60
  -7   0   3   11.81    0.64
  -7   0   3   11.63    0.68
   7   0  -3   10.96    0.59
   7   0  -3   10.52    0.63
  -6   0   3   -0.04    0.13
  -6   0   3    0.02    0.17
   6   0  -3   -0.17    0.14
  -6   0   3    0.10    0.16
  -6   0   3   -0.04    0.18
  -6   0   3   -0.03    0.16
   6   0  -3   -0.03    0.15
   6   0  -3   -0.01    0.18
  -5   0   3    1.62    0.19
   5   0  -3    1.41    0.18
   5   0  -3    1.55    0.23
   5   0  -3    1.15    0.20
  -5   0   3    1.50    0.20
  -5   0   3    1.23    0.21
   5   0  -3    1.31    0.18
  -5   0   3    1.68    0.20
  -5   0   3    1.64    0.22
  -4   0   3    0.05    0.09
  -4   0   3   -0.02    0.09
   4   0  -3    0.03    0.10
  -4   0   3   -0.09    0.09
   4   0  -3    0.04    0.10
  -4   0   3    0.02    0.11
  -4   0   3    0.01    0.09
   4   0  -3    0.11    0.11
   4   0  -3    0.06    0.08
  -3   0   3    0.45    0.09
  -3   0   3    0.33    0.08
   2   0  -3   -0.08    0.05
   2   0  -3    0.03    0.05
  -2   0   3   -0.15    0.04
  -2   0   3   -0.19    0.04
  -2   0   3   -0.13    0.06
  -2   0   3   -0.13    0.04
  -2   0   3   -0.12    0.04
  -1   0   3   34.09    1.50
  -1   0   3   31.06    1.01
   1   0  -3   33.31    1.49
   1   0  -3   31.16    1.05
  -1   0   3   31.68    1.06
   1   0  -3   30.35    1.06
  -1   0   3   29.56    1.06
  -1   0   3   29.39    1.07
   0   0   3   -0.21    0.02
   0   0  -3   -0.19    0.02
   0   0   3   -0.23    0.02
   0   0  -3   -0.21    0.02
   0   0   3   -0.24    0.02
   0   0  -3   -0.22    0.02
   0   0   3   -0.11    0.02
   0   0  -3   -0.24    0.02
   0   0  -3   -0.20    0.02
  -1   0  -3    8.55    0.30
   1   0   3    8.98    0.34
  -1   0  -3    9.39    0.35
   1   0   3    8.98    0.35
  -1   0  -3    7.73    0.30
   1   0   3    8.65    0.30
  -1   0  -3    8.63    0.33
   1   0   3    9.28    0.32
  -2   0  -3   -0.10    0.06
   2   0   3   -0.06    0.06
  -2   0  -3   -0.24    0.05
   2   0   3   -0.10    0.06
  -2   0  -3   -0.08    0.04
  -2   0  -3   -0.09    0.03
   2   0   3   -0.05    0.04
  -2   0  -3   -0.02    0.06
   2   0   3   -0.13    0.03
   2   0   3   -0.14    0.04
   3   0   3   18.40    0.74
  -3   0  -3   17.66    0.73
   3   0   3   17.98    0.65
  -3   0  -3   18.49    0.63
   3   0   3   17.27    0.63
   3   0   3   17.69    0.59
  -3   0  -3   18.35    0.69
   4   0   3   -0.10    0.11
  -4   0  -3    0.00    0.07
   4   0   3   -0.11    0.10
   4   0   3   -0.03    0.07
  -4   0  -3   -0.06    0.10
  -4   0  -3   -0.02    0.11
   5   0   3  151.93    4.74
  -5   0  -3  149.83    4.87
   5   0   3  144.93    5.17
  -5   0  -3  150.89    4.86
   5   0   3  148.90    4.88
   6   0   3    0.02    0.07
  -6   0  -3    0.20    0.18
  -6   0  -3    0.01    0.19
  -6   0  -3   -0.02    0.12
   6   0   3   -0.22    0.16
   6   0   3    0.09    0.22
   6   0   3   -0.07    0.12
  -7   0  -3   10.89    0.64
  -7   0  -3    8.99    0.62
   7   0   3   10.72    0.56
   7   0   3   10.26    0.66
   8   0   3    0.16    0.30
  -8   0  -3    0.13    0.25
  -9   0  -3    1.96    0.41
   9   0   3    2.88    0.47
 -10   0  -3   -0.43    0.30
  10  -1  -3    2.82    0.52
 -10  -1   3    1.94    0.44
  10   1  -3    2.27    0.47
 -10   1   3    2.71    0.47
  -9  -1   3    0.83    0.32
   9  -1  -3    1.00    0.38
   9  -1  -3    0.34    0.31
   9   1  -3   -0.13    0.31
  -9   1   3    0.20    0.30
  -9   1   3    0.29    0.33
  -8  -1   3    2.21    0.35
   8  -1  -3    2.47    0.38
   8  -1  -3    2.19    0.41
  -8   1   3    2.69    0.36
  -8   1   3    2.73    0.38
   8   1  -3    2.81    0.40
   8   1  -3    2.67    0.33
   8   1  -3    2.32    0.39
  -8   1   3    2.53    0.40
  -7  -1   3    0.86    0.22
   7  -1  -3    0.37    0.23
  -7  -1   3    0.35    0.19
   7  -1  -3    0.39    0.21
  -7  -1   3    0.57    0.21
   7  -1  -3    0.51    0.23
   7  -1  -3    0.78    0.26
   7   1  -3    0.49    0.22
  -7   1   3    0.37    0.23
   7   1  -3    0.78    0.26
  -7   1   3    0.16    0.23
   7   1  -3    0.65    0.26
  -7   1   3    0.42    0.23
  -7   1   3    0.33    0.22
   7   1  -3    0.60    0.21
  -6  -1   3   13.86    0.73
   6  -1  -3   13.97    0.74
   6  -1  -3   14.50    0.68
  -6  -1   3   14.52    0.61
  -6  -1   3   14.03    0.67
  -6  -1   3   14.50    0.67
   6   1  -3   13.78    0.65
  -6   1   3   13.49    0.70
   6   1  -3   14.42    0.71
  -6   1   3   13.97    0.72
  -6   1   3   14.10    0.65
   6   1  -3   14.31    0.73
  -6   1   3   14.33    0.69
  -5  -1   3    2.37    0.24
   5  -1  -3    2.73    0.25
  -5  -1   3    2.68    0.29
  -5  -1   3    2.99    0.22
  -5  -1   3    2.18    0.23
   5  -1  -3    2.08    0.21
  -5   1   3    2.27    0.25
  -5   1   3    2.43    0.27
   5   1  -3    2.50    0.24
  -5   1   3    2.62    0.26
   5   1  -3    2.82    0.27
   5   1  -3    2.78    0.27
  -5   1   3    2.47    0.25
   5   1  -3    2.41    0.24
  -4  -1   3    4.38    0.26
   4  -1  -3    3.55    0.25
  -4  -1   3    3.88    0.23
  -4  -1   3    3.07    0.28
  -4  -1   3    3.93    0.27
   4   1  -3    3.56    0.26
   4   1  -3    3.29    0.27
  -4   1   3    3.72    0.26
   4   1  -3    3.76    0.26
  -4   1   3    3.97    0.27
   4   1  -3    3.55    0.25
  -4   1   3    3.96    0.29
   4   1  -3    3.94    0.27
  -4   1   3    3.63    0.28
  -3  -1   3    0.70    0.10
   3  -1  -3    0.79    0.11
  -3  -1   3    1.27    0.14
  -3  -1   3    0.83    0.14
  -3  -1   3    0.79    0.11
   3   1  -3    0.94    0.12
  -3   1   3    0.75    0.12
  -3   1   3    0.78    0.12
   3   1  -3    0.98    0.12
  -3   1   3    0.72    0.13
   3   1  -3    0.89    0.12
   3   1  -3    0.67    0.13
   3   1  -3    0.73    0.13
  -3   1   3    0.77    0.12
  -2  -1   3    1.22    0.09
  -2  -1   3    1.16    0.09
  -2  -1   3    1.19    0.10
  -2  -1   3    0.62    0.11
  -2  -1   3    1.26    0.12
   2  -1  -3    0.97    0.13
  -2  -1   3    1.22    0.10
   2   1  -3    1.24    0.10
  -2   1   3    1.44    0.13
  -2   1   3    0.97    0.10
   2   1  -3    0.99    0.11
  -2   1   3    1.12    0.11
   2   1  -3    0.96    0.11
   2   1  -3    1.20    0.13
   2   1  -3    0.98    0.09
   2   1  -3    0.92    0.09
  -2   1   3    1.10    0.10
  -1  -1   3    0.53    0.04
  -1  -1   3    0.36    0.06
  -1  -1   3    0.46    0.05
  -1  -1   3    0.55    0.05
   1  -1  -3    0.43    0.06
  -1  -1   3    0.33    0.08
   1  -1  -3    0.45    0.06
  -1  -1   3    0.37    0.05
   1   1  -3    0.34    0.10
  -1   1   3    0.58    0.07
   1   1  -3    0.42    0.07
   1   1  -3    0.51    0.07
  -1   1   3    0.39    0.06
   1   1  -3    0.39    0.05
   1   1  -3    0.41    0.05
  -1   1   3    0.40    0.07
   1   1  -3    0.44    0.07
   0  -1   3   29.29    1.34
   0  -1  -3   26.98    0.93
   0  -1   3   26.96    0.89
   0  -1  -3   26.82    0.91
   0  -1   3   26.94    0.87
   0  -1   3   26.45    0.88
   0  -1  -3   25.35    0.88
   0  -1   3   27.88    0.91
   0   1  -3   26.63    0.88
   0   1   3   26.67    0.86
   0   1  -3   26.46    0.89
   0   1   3   25.53    0.91
   0   1  -3   26.12    0.86
   0   1   3   24.74    0.90
   0   1  -3   26.08    0.91
   0   1   3   27.15    0.94
   0   1  -3   28.39    1.35
   0   1  -3   24.97    0.89
   1  -1   3   56.67    1.88
  -1  -1  -3   58.91    1.86
   1  -1   3   60.96    1.85
   1  -1   3   56.58    1.96
  -1  -1  -3   59.97    1.93
   1  -1   3   57.50    1.85
   1  -1   3   59.11    2.76
   1   1   3   57.10    1.92
  -1   1  -3   56.19    1.97
   1   1   3   57.33    1.98
   1   1   3   57.18    1.90
  -1   1  -3   57.79    1.89
  -1   1  -3   55.69    1.85
  -1   1  -3   57.21    1.85
   1   1   3   57.96    1.80
  -2  -1  -3  217.11    6.78
  -2  -1  -3  216.04    7.01
  -2  -1  -3  213.21    6.81
   2  -1   3  219.63    6.96
   2  -1   3  210.95    6.71
   2  -1   3  225.54    6.97
   2  -1   3  211.54    6.78
   2   1   3  218.63    6.66
   2   1   3  219.63    7.21
  -2   1  -3  214.88    7.20
  -2   1  -3  222.67    7.11
   2   1   3  204.19    6.96
  -2   1  -3  208.95    6.98
  -3  -1  -3    0.18    0.08
   3  -1   3    0.10    0.04
  -3  -1  -3    0.11    0.09
   3  -1   3    0.03    0.09
  -3   1  -3    0.09    0.09
   3   1   3    0.04    0.08
   3   1   3    0.06    0.09
  -3   1  -3    0.00    0.09
   3   1   3    0.13    0.08
   3   1   3    0.06    0.06
  -3   1  -3    0.16    0.06
  -4  -1  -3    0.46    0.14
   4  -1   3    0.31    0.07
   4  -1   3    0.27    0.13
   4  -1   3    0.68    0.09
  -4  -1  -3    0.33    0.10
   4   1   3    0.25    0.13
  -4   1  -3    0.38    0.10
   4   1   3    0.56    0.16
  -4   1  -3    0.29    0.14
  -4   1  -3    0.70    0.16
   4   1   3    0.41    0.11
   4   1   3    0.36    0.10
   5  -1   3   11.95    0.47
   5  -1   3   11.73    0.48
  -5  -1  -3   12.33    0.59
   5  -1   3   11.86    0.64
  -5  -1  -3   12.01    0.52
   5  -1   3   11.59    0.55
  -5   1  -3   12.50    0.63
   5   1   3   11.19    0.61
   5   1   3   11.36    0.51
   5   1   3   11.52    0.49
  -5   1  -3   11.69    0.59
  -5   1  -3   11.44    0.51
   6  -1   3    9.70    0.39
   6  -1   3   10.16    0.63
  -6  -1  -3   11.34    0.52
  -6  -1  -3   10.19    0.59
   6  -1   3   10.92    0.55
   6   1   3   10.32    0.63
   6   1   3   10.01    0.49
   6   1   3   10.06    0.49
  -6   1  -3   10.28    0.63
  -6   1  -3   10.30    0.59
   7  -1   3    5.10    0.51
   7  -1   3    6.11    0.44
  -7  -1  -3    4.88    0.46
   7   1   3    4.79    0.47
  -7   1  -3    5.53    0.50
  -7   1  -3    6.55    0.51
   8  -1   3    5.07    0.57
   8  -1   3    7.30    0.51
  -8  -1  -3    5.57    0.53
  -8   1  -3    6.03    0.57
   8   1   3    6.69    0.59
  -8   1  -3    4.92    0.51
  -9  -1  -3    0.35    0.31
   9  -1   3   -0.03    0.33
  -9   1  -3    0.25    0.33
   9   1   3   -0.07    0.34
  -9   1  -3   -0.04    0.27
 -10  -1  -3   -0.03    0.34
 -10   1  -3    0.23    0.35
 -10  -2   3   -0.09    0.32
  10  -2  -3    0.25    0.40
  10  -2  -3    0.08    0.37
 -10   2   3    0.08    0.33
 -10   2   3    0.14    0.40
  10   2  -3    0.22    0.38
  -9  -2   3    1.45    0.36
   9  -2  -3    2.12    0.42
   9  -2  -3    2.14    0.45
  -9   2   3    1.62    0.39
  -9   2   3    2.09    0.43
   9   2  -3    1.42    0.40
   8  -2  -3    1.13    0.36
  -8  -2   3    2.09    0.32
  -8  -2   3    2.12    0.34
   8  -2  -3    2.09    0.37
  -8   2   3    1.68    0.37
   8   2  -3    1.63    0.30
   8   2  -3    1.71    0.36
   8   2  -3    2.14    0.38
  -8   2   3    0.88    0.30
  -8   2   3    1.35    0.33
  -7  -2   3    0.48    0.23
  -7  -2   3    0.43    0.22
   7  -2  -3    0.92    0.28
   7   2  -3    0.53    0.24
   7   2  -3    0.42    0.25
   7   2  -3    0.38    0.27
  -7   2   3    0.43    0.24
  -7   2   3    0.64    0.25
  -7   2   3    0.52    0.24
  -7   2   3    0.53    0.25
  -6  -2   3    0.85    0.16
  -6  -2   3    0.61    0.20
  -6  -2   3    0.85    0.21
   6  -2  -3    0.98    0.24
   6  -2  -3    0.60    0.23
   6  -2  -3    0.88    0.20
  -6   2   3    1.09    0.24
  -6   2   3    1.15    0.26
  -6   2   3    0.89    0.24
   6   2  -3    1.18    0.24
   6   2  -3    0.62    0.23
   6   2  -3    0.81    0.21
  -6   2   3    0.96    0.23
   5  -2  -3    6.97    0.49
   5  -2  -3    7.12    0.39
  -5  -2   3    6.20    0.38
  -5  -2   3    6.50    0.40
  -5  -2   3    6.84    0.33
   5   2  -3    6.71    0.41
  -5   2   3    5.66    0.42
   5   2  -3    6.59    0.41
  -5   2   3    5.99    0.39
   5   2  -3    6.88    0.45
   5   2  -3    6.11    0.38
  -5   2   3    6.41    0.43
  -5   2   3    5.63    0.41
   4  -2  -3   39.53    1.89
  -4  -2   3   37.73    1.23
  -4  -2   3   35.69    1.37
  -4  -2   3   37.60    1.30
   4  -2  -3   37.69    1.34
   4   2  -3   37.06    1.43
   4   2  -3   37.70    1.35
   4   2  -3   37.59    1.39
   4   2  -3   38.75    1.37
   4   2  -3   36.73    1.34
  -4   2   3   36.61    1.38
  -4   2   3   36.60    1.41
  -4   2   3   36.00    1.35
  -4   2   3   38.01    1.33
  -3  -2   3    4.89    0.30
   3  -2  -3    6.01    0.44
  -3  -2   3    5.50    0.23
  -3  -2   3    6.26    0.27
  -3  -2   3    5.23    0.29
  -3   2   3    5.30    0.31
   3   2  -3    4.84    0.29
  -3   2   3    5.48    0.32
   3   2  -3    4.87    0.33
  -3   2   3    4.85    0.29
  -3   2   3    5.10    0.31
   3   2  -3    5.27    0.28
   3   2  -3    5.58    0.30
   3   2  -3    4.86    0.30
  -2  -2   3   93.66    2.95
  -2  -2   3   95.91    3.14
  -2  -2   3   95.72    3.00
  -2  -2   3   96.00    3.13
  -2   2   3   95.27    3.01
   2   2  -3   98.27    3.20
  -2   2   3   93.27    3.23
  -2   2   3   91.56    3.15
   2   2  -3   95.54    3.01
  -2   2   3   95.41    4.47
   2   2  -3   91.42    3.22
   2   2  -3   93.34    3.11
   2   2  -3   93.16    3.14
  -1  -2   3   33.67    1.16
  -1  -2   3   35.14    1.17
  -1  -2   3   33.75    1.08
  -1  -2   3   33.43    1.08
  -1  -2   3   34.11    1.10
  -1  -2   3   35.03    1.15
   1  -2  -3   31.86    1.11
   1  -2  -3   32.02    1.15
   1   2  -3   31.76    1.13
  -1   2   3   33.33    1.17
   1   2  -3   32.45    1.10
  -1   2   3   32.60    1.10
   1   2  -3   32.56    1.18
   1   2  -3   33.03    1.74
  -1   2   3   30.78    1.15
   1   2  -3   33.51    1.16
   1   2  -3   35.15    1.17
  -1   2   3   32.63    1.19
   0  -2   3    1.89    0.13
   0  -2   3    2.02    0.13
   0  -2  -3    1.74    0.14
   0  -2   3    1.93    0.13
   0  -2   3    1.84    0.25
   0  -2  -3    1.97    0.14
   0  -2   3    1.77    0.12
   0  -2   3    2.25    0.15
   0   2   3    1.60    0.14
   0   2   3    1.84    0.11
   0   2  -3    1.81    0.13
   0   2  -3    1.71    0.25
   0   2   3    2.03    0.16
   0   2  -3    1.77    0.13
   0   2  -3    1.75    0.13
   0   2  -3    1.64    0.13
   0   2  -3    1.84    0.13
   0   2   3    1.56    0.14
  -1  -2  -3   92.04    3.03
   1  -2   3   90.00    3.02
   1  -2   3   91.28    2.93
   1  -2   3   96.66    4.37
   1  -2   3   91.68    2.90
  -1  -2  -3   92.11    2.93
  -1   2  -3   87.96    2.99
   1   2   3   92.13    2.83
  -1   2  -3   92.26    2.92
   1   2   3   86.39    3.01
  -1   2  -3   94.44    4.37
   1   2   3   92.53    3.11
   1   2   3   89.08    3.02
  -1   2  -3   89.06    3.10
   2  -2   3    7.32    0.50
  -2  -2  -3    6.64    0.34
   2  -2   3    6.30    0.28
   2  -2   3    5.82    0.31
  -2  -2  -3    6.28    0.31
  -2   2  -3    5.76    0.30
  -2   2  -3    6.60    0.27
  -2   2  -3    6.76    0.46
  -2   2  -3    5.98    0.32
   2   2   3    6.32    0.32
   2   2   3    6.06    0.31
   2   2   3    5.76    0.32
   3  -2   3   97.70    3.14
   3  -2   3  101.07    4.64
  -3  -2  -3   97.60    3.17
  -3   2  -3   97.47    3.19
  -3   2  -3   94.74    3.36
  -3   2  -3  100.16    3.19
   3   2   3   91.70    3.22
   3   2   3   96.08    3.36
   3   2   3   98.64    3.02
   4  -2   3    0.72    0.09
   4  -2   3    0.32    0.15
  -4  -2  -3    0.62    0.16
   4  -2   3    0.57    0.21
  -4  -2  -3    0.35    0.13
   4   2   3    0.69    0.09
   4   2   3    0.66    0.15
  -4   2  -3    0.76    0.17
  -4   2  -3    0.57    0.11
  -4   2  -3    0.57    0.17
   4   2   3    0.30    0.15
   4   2   3    0.27    0.13
  -5  -2  -3    9.45    0.49
   5  -2   3    9.12    0.51
   5  -2   3    9.41    0.41
   5  -2   3   11.42    0.73
  -5  -2  -3    9.96    0.53
   5   2   3    9.96    0.39
  -5   2  -3    8.84    0.55
   5   2   3    9.37    0.56
   5   2   3   10.26    0.48
  -5   2  -3    9.22    0.54
  -5   2  -3    9.65    0.45
   6  -2   3    0.29    0.21
  -6  -2  -3    0.60    0.18
  -6  -2  -3    0.39    0.21
  -6   2  -3    0.46    0.22
   6   2   3    0.75    0.24
   6   2   3    0.25    0.17
  -6   2  -3   -0.04    0.21
  -7  -2  -3    3.37    0.39
   7  -2   3    3.42    0.38
   7  -2   3    2.79    0.41
   7   2   3    3.44    0.42
  -7   2  -3    2.34    0.38
  -7   2  -3    2.71    0.37
  -8  -2  -3    2.34    0.40
   8  -2   3    2.57    0.39
   8  -2   3    2.75    0.47
  -8   2  -3    2.40    0.41
  -8   2  -3    1.75    0.40
   8   2   3    2.64    0.41
   9  -2   3    0.85    0.34
   9  -2   3    0.53    0.40
  -9  -2  -3    1.20    0.37
  -9   2  -3    1.16    0.43
   9   2   3    1.65    0.40
  -9   2  -3    0.46    0.33
 -10  -2  -3    3.58    0.54
 -10   2  -3    3.80    0.56
  10  -3  -3    0.44    0.43
 -10   3   3    0.76    0.40
   9  -3  -3   -0.17    0.31
   9  -3  -3   -0.18    0.33
   9   3  -3   -0.17    0.32
  -9   3   3   -0.08    0.29
  -9   3   3   -0.47    0.30
   8  -3  -3    3.60    0.46
  -8  -3   3    3.13    0.40
  -8  -3   3    2.49    0.39
  -8   3   3    2.65    0.42
   8   3  -3    2.94    0.42
   8   3  -3    2.65    0.37
  -8   3   3    3.17    0.44
   7  -3  -3    5.68    0.50
  -7  -3   3    5.34    0.45
  -7  -3   3    5.41    0.46
   7   3  -3    5.50    0.47
  -7   3   3    5.44    0.49
  -7   3   3    6.41    0.52
   7   3  -3    6.08    0.46
  -7   3   3    6.64    0.50
  -7   3   3    5.64    0.53
   7   3  -3    5.92    0.31
   6  -3  -3    0.03    0.16
  -6  -3   3   -0.10    0.18
   6  -3  -3   -0.31    0.20
  -6  -3   3    0.03    0.16
   6   3  -3   -0.13    0.21
   6   3  -3   -0.09    0.19
  -6   3   3   -0.13    0.20
  -6   3   3   -0.18    0.19
   6   3  -3   -0.04    0.19
  -6   3   3   -0.07    0.18
  -6   3   3   -0.42    0.17
   6   3  -3    0.00    0.10
  -5  -3   3   28.67    1.09
  -5  -3   3   28.23    1.17
   5  -3  -3   31.37    1.65
  -5  -3   3   28.35    0.96
   5   3  -3   28.36    0.98
   5   3  -3   28.75    1.21
   5   3  -3   29.29    1.16
  -5   3   3   27.84    1.16
  -5   3   3   27.74    1.20
   5   3  -3   27.23    1.13
  -5   3   3   28.63    1.12
  -5   3   3   30.91    1.17
  -4  -3   3    2.36    0.21
  -4  -3   3    2.44    0.25
  -4  -3   3    2.62    0.26
  -4  -3   3    2.34    0.16
   4  -3  -3    2.53    0.38
  -4   3   3    2.05    0.23
   4   3  -3    2.82    0.25
   4   3  -3    2.19    0.22
  -4   3   3    2.86    0.28
  -4   3   3    2.46    0.26
   4   3  -3    2.45    0.28
   4   3  -3    2.38    0.17
   4   3  -3    2.33    0.25
  -3  -3   3   31.49    1.25
  -3  -3   3   33.12    1.08
  -3  -3   3   32.68    1.14
  -3  -3   3   33.90    1.24
   3  -3  -3   34.12    1.81
   3   3  -3   33.94    1.29
   3   3  -3   33.96    1.13
   3   3  -3   33.87    1.24
   3   3  -3   33.23    1.20
  -3   3   3   33.47    1.28
  -3   3   3   34.03    1.71
  -3   3   3   31.14    1.23
  -3   3   3   33.00    1.19
   3   3  -3   32.58    1.23
   2  -3  -3    4.09    0.26
  -2  -3   3    4.53    0.23
  -2  -3   3    4.05    0.28
  -2  -3   3    4.40    0.21
  -2  -3   3    4.60    0.27
  -2   3   3    3.86    0.41
   2   3  -3    4.09    0.25
  -2   3   3    4.65    0.30
   2   3  -3    4.06    0.29
  -2   3   3    4.61    0.30
  -2   3   3    4.07    0.26
   2   3  -3    4.55    0.29
   2   3  -3    4.10    0.26
   2   3  -3    4.41    0.23
  -1  -3   3   96.55    3.09
  -1  -3   3   99.44    3.24
  -1  -3   3   98.19    3.13
   1  -3  -3   99.75    3.25
  -1  -3   3   96.82    3.06
   1  -3  -3   94.95    3.14
  -1   3   3   96.73    3.09
   1   3  -3   93.95    4.76
   1   3  -3   94.12    3.14
  -1   3   3   97.32    4.72
   1   3  -3  101.93    3.32
   1   3  -3   95.77    3.30
   1   3  -3   94.35    3.22
  -1   3   3   98.46    3.36
   1   3  -3  100.51    3.25
  -1   3   3   97.86    3.25
  -1   3   3   96.34    3.26
   0  -3  -3    8.77    0.40
   0  -3   3    8.95    0.41
   0  -3   3    9.85    0.71
   0  -3   3    9.10    0.37
   0  -3   3    9.58    0.40
   0  -3  -3    9.04    0.42
   0  -3   3    8.88    0.39
   0   3  -3    8.90    0.40
   0   3   3    9.93    0.43
   0   3  -3    9.61    0.42
   0   3   3    8.71    0.42
   0   3  -3    8.95    0.41
   0   3  -3    8.82    0.70
   0   3   3    9.27    0.36
   0   3   3    8.80    0.44
   1  -3   3   49.27    2.45
   1  -3   3   47.68    1.56
   1  -3   3   45.46    1.55
   1  -3   3   47.87    1.59
   1  -3   3   47.25    1.61
  -1  -3  -3   45.42    1.57
   1   3   3   47.15    1.68
  -1   3  -3   42.85    2.39
   1   3   3   44.95    1.62
   1   3   3   46.61    1.63
   1   3   3   46.49    1.47
  -1   3  -3   45.06    1.65
  -1   3  -3   46.22    1.59
  -2  -3  -3    2.12    0.21
  -2  -3  -3    2.69    0.21
   2  -3   3    1.72    0.30
   2  -3   3    1.46    0.18
   2  -3   3    1.75    0.11
  -2   3  -3    1.68    0.19
  -2   3  -3    1.11    0.23
   2   3   3    1.51    0.19
   2   3   3    1.73    0.18
   2   3   3    1.98    0.19
  -2   3  -3    1.83    0.18
  -2   3  -3    1.52    0.15
   3  -3   3   21.53    0.87
   3  -3   3   23.85    1.33
  -3  -3  -3   21.80    0.92
  -3  -3  -3   22.65    0.87
  -3   3  -3   21.80    0.92
   3   3   3   23.21    0.88
   3   3   3   22.09    0.92
  -3   3  -3   21.78    0.83
  -3   3  -3   23.42    0.89
  -3   3  -3   22.71    1.26
   3   3   3   20.97    0.88
   4  -3   3   10.22    0.56
   4  -3   3   13.56    0.88
  -4  -3  -3   11.78    0.57
  -4  -3  -3   11.09    0.56
  -4  -3  -3   11.00    0.59
  -4   3  -3   10.14    0.56
   4   3   3   11.15    0.54
  -4   3  -3   10.74    0.59
  -4   3  -3   12.34    0.51
   4   3   3   12.35    0.60
  -5  -3  -3    2.81    0.31
  -5  -3  -3    2.82    0.29
   5  -3   3    2.96    0.30
  -5   3  -3    2.25    0.30
   5   3   3    3.57    0.30
  -5   3  -3    2.77    0.24
   5   3   3    3.17    0.33
  -5   3  -3    2.86    0.33
  -6  -3  -3    0.78    0.25
   6  -3   3    1.18    0.27
  -6  -3  -3    1.10    0.24
  -6   3  -3    0.60    0.26
   6   3   3    1.37    0.28
   6   3   3    1.00    0.23
  -6   3  -3    0.92    0.26
  -7  -3  -3    9.12    0.62
  -7  -3  -3    9.96    0.59
   7  -3   3    9.74    0.65
   7   3   3    9.77    0.66
  -7   3  -3    9.10    0.68
   7   3   3   10.02    0.57
  -7   3  -3    9.04    0.63
   8  -3   3    0.76    0.32
  -8  -3  -3    1.18    0.34
   8  -3   3    1.23    0.38
  -8   3  -3    1.05    0.37
  -8   3  -3    1.23    0.35
   8   3   3    0.28    0.31
  -9  -3  -3    5.97    0.61
   9  -3   3    5.94    0.57
   9  -3   3    4.04    0.61
   9   3   3    4.67    0.58
  -9   3  -3    5.55    0.63
  -9   3  -3    4.89    0.57
   9  -4  -3    1.00    0.41
  -9   4   3    0.43    0.41
   9   4  -3    1.40    0.37
   8  -4  -3   -0.09    0.33
   8   4  -3    0.05    0.31
   8   4  -3    0.18    0.30
  -8   4   3    0.38    0.35
  -7  -4   3    1.13    0.28
  -7  -4   3    1.26    0.32
   7  -4  -3    1.64    0.37
  -7   4   3    1.60    0.35
   7   4  -3    1.47    0.34
  -7   4   3    1.07    0.36
   7   4  -3    1.34    0.30
   6  -4  -3   24.96    1.12
  -6  -4   3   23.62    1.12
  -6  -4   3   25.68    1.04
   6   4  -3   24.43    1.08
  -6   4   3   24.03    1.15
  -6   4   3   25.39    1.08
   6   4  -3   25.42    1.08
  -6   4   3   24.67    1.11
   5  -4  -3    0.52    0.23
  -5  -4   3    0.72    0.21
  -5  -4   3    0.93    0.20
  -5  -4   3    0.97    0.24
   5   4  -3    0.92    0.23
  -5   4   3    1.05    0.24
   5   4  -3    0.68    0.23
  -5   4   3    0.59    0.23
   5   4  -3    0.47    0.14
  -5   4   3    0.85    0.26
  -4  -4   3   46.20    1.70
  -4  -4   3   42.20    1.70
  -4  -4   3   45.63    1.58
  -4   4   3   45.20    1.70
   4   4  -3   47.42    1.70
   4   4  -3   46.34    1.68
  -4   4   3   46.09    1.76
   4   4  -3   44.62    1.55
   4   4  -3   44.31    1.64
   3  -4  -3    0.58    0.15
  -3  -4   3    0.42    0.17
  -3  -4   3    0.42    0.08
  -3  -4   3    0.51    0.13
  -3  -4   3    0.38    0.15
   3   4  -3    0.48    0.15
  -3   4   3    0.60    0.16
   3   4  -3    0.62    0.17
  -3   4   3    0.37    0.17
  -3   4   3    0.43    0.17
  -3   4   3    0.63    0.25
   3   4  -3    0.39    0.14
   2  -4  -3   25.67    1.01
  -2  -4   3   28.70    1.07
  -2  -4   3   27.36    0.99
  -2  -4   3   27.43    1.08
   2  -4  -3   27.44    1.06
  -2  -4   3   27.12    0.93
  -2   4   3   26.65    1.08
   2   4  -3   26.23    1.65
  -2   4   3   25.34    1.60
   2   4  -3   28.88    1.04
   2   4  -3   30.18    1.08
   2   4  -3   28.13    1.07
  -2   4   3   28.33    1.01
  -2   4   3   27.42    1.11
  -1  -4   3    3.11    0.21
  -1  -4   3    3.04    0.21
   1  -4  -3    2.70    0.24
  -1  -4   3    3.47    0.26
   1  -4  -3    3.06    0.24
  -1   4   3    2.89    0.21
  -1   4   3    3.13    0.26
  -1   4   3    2.96    0.44
  -1   4   3    2.88    0.26
   1   4  -3    2.83    0.25
   1   4  -3    2.80    0.23
   1   4  -3    2.47    0.45
  -1   4   3    2.73    0.25
   1   4  -3    3.26    0.25
   0  -4   3   40.36    1.40
   0  -4  -3   39.24    1.41
   0  -4  -3   36.46    1.34
   0  -4   3   37.55    1.31
   0  -4   3   38.68    1.32
   0   4  -3   39.19    1.39
   0   4  -3   39.07    1.42
   0   4   3   38.01    1.45
   0   4   3   38.87    1.41
   0   4   3   36.79    1.40
   0   4  -3   35.38    2.14
   0   4  -3   38.76    1.38
   0   4   3   38.60    1.28
   1  -4   3   21.74    0.86
  -1  -4  -3   22.74    0.85
   1  -4   3   23.49    0.84
  -1  -4  -3   21.79    0.76
  -1  -4  -3   21.65    0.89
   1  -4   3   20.84    0.83
   1  -4   3   21.64    1.37
  -1   4  -3   22.18    0.86
   1   4   3   22.66    0.87
   1   4   3   21.82    0.74
  -1   4  -3   21.73    0.89
   1   4   3   22.22    0.88
  -1   4  -3   17.47    1.31
  -2  -4  -3   27.85    1.05
   2  -4   3   28.87    1.02
   2  -4   3   27.67    1.06
   2  -4   3   29.37    0.99
   2  -4   3   28.06    1.67
   2  -4   3   27.79    1.05
  -2  -4  -3   28.65    1.11
   2   4   3   26.25    1.06
   2   4   3   27.17    1.07
  -2   4  -3   26.81    1.11
  -2   4  -3   26.90    1.05
   2   4   3   29.08    1.12
  -2   4  -3   26.07    1.62
   3  -4   3   30.77    1.21
  -3  -4  -3   32.19    1.28
   3  -4   3   33.51    1.90
  -3  -4  -3   32.93    1.22
  -3   4  -3   32.68    1.20
  -3   4  -3   31.58    1.80
   3   4   3   31.92    1.27
  -3   4  -3   33.56    1.31
   3   4   3   31.61    1.22
   4  -4   3    0.65    0.21
  -4  -4  -3    1.12    0.22
  -4  -4  -3    0.69    0.20
  -4  -4  -3    0.41    0.19
   4   4   3    0.68    0.20
  -4   4  -3    0.74    0.20
  -4   4  -3    0.52    0.17
   4   4   3    0.73    0.22
  -4   4  -3    0.61    0.21
  -5  -4  -3    5.73    0.45
  -5  -4  -3    6.44    0.45
   5  -4   3    5.33    0.44
  -5  -4  -3    5.17    0.46
   5   4   3    5.31    0.45
  -5   4  -3    5.50    0.39
  -5   4  -3    6.16    0.50
   5   4   3    5.73    0.40
  -5   4  -3    6.05    0.47
  -6  -4  -3    7.38    0.52
   6  -4   3    6.76    0.52
  -6  -4  -3    7.41    0.54
   6   4   3    7.20    0.48
  -6   4  -3    7.34    0.55
  -6   4  -3    6.11    0.55
   6   4   3    7.67    0.55
  -7  -4  -3    1.01    0.31
   7  -4   3    0.66    0.31
  -7  -4  -3    0.58    0.26
  -7   4  -3    1.01    0.35
   7   4   3    0.38    0.26
   7   4   3    0.59    0.31
  -7   4  -3    0.41    0.29
   8  -4   3    4.20    0.51
  -8  -4  -3    4.93    0.53
   8   4   3    3.36    0.49
  -8   4  -3    4.47    0.53
  -8   4  -3    4.41    0.56
   9  -4   3    0.44    0.41
  -9  -4  -3    0.05    0.33
   9   4   3    0.03    0.37
  -9   4  -3    0.54    0.36
   9  -5  -3    2.19    0.52
   8  -5  -3    8.14    0.70
  -8   5   3    7.77    0.74
   8   5  -3    7.88    0.63
   8   5  -3    8.69    0.64
   7  -5  -3    2.89    0.45
   7   5  -3    2.65    0.40
  -7   5   3    2.83    0.49
   7   5  -3    2.99    0.38
   6  -5  -3    4.94    0.51
  -6  -5   3    5.68    0.51
  -6  -5   3    5.79    0.45
  -6  -5   3    5.69    0.51
   6   5  -3    5.28    0.45
  -6   5   3    5.30    0.54
  -6   5   3    5.54    0.50
  -6   5   3    4.92    0.47
   6   5  -3    5.39    0.48
   5  -5  -3    2.13    0.35
  -5  -5   3    3.21    0.32
  -5  -5   3    3.11    0.36
   5  -5  -3    2.79    0.31
  -5  -5   3    2.89    0.37
   5   5  -3    3.12    0.37
  -5   5   3    2.79    0.37
  -5   5   3    2.43    0.37
   5   5  -3    3.99    0.36
  -5   5   3    3.15    0.36
  -4  -5   3    0.40    0.19
   4  -5  -3    0.60    0.23
   4  -5  -3    0.72    0.19
  -4  -5   3    0.57    0.23
  -4  -5   3    0.42    0.17
   4   5  -3    0.72    0.21
  -4   5   3    0.53    0.24
  -4   5   3    0.94    0.26
   4   5  -3    0.62    0.22
  -4   5   3    0.68    0.22
   3  -5  -3   26.44    1.07
   3  -5  -3   27.36    1.12
  -3  -5   3   26.84    0.94
  -3  -5   3   27.41    1.18
   3  -5  -3   28.68    1.13
  -3  -5   3   29.00    1.16
  -3  -5   3   28.42    1.06
   3   5  -3   28.85    1.83
   3   5  -3   29.32    1.14
  -3   5   3   26.84    1.19
  -3   5   3   30.33    1.11
   3   5  -3   29.53    1.15
  -3   5   3   29.45    1.18
   2  -5  -3   10.34    0.51
  -2  -5   3    9.71    0.43
   2  -5  -3   10.17    0.52
   2  -5  -3    9.59    0.52
  -2  -5   3   10.06    0.48
  -2  -5   3   10.28    0.54
   2   5  -3   10.14    0.52
  -2   5   3    9.53    0.57
   2   5  -3   10.58    0.55
   2   5  -3    9.17    0.91
  -2   5   3    9.50    0.49
  -2   5   3    9.23    0.56
   2   5  -3   10.38    0.51
   1  -5  -3   34.32    1.27
   1  -5  -3   34.81    1.24
  -1  -5   3   35.44    1.33
  -1  -5   3   35.04    1.23
  -1  -5   3   34.42    1.20
   1  -5  -3   37.01    1.33
   1   5  -3   35.81    1.34
  -1   5   3   35.75    1.38
   1   5  -3   34.89    1.32
  -1   5   3   33.99    1.34
   1   5  -3   29.88    2.06
  -1   5   3   30.86    2.01
   1   5  -3   34.42    1.30
   0  -5  -3    4.48    0.34
   0  -5   3    4.50    0.33
   0  -5  -3    4.39    0.29
   0  -5   3    4.48    0.30
   0  -5   3    4.26    0.29
   0  -5  -3    4.02    0.31
   0   5  -3    4.20    0.32
   0   5  -3    4.36    0.32
   0   5  -3    3.40    0.55
   0   5   3    4.25    0.34
   0   5   3    4.10    0.27
   0   5  -3    3.68    0.31
   0   5   3    4.43    0.36
   1  -5   3    4.43    0.33
  -1  -5  -3    5.52    0.38
  -1  -5  -3    5.08    0.36
   1  -5   3    5.08    0.31
   1  -5   3    4.54    0.33
  -1  -5  -3    4.84    0.27
  -1   5  -3    5.47    0.39
  -1   5  -3    3.46    0.56
   1   5   3    5.30    0.38
  -1   5  -3    5.27    0.36
   1   5   3    5.41    0.40
   2  -5   3   24.17    0.92
  -2  -5  -3   23.13    0.79
   2  -5   3   24.82    1.56
   2  -5   3   22.69    0.95
   2  -5   3   23.45    0.95
  -2  -5  -3   24.59    1.01
  -2  -5  -3   23.24    0.96
  -2   5  -3   22.18    0.95
  -2   5  -3   23.16    1.01
  -2   5  -3   21.51    1.50
   2   5   3   23.86    1.01
   2   5   3   24.28    0.99
  -3  -5  -3    3.59    0.34
   3  -5   3    3.59    0.28
   3  -5   3    3.71    0.34
  -3  -5  -3    3.31    0.34
   3  -5   3    2.89    0.29
  -3   5  -3    3.63    0.37
  -3   5  -3    3.20    0.31
   3   5   3    3.96    0.35
   3   5   3    3.87    0.35
   4  -5   3   33.94    1.33
  -4  -5  -3   34.70    1.42
  -4  -5  -3   33.77    1.33
   4   5   3   33.82    1.39
   4   5   3   34.94    1.34
  -4   5  -3   32.56    1.42
  -4   5  -3   33.10    1.30
  -5  -5  -3    0.43    0.22
   5  -5   3    0.11    0.23
  -5  -5  -3    0.76    0.24
  -5   5  -3    0.29    0.26
   5   5   3    0.45    0.24
   5   5   3    0.34    0.24
  -6  -5  -3    6.82    0.55
   6  -5   3    7.48    0.57
  -6  -5  -3    6.33    0.53
   6   5   3    6.77    0.55
   6   5   3    7.02    0.50
  -6   5  -3    5.62    0.58
  -7  -5  -3    0.40    0.28
   7  -5   3    0.14    0.31
  -7  -5  -3    0.11    0.28
   7   5   3    0.46    0.32
  -7   5  -3   -0.28    0.25
   7   5   3   -0.03    0.26
  -7   5  -3    0.02    0.33
  -8  -5  -3    0.06    0.31
   8  -5   3   -0.02    0.34
  -8   5  -3    0.13    0.31
   8   5   3    0.25    0.35
  -8   5  -3   -0.20    0.39
   9  -5   3    4.70    0.61
  -9  -5  -3    5.13    0.61
   8  -6  -3   -0.19    0.38
   8   6  -3   -0.14    0.31
   8   6  -3   -0.10    0.33
  -8   6   3    0.52    0.46
   7  -6  -3    1.86    0.44
   7   6  -3    0.96    0.34
   7   6  -3    1.54    0.37
  -7   6   3    2.11    0.50
   6  -6  -3    1.90    0.40
  -6   6   3    1.98    0.40
  -6   6   3    2.04    0.44
   6   6  -3    1.48    0.36
   6   6  -3    1.75    0.34
  -5  -6   3   12.38    0.74
  -5  -6   3   11.76    0.63
   5  -6  -3   10.58    0.71
  -5  -6   3   11.99    0.76
   5   6  -3   11.68    0.68
  -5   6   3   10.46    0.76
  -5   6   3   11.68    0.73
   5   6  -3   12.29    0.69
  -4  -6   3    1.13    0.28
  -4  -6   3    1.51    0.26
  -4  -6   3    1.86    0.31
   4  -6  -3    1.43    0.26
   4  -6  -3    1.48    0.31
   4   6  -3    1.91    0.56
   4   6  -3    1.98    0.29
   4   6  -3    1.69    0.32
  -4   6   3    1.56    0.35
  -4   6   3    1.67    0.34
  -3  -6   3    9.41    0.59
   3  -6  -3    9.91    0.59
  -3  -6   3   10.08    0.53
   3  -6  -3    9.47    0.53
   3  -6  -3    8.53    0.54
  -3  -6   3    9.33    0.60
  -3   6   3    9.54    0.55
   3   6  -3   10.47    0.57
   3   6  -3    9.36    1.00
  -3   6   3    9.10    0.61
   3   6  -3    9.64    0.59
  -3   6   3    9.41    0.63
  -2  -6   3    2.40    0.31
  -2  -6   3    2.68    0.29
   2  -6  -3    2.52    0.29
   2  -6  -3    2.69    0.31
  -2  -6   3    2.93    0.24
   2  -6  -3    2.46    0.29
  -2   6   3    2.66    0.34
   2   6  -3    2.91    0.34
  -2   6   3    2.28    0.27
   2   6  -3    2.17    0.59
   2   6  -3    3.08    0.32
  -2   6   3    2.66    0.33
   1  -6  -3    5.64    0.44
  -1  -6   3    5.79    0.37
   1  -6  -3    5.86    0.41
  -1  -6   3    6.54    0.45
   1  -6  -3    5.98    0.41
  -1  -6   3    6.76    0.42
  -1   6   3    7.82    0.52
   1   6  -3    6.86    0.45
   1   6  -3    6.47    0.45
  -1   6   3    5.93    0.76
   1   6  -3    6.91    0.85
  -1   6   3    5.93    0.46
   0  -6   3    0.26    0.17
   0  -6   3    0.25    0.15
   0  -6  -3    0.05    0.17
   0  -6  -3   -0.01    0.14
   0  -6   3    0.38    0.19
   0  -6  -3    0.42    0.19
   0   6  -3    0.37    0.19
   0   6   3    0.37    0.23
   0   6   3    0.18    0.32
   0   6  -3    0.07    0.34
   0   6  -3    0.19    0.18
   0   6   3    0.58    0.21
   1  -6   3   44.61    1.61
  -1  -6  -3   44.74    1.65
  -1  -6  -3   45.30    1.73
   1  -6   3   44.63    1.59
  -1  -6  -3   45.76    1.52
   1  -6   3   44.99    1.68
  -1   6  -3   46.09    1.70
  -1   6  -3   38.78    2.57
   1   6   3   45.83    1.77
   1   6   3   46.29    1.73
  -1   6  -3   44.81    1.74
   2  -6   3    4.31    0.33
  -2  -6  -3    5.04    0.42
   2  -6   3    5.05    0.38
   2  -6   3    4.16    0.37
  -2  -6  -3    4.74    0.41
  -2   6  -3    4.37    0.39
  -2   6  -3    4.01    0.40
   2   6   3    4.12    0.40
   2   6   3    5.41    0.43
  -3  -6  -3    4.05    0.38
  -3  -6  -3    4.27    0.42
   3  -6   3    3.77    0.38
   3  -6   3    3.33    0.33
  -3   6  -3    3.76    0.37
   3   6   3    4.20    0.38
   3   6   3    3.02    0.36
  -3   6  -3    4.43    0.43
  -4  -6  -3    0.90    0.26
   4  -6   3    1.05    0.29
  -4   6  -3    0.76    0.26
  -4   6  -3    1.27    0.34
   4   6   3    1.41    0.29
   4   6   3    0.94    0.28
  -5  -6  -3    3.42    0.40
  -5  -6  -3    2.31    0.37
   5  -6   3    2.24    0.38
   5   6   3    2.89    0.37
  -5   6  -3    4.16    0.47
   5   6   3    2.08    0.37
   6  -6   3    1.63    0.39
  -6  -6  -3    2.40    0.38
   6   6   3    1.96    0.37
  -6   6  -3    2.36    0.46
   6   6   3    2.46    0.39
   7  -6   3    8.11    0.67
  -7  -6  -3    7.79    0.65
   7   6   3    7.20    0.63
   7   6   3    6.55    0.56
  -7   6  -3    7.47    0.73
   8  -6   3    0.36    0.39
  -8  -6  -3    0.48    0.37
   8   6   3    0.17    0.34
   8  -7  -3    2.57    0.56
   8   7  -3    3.97    0.55
   7  -7  -3    0.12    0.38
  -7   7   3    0.06    0.44
   7   7  -3   -0.53    0.28
   7   7  -3   -0.51    0.32
   6  -7  -3    2.99    0.47
   6   7  -3    2.39    0.41
   6   7  -3    2.10    0.38
   6   7  -3    1.27    0.66
  -6   7   3    2.46    0.48
   5  -7  -3    0.76    0.27
   5  -7  -3    0.92    0.36
  -5   7   3    0.68    0.38
  -5   7   3    0.04    0.31
   5   7  -3    1.12    0.34
   5   7  -3    1.36    0.32
   5   7  -3    0.69    0.59
  -4  -7   3    0.50    0.23
   4  -7  -3    0.53    0.29
   4  -7  -3    0.65    0.25
  -4   7   3    0.26    0.32
   4   7  -3    0.55    0.27
  -4   7   3    0.59    0.33
   4   7  -3    0.53    0.27
   4   7  -3    0.74    0.57
  -3  -7   3    0.55    0.28
   3  -7  -3    0.66    0.24
   3  -7  -3    0.54    0.28
  -3  -7   3    0.55    0.26
  -3  -7   3    0.87    0.24
   3   7  -3    0.54    0.23
   3   7  -3    0.56    0.29
  -3   7   3    0.94    0.30
   3   7  -3    1.03    0.56
  -3   7   3    0.79    0.32
   2  -7  -3    2.14    0.32
   2  -7  -3    2.61    0.32
  -2  -7   3    2.78    0.36
  -2  -7   3    3.34    0.34
  -2   7   3    2.80    0.41
   2   7  -3    2.53    0.34
   2   7  -3    2.63    0.36
  -2   7   3    2.49    0.36
   2   7  -3    2.46    0.68
  -1  -7   3    1.35    0.23
  -1  -7   3    1.30    0.26
   1  -7  -3    0.79    0.24
  -1  -7   3    1.17    0.27
   1  -7  -3    0.60    0.22
  -1   7   3    0.90    0.30
  -1   7   3    1.43    0.34
   1   7  -3    0.81    0.28
   1   7  -3    0.63    0.51
   1   7  -3    1.10    0.25
   0  -7  -3    1.80    0.29
   0  -7   3    1.46    0.25
   0  -7   3    1.52    0.25
   0  -7  -3    1.03    0.22
   0  -7  -3    1.08    0.26
   0  -7   3    1.58    0.28
   0   7  -3    1.73    0.32
   0   7  -3    0.82    0.48
   0   7  -3    1.17    0.26
   0   7   3    0.96    0.31
   0   7   3    1.44    0.29
   1  -7   3    1.21    0.24
   1  -7   3    1.60    0.28
  -1  -7  -3    1.39    0.29
  -1  -7  -3    1.33    0.29
   1  -7   3    1.43    0.26
   1   7   3    1.04    0.30
   1   7   3    1.34    0.52
  -1   7  -3    1.51    0.30
  -1   7  -3    1.43    0.31
   1   7   3    1.53    0.33
   2  -7   3    1.58    0.29
   2  -7   3    1.13    0.23
  -2  -7  -3    1.05    0.28
  -2   7  -3    1.01    0.29
   2   7   3    1.21    0.32
   2   7   3    0.86    0.30
  -2   7  -3    1.30    0.31
   3  -7   3    1.55    0.31
  -3  -7  -3    0.84    0.28
   3  -7   3    0.72    0.22
   3   7   3    1.02    0.32
  -3   7  -3    0.69    0.27
   3   7   3    1.04    0.32
  -3   7  -3    1.12    0.34
  -4  -7  -3   16.89    0.83
   4  -7   3   14.67    0.80
  -4   7  -3   13.96    0.81
  -4   7  -3   14.18    0.86
   4   7   3   13.90    0.80
   4   7   3   13.58    0.80
  -5  -7  -3    0.41    0.27
   5  -7   3   -0.10    0.28
  -5   7  -3    0.51    0.33
   5   7   3    0.50    0.29
   5   7   3    0.26    0.31
   6  -7   3   10.55    0.74
  -6  -7  -3    8.40    0.68
  -6   7  -3   10.76    0.83
   6   7   3    9.88    0.69
   6   7   3    8.72    0.68
  -7  -7  -3    0.20    0.34
   7  -7   3    0.60    0.40
   7   7   3    0.60    0.35
   7   7   3    0.46    0.34
   7  -8  -3    1.31    0.37
   7  -8  -3    1.57    0.49
   7   8  -3    1.54    0.46
   6  -8  -3    1.53    0.45
   6  -8  -3    2.35    0.40
   6   8  -3    2.41    0.46
  -6   8   3    2.18    0.55
   6   8  -3    2.26    0.42
   5  -8  -3    0.32    0.27
   5  -8  -3    0.03    0.32
   5   8  -3    0.35    0.35
  -5   8   3   -0.02    0.35
   5   8  -3    0.19    0.65
   5   8  -3    0.59    0.34
  -5   8   3    0.25    0.38
   4  -8  -3    5.91    0.54
   4  -8  -3    4.96    0.48
   4   8  -3    4.40    0.95
  -4   8   3    5.19    0.58
  -4   8   3    6.12    0.61
   4   8  -3    6.67    0.58
   4   8  -3    4.86    0.50
   3  -8  -3    0.66    0.26
   3  -8  -3    1.30    0.33
  -3  -8   3    1.08    0.30
   3   8  -3    0.61    0.64
   3   8  -3    1.21    0.32
  -3   8   3    1.41    0.39
  -3   8   3    0.65    0.33
   3   8  -3    0.53    0.30
   2  -8  -3   -0.08    0.22
   2  -8  -3    0.81    0.26
  -2  -8   3    0.31    0.24
  -2   8   3    0.81    0.36
  -2   8   3    0.27    0.29
   2   8  -3    0.47    0.28
   2   8  -3    0.55    0.28
   2   8  -3    0.14    0.56
   1  -8  -3    0.19    0.23
  -1  -8   3    0.41    0.24
   1  -8  -3    0.62    0.24
   1   8  -3    0.75    0.32
  -1   8   3    0.35    0.30
  -1   8   3    0.41    0.29
   1   8  -3    0.65    0.29
   0  -8   3    7.92    0.53
   0  -8  -3    6.77    0.53
   0  -8   3    7.37    0.50
   0   8   3    7.58    0.62
   0   8  -3    6.99    0.58
   0   8   3    7.83    0.60
   0   8  -3    7.53    0.58
  -1  -8  -3    6.86    0.54
   1  -8   3    6.79    0.49
   1  -8   3    5.99    0.46
   1   8   3    7.44    0.60
  -1   8  -3    6.47    0.56
   1   8   3    6.83    0.56
  -1   8  -3    7.46    0.57
   2  -8   3    1.81    0.34
   2  -8   3    1.38    0.27
  -2  -8  -3    1.62    0.33
  -2   8  -3    1.75    0.37
  -2   8  -3    1.58    0.37
   2   8   3    1.73    0.37
   2   8   3    1.54    0.34
   3  -8   3    9.65    0.67
   3  -8   3   10.35    0.62
  -3  -8  -3    9.91    0.70
  -3   8  -3   11.84    0.77
  -3   8  -3    9.79    0.74
   3   8   3   10.45    0.74
   3   8   3   11.51    0.74
  -4  -8  -3    1.51    0.35
   4  -8   3    2.19    0.41
   4  -8   3    2.40    0.34
   4   8   3    2.58    0.44
  -4   8  -3    1.45    0.44
  -4   8  -3    1.95    0.39
   4   8   3    1.61    0.36
  -5  -8  -3    1.09    0.35
   5  -8   3    1.41    0.39
  -5   8  -3    1.83    0.49
   5   8   3    0.73    0.38
   5   8   3    1.13    0.38
  -6  -8  -3    1.77    0.42
   6  -8   3    2.44    0.48
   6   8   3    2.02    0.44
   6   8   3    2.28    0.46
   5  -9  -3    1.95    0.45
   5  -9  -3    1.97    0.39
  -5   9   3    1.30    0.50
   5   9  -3    1.79    0.47
   5   9  -3    1.71    0.41
   4  -9  -3    0.85    0.37
   4  -9  -3    1.29    0.33
  -4   9   3    0.43    0.44
  -4   9   3    1.48    0.47
   4   9  -3    0.82    0.36
   4   9  -3    1.11    0.79
   4   9  -3    0.68    0.40
   3  -9  -3    8.23    0.62
   3  -9  -3    7.91    0.64
  -3   9   3    8.87    0.74
  -3   9   3   10.36    0.80
   3   9  -3    7.91    0.63
   3   9  -3    9.52    0.71
   2  -9  -3    0.57    0.30
   2  -9  -3    0.68    0.29
   2   9  -3    0.79    0.33
   2   9  -3    0.38    0.36
  -2   9   3    0.39    0.35
  -2   9   3    0.39    0.37
  -1  -9   3    7.71    0.56
   1  -9  -3    6.71    0.56
   1   9  -3    8.23    0.65
  -1   9   3    6.04    0.61
   1   9  -3    5.88    0.57
  -1   9   3    7.40    0.68
   0  -9  -3    5.09    0.50
   0  -9   3    5.88    0.49
   0   9   3    5.11    0.59
   0   9   3    6.55    0.60
   0   9  -3    5.14    0.56
   0   9  -3    6.03    0.56
   1  -9   3    1.05    0.29
  -1  -9  -3    0.58    0.30
   1  -9   3    1.27    0.33
  -1   9  -3    0.96    0.33
  -1   9  -3    1.41    0.40
   1   9   3    1.89    0.41
   1   9   3    1.35    0.41
   2  -9   3    2.89    0.37
   2  -9   3    2.90    0.40
  -2  -9  -3    2.10    0.40
   2   9   3    2.65    0.44
  -2   9  -3    3.37    0.50
  -2   9  -3    2.85    0.44
   2   9   3    2.46    0.45
   3  -9   3    0.82    0.35
   3  -9   3    0.31    0.24
  -3  -9  -3    0.37    0.31
  -3   9  -3    0.41    0.38
   3   9   3    0.76    0.36
   3   9   3    0.62    0.38
  -3   9  -3    1.22    0.42
   4  -9   3    0.91    0.30
   4  -9   3    0.43    0.37
  -4  -9  -3    0.97    0.36
   4   9   3    1.03    0.42
  -4   9  -3    1.18    0.43
   4   9   3    0.48    0.35
   5  -9   3   -0.25    0.25
   5  -9   3   -0.48    0.34
  -5  -9  -3    0.15    0.33
   5   9   3    0.09    0.39
   4 -10  -3    3.07    0.46
   4 -10  -3    2.59    0.51
   4  10  -3    3.05    0.49
  -4  10   3    3.15    0.64
   3 -10  -3    1.24    0.36
   3 -10  -3    2.60    0.45
   3  10  -3    2.09    0.44
   3  10  -3    1.51    0.47
  -3  10   3    1.45    0.54
   2 -10  -3   10.39    0.74
   2  10  -3   11.90    0.82
   2  10  -3   12.04    0.86
  -2  10   3   12.05    0.91
   1 -10  -3    0.71    0.32
  -1  10   3    0.50    0.44
   1  10  -3    0.56    0.39
  -1  10   3    1.01    0.42
   1  10  -3    0.75    0.37
   0 -10   3    1.80    0.37
   0 -10  -3    2.00    0.40
   0  10  -3    2.74    0.48
   0  10   3    2.55    0.49
   0  10  -3    2.64    0.50
   0  10   3    1.63    0.49
  -1 -10  -3   -0.45    0.26
   1 -10   3   -0.07    0.23
   1  10   3   -0.21    0.35
   1  10   3    0.36    0.35
  -1  10  -3    0.13    0.35
  -1  10  -3    0.18    0.39
  -2 -10  -3    0.48    0.34
   2 -10   3    0.61    0.33
   2 -10   3    0.46    0.29
   2  10   3    0.39    0.35
  -2  10  -3    0.55    0.41
  -2  10  -3    0.86    0.39
   2  10   3    1.11    0.45
   3 -10   3    0.75    0.36
  -3 -10  -3    0.44    0.35
   3 -10   3    0.58    0.30
   3  10   3   -0.20    0.40
  -3  10  -3    0.14    0.40
  10   0  -4    0.43    0.38
 -10   0   4   -0.03    0.32
   9   0  -4   -0.09    0.31
  -9   0   4   -0.21    0.26
   8   0  -4    0.02    0.22
   8   0  -4   -0.09    0.22
  -8   0   4    0.08    0.22
   8   0  -4    0.06    0.24
  -8   0   4   -0.11    0.22
  -8   0   4   -0.01    0.22
   8   0  -4   -0.36    0.23
  -8   0   4   -0.21    0.24
  -7   0   4   -0.24    0.19
  -7   0   4   -0.02    0.22
  -7   0   4   -0.08    0.18
   7   0  -4    0.13    0.22
   7   0  -4   -0.18    0.19
  -7   0   4   -0.02    0.18
   7   0  -4    0.00    0.20
  -6   0   4   14.92    0.78
   6   0  -4   16.13    0.73
   6   0  -4   16.43    0.76
   6   0  -4   16.35    0.78
  -6   0   4   16.16    0.70
  -6   0   4   15.87    0.72
  -6   0   4   16.31    0.73
  -6   0   4   16.15    0.76
   5   0  -4   -0.03    0.12
  -5   0   4   -0.03    0.15
  -5   0   4   -0.13    0.11
   5   0  -4   -0.13    0.10
  -5   0   4    0.04    0.11
  -5   0   4    0.07    0.12
  -5   0   4   -0.20    0.10
   5   0  -4   -0.07    0.12
   5   0  -4   -0.03    0.13
  -4   0   4   75.05    2.54
   4   0  -4   77.97    2.61
  -4   0   4   75.03    2.47
  -4   0   4   71.31    2.59
  -4   0   4   75.69    2.43
   4   0  -4   76.85    2.54
  -4   0   4   73.75    2.61
   4   0  -4   73.57    2.62
   3   0  -4    0.05    0.08
  -3   0   4    0.03    0.07
  -3   0   4    0.02    0.07
  -3   0   4   -0.06    0.06
  -3   0   4    0.13    0.08
  -3   0   4    0.03    0.10
   2   0  -4    0.62    0.09
  -2   0   4    0.64    0.07
  -2   0   4    0.67    0.09
  -2   0   4    0.70    0.08
  -2   0   4    0.59    0.08
  -2   0   4    0.48    0.10
   2   0  -4    0.62    0.07
   1   0  -4    0.06    0.04
  -1   0   4    0.01    0.05
  -1   0   4   -0.04    0.04
  -1   0   4    0.04    0.04
  -1   0   4    0.01    0.02
   1   0  -4    0.01    0.05
   1   0  -4   -0.02    0.03
   1   0  -4    0.02    0.02
  -1   0   4   -0.02    0.03
   0   0   4    1.04    0.08
   0   0  -4    0.99    0.07
   0   0   4    0.86    0.06
   0   0  -4    0.93    0.06
   0   0   4    1.00    0.08
   0   0   4    0.93    0.06
   0   0  -4    0.83    0.06
   0   0  -4    0.92    0.07
   0   0  -4    1.01    0.07
   1   0   4   -0.07    0.02
  -1   0  -4   -0.02    0.04
  -1   0  -4   -0.02    0.04
  -1   0  -4    0.02    0.03
   1   0   4   -0.08    0.04
   1   0   4   -0.01    0.04
   1   0   4   -0.04    0.04
  -1   0  -4   -0.04    0.04
   2   0   4   50.70    1.71
  -2   0  -4   51.79    1.70
  -2   0  -4   52.08    1.71
  -2   0  -4   50.26    1.67
   2   0   4   52.70    1.84
  -2   0  -4   52.82    1.73
   2   0   4   53.79    1.72
   2   0   4   55.57    1.69
  -3   0  -4    0.36    0.12
   3   0   4   -0.09    0.05
  -3   0  -4   -0.07    0.05
  -3   0  -4   -0.09    0.07
   3   0   4   -0.12    0.07
   3   0   4   -0.04    0.10
   3   0   4   -0.04    0.05
  -4   0  -4   58.83    2.05
   4   0   4   61.31    1.93
  -4   0  -4   58.80    2.16
   4   0   4   60.92    1.97
   4   0   4   59.60    2.18
  -4   0  -4   60.91    1.98
   4   0   4   58.45    1.98
  -5   0  -4   -0.05    0.09
  -5   0  -4    0.17    0.16
   5   0   4   -0.28    0.13
   5   0   4   -0.05    0.07
   5   0   4    0.11    0.17
  -5   0  -4   -0.06    0.14
   5   0   4    0.02    0.10
  -6   0  -4   47.35    1.82
   6   0   4   49.82    1.95
   6   0   4   50.20    1.72
  -6   0  -4   47.84    1.92
  -6   0  -4   52.27    1.71
   7   0   4   -0.34    0.22
   7   0   4   -0.23    0.18
  -7   0  -4    0.20    0.22
   8   0   4   19.04    1.03
  -8   0  -4   19.00    0.98
   9   0   4   -0.18    0.31
  -9   0  -4   -0.03    0.29
 -10   0  -4    0.85    0.40
  10  -1  -4    0.34    0.37
 -10  -1   4    0.78    0.36
 -10   1   4   -0.15    0.34
 -10   1   4    0.19    0.34
  10   1  -4    0.75    0.40
  -9  -1   4    4.45    0.49
   9  -1  -4    4.33    0.48
   9  -1  -4    4.02    0.51
   9   1  -4    4.83    0.53
   9   1  -4    5.05    0.50
  -9   1   4    5.39    0.52
  -9   1   4    4.69    0.52
   8  -1  -4    3.62    0.40
   8  -1  -4    3.57    0.45
  -8  -1   4    3.60    0.39
  -8  -1   4    4.30    0.42
  -8   1   4    2.87    0.41
   8   1  -4    3.19    0.37
  -8   1   4    3.54    0.38
   8   1  -4    3.70    0.44
  -8   1   4    3.82    0.43
   8   1  -4    3.95    0.45
  -8   1   4    4.16    0.45
   7  -1  -4    8.60    0.54
   7  -1  -4    8.41    0.60
  -7  -1   4    9.05    0.54
  -7  -1   4    8.79    0.54
   7  -1  -4    8.94    0.53
  -7  -1   4    8.23    0.47
  -7   1   4    8.87    0.56
   7   1  -4    8.55    0.57
  -7   1   4    8.38    0.59
  -7   1   4    8.17    0.52
   7   1  -4    8.93    0.59
  -7   1   4    7.95    0.56
   7   1  -4    8.80    0.52
  -6  -1   4    6.58    0.42
   6  -1  -4    6.00    0.45
   6  -1  -4    6.34    0.43
  -6  -1   4    6.86    0.50
  -6  -1   4    6.49    0.43
  -6  -1   4    6.65    0.38
  -6   1   4    5.90    0.45
  -6   1   4    6.41    0.45
   6   1  -4    8.09    0.48
   6   1  -4    6.70    0.46
   6   1  -4    6.41    0.42
  -6   1   4    7.54    0.43
  -6   1   4    6.33    0.44
  -5  -1   4   27.73    1.15
  -5  -1   4   29.15    1.06
  -5  -1   4   27.50    1.10
  -5  -1   4   28.41    1.01
   5  -1  -4   29.18    1.11
   5  -1  -4   28.50    1.08
  -5   1   4   28.54    1.06
   5   1  -4   27.40    1.14
   5   1  -4   28.64    1.09
   5   1  -4   28.25    1.12
  -5   1   4   27.75    1.13
   5   1  -4   27.65    1.09
  -5   1   4   29.19    1.15
  -5   1   4   28.31    1.09
  -4  -1   4   27.59    1.11
  -4  -1   4   29.37    1.08
   4  -1  -4   30.23    1.06
  -4  -1   4   29.34    1.02
  -4  -1   4   28.50    0.98
   4   1  -4   27.78    1.05
   4   1  -4   28.55    1.11
  -4   1   4   26.82    1.09
  -4   1   4   28.04    1.09
   4   1  -4   29.09    1.07
  -4   1   4   28.48    1.03
   4   1  -4   27.66    1.08
   4   1  -4   29.22    1.06
  -4   1   4   27.10    1.04
  -3  -1   4   52.61    1.88
   3  -1  -4   54.63    2.52
   3  -1  -4   54.65    1.83
  -3  -1   4   54.86    1.75
  -3  -1   4   52.88    1.72
  -3  -1   4   53.05    1.84
  -3   1   4   52.22    1.87
  -3   1   4   54.90    1.77
   3   1  -4   53.77    1.81
   3   1  -4   53.33    1.89
   3   1  -4   53.55    1.86
   3   1  -4   52.47    1.83
   3   1  -4   51.42    1.84
  -3   1   4   53.57    1.78
  -3   1   4   53.28    1.87
  -2  -1   4    3.56    0.18
  -2  -1   4    3.60    0.16
  -2  -1   4    3.32    0.21
  -2  -1   4    3.72    0.17
  -2  -1   4    3.56    0.24
   2   1  -4    3.27    0.17
   2   1  -4    3.12    0.17
   2   1  -4    3.61    0.28
   2   1  -4    3.64    0.18
   2   1  -4    3.66    0.21
   2   1  -4    3.76    0.22
  -2   1   4    3.30    0.19
   2   1  -4    3.35    0.22
  -2   1   4    3.38    0.22
  -2   1   4    2.96    0.19
  -1  -1   4  177.83    5.70
  -1  -1   4  187.61    5.89
  -1  -1   4  176.82    5.76
  -1  -1   4  184.41    8.21
  -1  -1   4  178.10    5.48
  -1  -1   4  178.07    5.72
   1  -1  -4  177.76    5.88
   1  -1  -4  175.33    5.72
   1  -1  -4  175.19    5.54
   1   1  -4  179.41    5.89
  -1   1   4  174.37    5.89
   1   1  -4  177.37    8.21
  -1   1   4  173.11    5.75
   1   1  -4  168.92    5.73
   1   1  -4  172.39    5.69
  -1   1   4  180.99    5.49
   1   1  -4  167.36    5.71
   0  -1   4   74.40    2.54
   0  -1  -4   77.62    2.49
   0  -1   4   76.58    2.50
   0  -1   4   77.11    2.39
   0  -1   4   76.66    2.47
   0  -1   4   85.56    3.62
   0  -1  -4   75.41    2.42
   0  -1  -4   76.17    2.57
   0   1  -4   74.71    2.55
   0   1   4   73.64    2.49
   0   1  -4   74.54    2.47
   0   1  -4   73.44    2.42
   0   1  -4   75.98    2.39
   0   1   4   74.02    2.38
   0   1   4   78.81    2.57
   0   1   4   73.45    2.50
   0   1  -4   74.64    2.48
   0   1  -4   76.62    3.60
   1  -1   4   39.01    1.26
   1  -1   4   37.91    1.25
   1  -1   4   37.04    1.32
   1  -1   4   38.78    1.26
  -1  -1  -4   38.04    1.27
  -1  -1  -4   39.24    1.31
   1  -1   4   39.90    1.26
   1  -1   4   39.94    1.89
   1   1   4   37.09    1.30
   1   1   4   38.23    1.35
  -1   1  -4   39.26    1.26
   1   1   4   36.85    1.28
  -1   1  -4   38.14    1.26
   1   1   4   37.67    1.22
  -1   1  -4   38.44    1.33
  -1   1  -4   37.94    1.25
  -1   1  -4   38.35    1.27
   2  -1   4   28.98    0.99
  -2  -1  -4   28.45    1.01
   2  -1   4   29.91    0.97
  -2  -1  -4   29.47    1.05
   2   1   4   29.50    0.94
  -2   1  -4   29.08    0.98
  -2   1  -4   29.02    1.06
   2   1   4   27.15    1.03
   2   1   4   27.78    0.99
  -2   1  -4   28.82    1.01
   2   1   4   28.99    1.07
  -3  -1  -4   28.23    1.04
  -3  -1  -4   27.91    1.00
   3  -1   4   28.58    0.94
   3  -1   4   29.10    0.95
   3  -1   4   29.10    0.95
   3  -1   4   26.87    0.95
   3  -1   4   29.39    1.01
  -3   1  -4   29.08    0.99
   3   1   4   29.86    0.95
  -3   1  -4   28.95    0.96
   3   1   4   29.12    1.10
  -3   1  -4   28.33    1.04
   3   1   4   26.93    1.06
   3   1   4   27.89    0.99
  -3   1  -4   29.11    1.10
   4  -1   4   89.19    2.81
  -4  -1  -4   88.20    2.90
   4  -1   4   89.77    2.87
   4  -1   4   90.23    2.84
   4  -1   4   88.36    3.11
   4  -1   4   89.30    2.86
  -4  -1  -4   87.00    2.92
  -4   1  -4   87.11    2.92
   4   1   4   86.69    2.79
   4   1   4   82.56    2.90
   4   1   4   87.33    3.00
  -4   1  -4   87.03    2.89
   4   1   4   87.91    3.10
  -5  -1  -4   11.32    0.50
   5  -1   4   10.73    0.61
   5  -1   4   10.81    0.42
   5  -1   4   11.74    0.55
   5  -1   4   11.57    0.43
   5  -1   4   11.53    0.44
  -5  -1  -4   10.92    0.57
   5   1   4   10.81    0.49
  -5   1  -4   10.65    0.57
  -5   1  -4   10.45    0.59
   5   1   4   10.10    0.59
   5   1   4   11.24    0.47
  -6  -1  -4    1.19    0.25
   6  -1   4    1.61    0.26
   6  -1   4    1.52    0.31
  -6  -1  -4    1.51    0.20
  -6   1  -4    1.41    0.27
   6   1   4    1.37    0.29
   6   1   4    1.72    0.20
   6   1   4    1.61    0.20
  -6   1  -4    1.00    0.26
  -7  -1  -4    2.51    0.36
   7  -1   4    2.69    0.41
   7  -1   4    2.66    0.33
   7   1   4    3.28    0.42
  -7   1  -4    2.40    0.35
  -7   1  -4    2.58    0.39
   8  -1   4    1.98    0.39
   8  -1   4    0.96    0.30
  -8  -1  -4    1.10    0.33
  -8   1  -4    0.86    0.33
  -8   1  -4    1.17    0.33
   8   1   4    1.57    0.39
  -9  -1  -4    3.52    0.49
   9  -1   4    3.19    0.52
   9   1   4    2.35    0.49
  -9   1  -4    4.15    0.52
 -10  -1  -4    0.27    0.36
 -10   1  -4    0.90    0.40
  10  -2  -4    0.99    0.42
  10  -2  -4    0.86    0.41
  10   2  -4    0.50    0.40
 -10   2   4    0.46    0.37
 -10   2   4    0.92    0.43
   9  -2  -4    3.96    0.54
  -9  -2   4    4.81    0.51
   9  -2  -4    5.42    0.55
  -9   2   4    4.05    0.50
   9   2  -4    4.13    0.51
  -9   2   4    4.91    0.56
  -8  -2   4    1.40    0.30
   8  -2  -4    1.02    0.33
  -8  -2   4    0.84    0.27
   8  -2  -4    1.66    0.35
   8   2  -4    0.91    0.34
  -8   2   4    1.26    0.32
   8   2  -4    1.26    0.32
  -8   2   4    1.04    0.31
   8   2  -4    1.26    0.32
  -8   2   4    1.32    0.32
   7  -2  -4    4.06    0.43
   7  -2  -4    4.43    0.44
   7  -2  -4    4.80    0.39
  -7  -2   4    5.30    0.42
  -7  -2   4    4.48    0.39
  -7   2   4    3.99    0.43
   7   2  -4    3.96    0.37
   7   2  -4    4.75    0.42
  -7   2   4    3.92    0.43
   7   2  -4    3.18    0.40
  -7   2   4    4.74    0.44
  -7   2   4    3.89    0.40
   6  -2  -4    7.27    0.45
  -6  -2   4    7.06    0.44
   6  -2  -4    7.78    0.57
  -6  -2   4    7.09    0.47
  -6  -2   4    7.30    0.38
   6   2  -4    6.90    0.51
  -6   2   4    6.99    0.50
  -6   2   4    7.30    0.48
   6   2  -4    7.15    0.46
  -6   2   4    6.00    0.43
  -6   2   4    6.18    0.48
   6   2  -4    7.30    0.46
  -5  -2   4    0.57    0.15
  -5  -2   4    0.23    0.16
   5  -2  -4    0.26    0.18
  -5  -2   4    0.14    0.12
   5   2  -4    0.39    0.14
   5   2  -4    0.21    0.16
  -5   2   4    0.41    0.19
  -5   2   4    0.44    0.17
  -5   2   4    0.10    0.16
  -5   2   4    0.38    0.17
   5   2  -4    0.31    0.18
   5   2  -4    0.31    0.15
  -4  -2   4    8.78    0.37
   4  -2  -4    8.61    0.43
   4  -2  -4    8.37    0.59
  -4  -2   4    9.01    0.40
  -4  -2   4    8.45    0.45
  -4   2   4    8.88    0.44
   4   2  -4    7.99    0.47
  -4   2   4    9.15    0.45
  -4   2   4    8.79    0.47
   4   2  -4    7.91    0.44
  -4   2   4    9.18    0.47
   4   2  -4    8.28    0.41
   4   2  -4    9.06    0.44
  -3  -2   4    5.85    0.31
   3  -2  -4    6.23    0.46
  -3  -2   4    6.02    0.34
  -3  -2   4    6.69    0.28
  -3  -2   4    5.89    0.26
  -3   2   4    5.61    0.34
   3   2  -4    5.65    0.32
  -3   2   4    6.09    0.32
   3   2  -4    5.94    0.31
   3   2  -4    5.82    0.35
   3   2  -4    5.49    0.29
  -3   2   4    5.81    0.33
   3   2  -4    6.56    0.35
  -2  -2   4   38.70    1.23
  -2  -2   4   36.81    1.33
  -2  -2   4   37.88    1.23
   2  -2  -4   38.01    1.32
  -2  -2   4   38.28    1.31
   2   2  -4   37.40    1.37
  -2   2   4   38.42    1.35
   2   2  -4   40.31    1.97
   2   2  -4   36.44    1.29
   2   2  -4   37.94    1.32
   2   2  -4   37.02    1.33
  -2   2   4   39.30    1.37
   2   2  -4   38.20    1.33
  -2   2   4   36.83    1.89
   2   2  -4   37.65    1.24
  -2   2   4   36.97    1.27
   1  -2  -4   85.45    2.75
  -1  -2   4   88.60    2.90
  -1  -2   4   87.39    2.84
  -1  -2   4   86.06    2.70
  -1  -2   4   89.31    4.13
   1  -2  -4   85.61    2.84
  -1  -2   4   86.42    2.70
  -1  -2   4   87.13    2.82
  -1   2   4   83.11    2.86
   1   2  -4   83.57    4.16
  -1   2   4   81.71    2.84
   1   2  -4   82.67    2.90
   1   2  -4   88.26    2.90
   1   2  -4   88.07    2.75
  -1   2   4   88.47    2.94
  -1   2   4   84.53    2.72
   1   2  -4   83.63    2.81
   1   2  -4   84.43    2.84
   0  -2  -4   62.67    2.07
   0  -2   4   64.78    2.10
   0  -2   4   60.95    1.97
   0  -2  -4   60.75    1.99
   0  -2   4   65.76    3.04
   0  -2   4   60.43    2.03
   0  -2   4   63.28    2.04
   0   2   4   59.65    2.06
   0   2  -4   62.62    2.00
   0   2  -4   60.01    2.09
   0   2   4   59.49    2.06
   0   2  -4   57.51    3.01
   0   2   4   59.29    2.13
   0   2   4   64.39    1.95
   0   2  -4   60.10    2.08
   0   2  -4   60.91    2.04
   1  -2   4   83.64    3.79
  -1  -2  -4   79.36    2.62
   1  -2   4   77.48    2.51
  -1  -2  -4   78.14    2.53
   1  -2   4   77.84    2.53
  -1   2  -4   77.27    2.51
  -1   2  -4   79.73    3.78
  -1   2  -4   79.06    2.60
   1   2   4   78.64    2.44
  -1   2  -4   76.21    2.67
   1   2   4   74.30    2.60
   1   2   4   75.47    2.61
   1   2   4   81.71    2.70
  -1   2  -4   76.79    2.57
   2  -2   4    3.98    0.21
   2  -2   4    3.89    0.36
   2  -2   4    3.85    0.25
  -2  -2  -4    3.48    0.24
  -2  -2  -4    3.60    0.23
  -2   2  -4    3.54    0.33
  -2   2  -4    3.46    0.23
   2   2   4    3.50    0.23
   2   2   4    3.49    0.23
  -2   2  -4    3.32    0.23
   2   2   4    3.30    0.24
  -2   2  -4    3.94    0.19
   2   2   4    3.52    0.14
   3  -2   4   11.84    0.52
   3  -2   4   11.46    0.45
   3  -2   4   12.39    0.75
  -3  -2  -4   11.82    0.52
  -3   2  -4   10.50    0.53
  -3   2  -4   12.49    0.53
   3   2   4   11.90    0.40
  -3   2  -4   10.88    0.43
   3   2   4   11.00    0.48
   3   2   4   11.05    0.53
   4  -2   4    1.11    0.19
  -4  -2  -4    0.98    0.15
   4  -2   4    1.08    0.13
   4  -2   4    1.16    0.10
  -4  -2  -4    0.96    0.19
   4  -2   4    1.16    0.24
   4   2   4    1.00    0.19
  -4   2  -4    0.68    0.18
  -4   2  -4    0.88    0.12
   4   2   4    1.27    0.11
   4   2   4    1.15    0.16
   4   2   4    0.95    0.18
  -4   2  -4    1.51    0.21
   5  -2   4    0.20    0.08
  -5  -2  -4    0.25    0.14
   5  -2   4    0.17    0.22
  -5  -2  -4    0.24    0.17
   5  -2   4    0.12    0.10
   5  -2   4    0.14    0.17
   5   2   4    0.44    0.11
  -5   2  -4   -0.02    0.19
  -5   2  -4    0.34    0.18
  -5   2  -4    0.33    0.12
   5   2   4    0.25    0.19
   5   2   4    0.43    0.15
   6  -2   4    3.55    0.40
  -6  -2  -4    3.33    0.38
   6  -2   4    3.95    0.36
  -6  -2  -4    3.66    0.31
   6   2   4    4.06    0.39
  -6   2  -4    3.78    0.39
  -6   2  -4    3.97    0.39
   6   2   4    3.98    0.31
   7  -2   4    3.52    0.39
  -7  -2  -4    3.08    0.39
   7  -2   4    3.08    0.42
  -7   2  -4    2.60    0.39
   7   2   4    3.18    0.40
  -7   2  -4    2.83    0.39
   8  -2   4    1.60    0.39
  -8  -2  -4    1.38    0.34
   8  -2   4    1.95    0.35
  -8   2  -4    0.76    0.33
  -8   2  -4    0.97    0.33
   8   2   4    1.48    0.37
   9  -2   4    0.65    0.35
  -9  -2  -4    0.32    0.33
   9  -2   4    0.89    0.40
  -9   2  -4    0.90    0.39
  -9   2  -4    0.23    0.32
   9   2   4    0.91    0.42
 -10  -2  -4    1.64    0.46
 -10   2  -4    1.70    0.46
  10  -3  -4    4.55    0.61
   9  -3  -4    0.42    0.35
   9  -3  -4    0.84    0.40
  -9   3   4    1.05    0.40
   9   3  -4    0.67    0.37
  -9   3   4    0.76    0.36
  -8  -3   4    1.96    0.37
   8  -3  -4    2.50    0.43
  -8  -3   4    3.39    0.40
  -8   3   4    3.71    0.49
   8   3  -4    3.29    0.41
  -8   3   4    2.44    0.39
   8   3  -4    2.07    0.38
   8   3  -4    2.84    0.23
  -8   3   4    2.32    0.39
  -7  -3   4    0.11    0.23
  -7  -3   4    0.16    0.21
   7  -3  -4    0.29    0.26
  -7   3   4    0.15    0.23
   7   3  -4    0.00    0.25
   7   3  -4    0.18    0.26
  -7   3   4    0.00    0.25
   7   3  -4    0.34    0.25
  -7   3   4   -0.09    0.23
  -7   3   4   -0.01    0.23
   7   3  -4    0.10    0.11
  -6  -3   4    6.74    0.44
  -6  -3   4    7.75    0.51
   6   3  -4    7.41    0.53
  -6   3   4    6.27    0.46
   6   3  -4    7.09    0.48
  -6   3   4    7.00    0.51
   6   3  -4    6.58    0.31
   6   3  -4    7.11    0.48
  -6   3   4    7.46    0.51
  -5  -3   4   21.22    0.94
  -5  -3   4   21.11    0.84
   5  -3  -4   23.15    1.31
  -5  -3   4   21.66    0.75
  -5   3   4   20.68    0.95
   5   3  -4   23.15    0.91
   5   3  -4   20.74    0.97
   5   3  -4   20.71    0.75
   5   3  -4   20.16    0.90
   5   3  -4   20.79    0.87
  -5   3   4   20.44    0.88
  -4  -3   4    1.91    0.22
   4  -3  -4    1.90    0.35
  -4  -3   4    1.83    0.23
  -4  -3   4    2.19    0.15
  -4  -3   4    2.15    0.20
  -4   3   4    1.81    0.22
   4   3  -4    1.91    0.26
   4   3  -4    2.18    0.16
   4   3  -4    1.54    0.21
  -4   3   4    2.30    0.26
  -4   3   4    2.30    0.25
   4   3  -4    2.27    0.22
   4   3  -4    2.29    0.22
  -3  -3   4    0.09    0.10
  -3  -3   4   -0.01    0.12
  -3  -3   4    0.01    0.07
  -3  -3   4    0.07    0.08
   3   3  -4    0.33    0.16
   3   3  -4    0.11    0.12
  -3   3   4    0.00    0.12
  -3   3   4   -0.09    0.11
   3   3  -4   -0.21    0.08
   3   3  -4   -0.12    0.10
  -3   3   4   -0.07    0.14
   3   3  -4   -0.15    0.09
  -3   3   4    0.21    0.14
   2  -3  -4    0.20    0.10
  -2  -3   4    0.11    0.09
  -2  -3   4    0.12    0.08
  -2  -3   4    0.25    0.12
  -2  -3   4    0.11    0.07
   2  -3  -4    0.19    0.10
   2   3  -4    0.18    0.10
  -2   3   4    0.17    0.10
  -2   3   4    0.09    0.11
  -2   3   4    0.13    0.18
   2   3  -4    0.19    0.21
   2   3  -4    0.18    0.12
   2   3  -4    0.28    0.10
   2   3  -4    0.08    0.08
   2   3  -4    0.01    0.11
  -2   3   4    0.05    0.12
   1  -3  -4    4.67    0.26
  -1  -3   4    4.35    0.23
  -1  -3   4    4.67    0.24
  -1  -3   4    4.81    0.27
  -1  -3   4    4.53    0.24
  -1  -3   4    5.00    0.29
   1  -3  -4    5.22    0.29
   1   3  -4    4.80    0.26
   1   3  -4    4.56    0.25
  -1   3   4    4.35    0.28
  -1   3   4    4.03    0.28
   1   3  -4    4.77    0.27
   1   3  -4    4.16    0.28
   1   3  -4    4.53    0.28
  -1   3   4    4.50    0.29
  -1   3   4    4.62    0.25
   1   3  -4    4.89    0.51
   0  -3   4   47.40    2.40
   0  -3  -4   46.39    1.60
   0  -3   4   45.58    1.49
   0  -3   4   47.41    1.58
   0  -3   4   45.23    1.51
   0  -3   4   46.68    1.53
   0  -3  -4   45.35    1.54
   0   3   4   46.43    1.48
   0   3  -4   41.73    2.38
   0   3   4   44.31    1.59
   0   3  -4   45.05    1.61
   0   3  -4   44.20    1.57
   0   3   4   45.52    1.60
   0   3  -4   44.04    1.58
   0   3   4   46.30    1.65
  -1  -3  -4   31.75    1.15
  -1  -3  -4   31.38    1.11
   1  -3   4   31.20    1.09
   1  -3   4   35.01    1.77
   1  -3   4   30.80    1.10
   1  -3   4   31.45    1.09
   1  -3   4   32.28    1.12
  -1   3  -4   31.39    1.16
  -1   3  -4   29.08    1.71
   1   3   4   31.08    1.01
   1   3   4   30.67    1.14
   1   3   4   31.05    1.18
   1   3   4   29.28    1.13
  -1   3  -4   31.15    1.11
   2  -3   4   24.89    0.94
   2  -3   4   25.40    0.91
  -2  -3  -4   25.84    0.95
   2  -3   4   27.17    1.47
  -2   3  -4   23.92    0.98
   2   3   4   25.09    0.96
   2   3   4   24.65    0.95
   2   3   4   25.54    1.00
  -2   3  -4   26.15    0.94
  -2   3  -4   24.14    0.91
   3  -3   4   16.78    0.73
  -3  -3  -4   16.22    0.76
  -3  -3  -4   16.94    0.73
   3  -3   4   17.84    1.11
   3  -3   4   17.56    0.67
  -3   3  -4   17.70    0.73
   3   3   4   18.00    0.77
   3   3   4   18.61    0.73
  -3   3  -4   16.66    0.76
   3   3   4   17.31    0.73
  -3   3  -4   17.83    0.67
   4  -3   4   35.37    1.23
   4  -3   4   38.75    1.97
   4  -3   4   35.14    1.32
  -4  -3  -4   37.07    1.41
  -4  -3  -4   33.70    1.32
  -4  -3  -4   35.29    1.33
  -4   3  -4   35.85    1.33
  -4   3  -4   33.79    1.25
  -4   3  -4   34.90    1.40
   4   3   4   35.92    1.31
   4   3   4   35.26    1.39
   5  -3   4   -0.02    0.18
  -5  -3  -4   -0.16    0.14
  -5  -3  -4    0.00    0.17
   5   3   4    0.12    0.19
  -5   3  -4    0.11    0.19
  -5   3  -4    0.25    0.13
  -5   3  -4    0.27    0.19
   5   3   4    0.00    0.16
  -6  -3  -4   14.96    0.76
   6  -3   4   15.01    0.75
  -6  -3  -4   14.04    0.71
  -6   3  -4   14.90    0.77
   6   3   4   13.89    0.78
  -6   3  -4   13.98    0.79
   6   3   4   14.43    0.68
   7  -3   4    0.59    0.29
  -7  -3  -4    1.20    0.31
  -7   3  -4    0.84    0.31
   7   3   4    1.01    0.31
  -7   3  -4    0.68    0.28
  -8  -3  -4    0.91    0.34
   8  -3   4    1.53    0.36
   8  -3   4    1.11    0.38
   8   3   4    1.01    0.37
  -8   3  -4    1.33    0.36
  -8   3  -4    1.53    0.40
   9  -3   4    0.48    0.34
   9  -3   4   -0.48    0.36
  -9  -3  -4    0.05    0.32
   9   3   4   -0.24    0.35
  -9   3  -4    0.50    0.42
  -9   3  -4   -0.09    0.30
   9  -4  -4    2.98    0.51
  -9   4   4    2.89    0.51
   8  -4  -4    0.71    0.37
   8   4  -4    0.01    0.28
   8   4  -4    0.15    0.31
  -8   4   4    0.13    0.33
   7  -4  -4    7.79    0.61
  -7  -4   4    7.62    0.59
  -7  -4   4    8.42    0.54
  -7   4   4    8.87    0.62
  -7   4   4    6.86    0.61
   7   4  -4    7.43    0.56
   7   4  -4    6.53    0.52
  -7   4   4    6.44    0.54
  -6  -4   4    8.42    0.58
   6  -4  -4    8.17    0.58
  -6  -4   4    7.32    0.48
   6   4  -4    9.04    0.55
   6   4  -4    8.30    0.42
  -6   4   4    8.20    0.59
  -6   4   4    8.25    0.56
  -6   4   4    6.97    0.56
   6   4  -4    8.15    0.60
   6   4  -4    8.27    0.55
  -5  -4   4    4.95    0.41
   5  -4  -4    5.25    0.42
  -5  -4   4    5.50    0.36
  -5  -4   4    6.10    0.46
  -5   4   4    5.68    0.45
   5   4  -4    5.57    0.40
   5   4  -4    4.58    0.43
   5   4  -4    4.96    0.31
  -5   4   4    5.61    0.45
  -5   4   4    4.95    0.39
   5   4  -4    4.68    0.38
   4  -4  -4   15.60    0.71
  -4  -4   4   15.20    0.73
  -4  -4   4   14.98    0.75
  -4  -4   4   15.47    0.56
  -4  -4   4   16.26    0.66
   4   4  -4   14.76    0.73
  -4   4   4   16.04    0.72
   4   4  -4   15.33    0.63
   4   4  -4   17.29    0.72
   4   4  -4   16.61    0.70
  -4   4   4   16.73    0.77
  -4   4   4   15.73    0.79
   4   4  -4   15.72    0.77
  -3  -4   4    0.88    0.19
  -3  -4   4    1.09    0.12
  -3  -4   4    1.12    0.15
  -3  -4   4    1.39    0.20
   3  -4  -4    1.13    0.18
   3   4  -4    0.81    0.21
  -3   4   4    1.06    0.19
   3   4  -4    1.28    0.18
  -3   4   4    1.16    0.21
   3   4  -4    1.11    0.21
  -3   4   4    1.15    0.29
   3   4  -4    1.13    0.16
  -3   4   4    1.26    0.22
   3   4  -4    1.03    0.18
   3   4  -4    1.16    0.36
  -2  -4   4    0.08    0.09
   2  -4  -4    0.21    0.12
   2  -4  -4   -0.07    0.10
  -2  -4   4    0.12    0.12
  -2  -4   4    0.00    0.09
  -2  -4   4    0.16    0.12
  -2   4   4    0.02    0.22
   2   4  -4    0.02    0.11
   2   4  -4    0.05    0.10
   2   4  -4   -0.01    0.26
   2   4  -4    0.04    0.13
   2   4  -4    0.10    0.14
  -2   4   4    0.13    0.15
  -2   4   4    0.06    0.11
  -2   4   4    0.02    0.13
   2   4  -4    0.07    0.11
  -1  -4   4  104.34    3.42
   1  -4  -4  107.47    3.51
  -1  -4   4  112.43    3.62
   1  -4  -4  107.96    3.63
  -1  -4   4  108.96    3.45
   1   4  -4  102.23    5.37
   1   4  -4  106.73    3.59
  -1   4   4  108.40    3.75
  -1   4   4  110.18    3.45
   1   4  -4  108.06    3.62
  -1   4   4  108.50    3.65
  -1   4   4  105.50    5.29
   1   4  -4  109.63    3.71
  -1   4   4  108.99    3.64
   0  -4   4   12.12    0.52
   0  -4  -4   11.62    0.54
   0  -4   4   12.25    0.54
   0  -4   4   11.73    0.49
   0  -4  -4   13.01    0.57
   0   4   4   12.34    0.48
   0   4  -4   12.26    0.55
   0   4  -4   12.40    0.96
   0   4   4   11.79    0.58
   0   4   4   13.14    0.61
   0   4  -4   12.94    0.57
   0   4  -4   11.46    0.54
   0   4   4   11.67    0.56
   1  -4   4   16.44    0.69
  -1  -4  -4   17.48    0.71
   1  -4   4   16.82    0.70
   1  -4   4   18.65    1.19
   1  -4   4   17.92    0.68
  -1  -4  -4   15.99    0.72
   1   4   4   17.97    0.74
   1   4   4   17.35    0.60
   1   4   4   16.04    0.71
  -1   4  -4   16.64    0.73
  -1   4  -4   15.84    0.69
  -1   4  -4   14.85    1.12
   1   4   4   17.53    0.76
   2  -4   4   18.03    0.64
   2  -4   4   18.11    0.70
  -2  -4  -4   18.17    0.75
  -2  -4  -4   17.29    0.59
   2  -4   4   17.49    1.20
   2  -4   4   16.81    0.72
   2  -4   4   18.34    0.74
   2   4   4   17.56    0.78
  -2   4  -4   17.36    0.71
   2   4   4   18.02    0.76
  -2   4  -4   17.66    0.78
   2   4   4   16.58    0.74
  -2   4  -4   15.25    1.13
  -3  -4  -4   56.38    2.00
   3  -4   4   54.61    1.98
   3  -4   4   61.00    1.96
  -3  -4  -4   55.84    2.08
   3  -4   4   61.99    3.06
  -3   4  -4   56.47    1.99
  -3   4  -4   58.65    2.96
   3   4   4   56.17    2.02
  -3   4  -4   57.29    2.12
   3   4   4   55.83    2.11
  -3   4  -4   56.45    1.98
  -4  -4  -4   -0.18    0.15
   4  -4   4    0.17    0.18
  -4  -4  -4    0.00    0.16
   4   4   4   -0.01    0.17
  -4   4  -4    0.06    0.13
   4   4   4   -0.23    0.15
  -4   4  -4    0.03    0.19
  -4   4  -4    0.08    0.15
  -5  -4  -4   32.35    1.34
   5  -4   4   30.67    1.25
  -5  -4  -4   30.72    1.27
  -5  -4  -4   32.03    1.27
   5   4   4   31.15    1.23
   5   4   4   30.09    1.30
  -5   4  -4   31.03    1.35
  -5   4  -4   30.57    1.26
  -6  -4  -4    9.24    0.60
  -6  -4  -4    8.51    0.57
   6  -4   4    8.10    0.58
   6   4   4    8.92    0.60
   6   4   4    9.41    0.56
  -6   4  -4    7.78    0.58
  -6   4  -4    9.09    0.67
  -7  -4  -4    8.16    0.63
   7  -4   4    8.26    0.61
  -7   4  -4    9.08    0.65
  -7   4  -4    7.41    0.64
   7   4   4    7.82    0.63
   7   4   4    8.29    0.56
   8  -4   4    1.02    0.40
  -8  -4  -4    1.07    0.35
  -8   4  -4    0.91    0.35
  -8   4  -4    1.46    0.42
   8   4   4    2.27    0.44
   9  -4   4    0.37    0.38
  -9  -4  -4    0.30    0.35
  -9   4  -4    0.31    0.36
   9   4   4   -0.04    0.34
   9  -5  -4    0.36    0.43
   9   5  -4    0.00    0.35
   8  -5  -4    1.85    0.46
   8   5  -4    2.31    0.44
  -8   5   4    2.38    0.49
   8   5  -4    1.73    0.39
   7  -5  -4    5.13    0.54
  -7   5   4    4.43    0.53
   7   5  -4    4.11    0.46
   7   5  -4    3.81    0.44
  -6  -5   4    3.83    0.42
   6  -5  -4    3.73    0.44
  -6  -5   4    3.31    0.40
  -6  -5   4    3.84    0.37
   6   5  -4    4.22    0.40
  -6   5   4    3.17    0.39
  -6   5   4    2.68    0.41
   6   5  -4    3.37    0.40
  -6   5   4    3.84    0.48
  -5  -5   4   21.61    0.99
   5  -5  -4   21.76    1.00
  -5  -5   4   22.10    1.03
   5  -5  -4   20.20    0.92
  -5  -5   4   21.71    0.89
   5   5  -4   21.50    0.97
  -5   5   4   20.75    1.04
   5   5  -4   21.49    0.94
  -5   5   4   20.38    0.95
  -5   5   4   20.04    1.00
  -4  -5   4    0.54    0.16
   4  -5  -4    0.67    0.19
   4  -5  -4    0.61    0.24
  -4  -5   4    0.62    0.22
  -4  -5   4    0.92    0.24
   4   5  -4    0.69    0.41
  -4   5   4    0.72    0.25
  -4   5   4    0.65    0.24
   4   5  -4    0.55    0.23
   4   5  -4    0.62    0.21
  -4   5   4    0.63    0.22
   3  -5  -4   17.00    0.74
  -3  -5   4   16.62    0.62
  -3  -5   4   17.33    0.78
  -3  -5   4   17.82    0.70
  -3  -5   4   16.22    0.80
   3  -5  -4   16.57    0.77
   3  -5  -4   16.34    0.76
   3   5  -4   16.29    1.28
  -3   5   4   17.00    0.82
   3   5  -4   16.78    0.76
   3   5  -4   17.15    0.79
  -3   5   4   16.45    0.82
  -3   5   4   16.50    0.74
  -2  -5   4    2.36    0.28
  -2  -5   4    2.05    0.21
   2  -5  -4    2.08    0.25
  -2  -5   4    1.88    0.25
  -2  -5   4    2.03    0.19
   2  -5  -4    2.31    0.26
   2   5  -4    1.97    0.23
   2   5  -4    2.70    0.28
  -2   5   4    2.19    0.29
   2   5  -4    2.33    0.26
  -2   5   4    2.16    0.23
  -2   5   4    1.56    0.26
   2   5  -4    1.62    0.46
  -1  -5   4   20.16    0.79
  -1  -5   4   20.97    0.81
   1  -5  -4   20.85    0.85
   1  -5  -4   20.82    0.89
  -1  -5   4   21.28    0.89
  -1   5   4   20.57    0.80
  -1   5   4   19.67    1.39
   1   5  -4   22.19    0.89
   1   5  -4   19.04    1.46
  -1   5   4   20.85    0.92
   1   5  -4   21.99    0.87
  -1   5   4   21.35    0.93
   1   5  -4   21.43    0.88
   0  -5   4   33.05    1.19
   0  -5  -4   33.93    1.29
   0  -5   4   33.06    1.17
   0  -5  -4   34.10    1.23
   0  -5   4   34.77    1.27
   0  -5  -4   32.37    1.16
   0   5   4   33.29    1.30
   0   5  -4   32.44    1.29
   0   5  -4   33.85    1.26
   0   5   4   32.66    1.15
   0   5  -4   32.98    1.26
   0   5   4   33.83    1.33
   0   5  -4   28.08    1.96
   1  -5   4    2.95    0.27
  -1  -5  -4    2.75    0.28
   1  -5   4    3.00    0.27
  -1  -5  -4    2.71    0.20
   1  -5   4    2.74    0.24
  -1  -5  -4    2.77    0.29
   1   5   4    2.44    0.29
  -1   5  -4    2.95    0.29
  -1   5  -4    2.34    0.26
   1   5   4    2.93    0.29
  -1   5  -4    2.70    0.49
   1   5   4    2.31    0.18
   2  -5   4   41.64    2.34
  -2  -5  -4   39.47    1.29
   2  -5   4   40.49    1.48
   2  -5   4   43.45    1.45
  -2  -5  -4   38.20    1.52
  -2  -5  -4   39.35    1.47
   2  -5   4   36.92    1.44
  -2   5  -4   40.62    1.55
  -2   5  -4   35.74    2.26
   2   5   4   38.04    1.54
  -2   5  -4   40.49    1.48
   2   5   4   40.99    1.51
  -3  -5  -4    0.36    0.20
   3  -5   4    0.29    0.15
  -3  -5  -4    0.45    0.20
   3  -5   4    0.09    0.18
   3   5   4    0.12    0.18
   3   5   4    0.22    0.20
  -3   5  -4    0.31    0.18
  -3   5  -4    0.47    0.23
  -4  -5  -4    3.48    0.37
   4  -5   4    3.65    0.36
  -4  -5  -4    3.99    0.41
  -4   5  -4    4.23    0.41
   4   5   4    4.92    0.39
  -4   5  -4    4.07    0.34
   4   5   4    3.80    0.38
  -5  -5  -4    0.20    0.24
   5  -5   4    0.32    0.25
  -5  -5  -4    0.20    0.21
  -5   5  -4    0.22    0.26
   5   5   4    0.35    0.27
   5   5   4    0.07    0.22
  -6  -5  -4    0.32    0.25
  -6  -5  -4    0.51    0.26
   6  -5   4    0.13    0.28
  -6   5  -4    0.29    0.32
   6   5   4    0.23    0.26
   6   5   4    0.03    0.25
  -6   5  -4    0.44    0.27
  -7  -5  -4    7.64    0.63
   7  -5   4    7.54    0.61
  -7  -5  -4    7.22    0.60
   7   5   4    7.90    0.56
  -7   5  -4    6.62    0.68
  -7   5  -4    7.39    0.63
   7   5   4    8.30    0.62
   8  -5   4    4.25    0.55
  -8  -5  -4    3.98    0.54
   8   5   4    4.17    0.53
  -8   5  -4    3.84    0.60
  -8   5  -4    3.83    0.54
   9  -5   4    1.30    0.46
  -9  -5  -4    1.09    0.43
  -9   5  -4    1.50    0.45
   8  -6  -4    4.33    0.59
  -8   6   4    2.88    0.58
   8   6  -4    2.63    0.46
   7  -6  -4    0.17    0.36
   7   6  -4    0.05    0.29
   7   6  -4    0.09    0.32
  -7   6   4    0.24    0.36
   6  -6  -4    0.23    0.33
  -6   6   4    0.45    0.30
   6   6  -4   -0.02    0.29
   6   6  -4    0.08    0.26
   6   6  -4    0.15    0.52
  -6   6   4   -0.18    0.28
  -5  -6   4    0.78    0.27
   5  -6  -4    1.17    0.33
  -5  -6   4    0.82    0.28
  -5   6   4    0.95    0.35
   5   6  -4    0.90    0.30
   5   6  -4    1.52    0.29
  -5   6   4    1.40    0.31
  -5   6   4    1.04    0.34
   5   6  -4    0.05    0.46
  -4  -6   4   13.39    0.72
  -4  -6   4   13.37    0.75
   4  -6  -4   13.48    0.73
   4  -6  -4   11.99    0.64
  -4  -6   4   12.27    0.61
   4   6  -4   13.12    0.68
   4   6  -4   11.03    0.67
  -4   6   4   10.49    0.72
  -4   6   4   11.71    0.73
  -4   6   4   13.00    0.68
   4   6  -4   12.84    1.20
  -3  -6   4    7.25    0.51
  -3  -6   4    7.53    0.54
   3  -6  -4    7.01    0.46
   3  -6  -4    7.49    0.48
   3  -6  -4    7.55    0.51
  -3  -6   4    6.75    0.43
  -3   6   4    7.23    0.47
  -3   6   4    6.21    0.52
   3   6  -4    7.06    0.48
  -3   6   4    6.83    0.53
   3   6  -4    7.37    0.52
   3   6  -4    6.73    0.88
   2  -6  -4   17.43    0.79
   2  -6  -4   18.57    0.82
  -2  -6   4   17.13    0.71
  -2  -6   4   18.22    0.77
  -2  -6   4   18.65    0.85
   2  -6  -4   19.13    0.84
  -2  -6   4   17.20    0.86
  -2   6   4   18.71    0.91
  -2   6   4   16.83    0.77
   2   6  -4   15.73    1.41
   2   6  -4   18.36    0.84
  -2   6   4   19.00    0.91
   2   6  -4   18.67    0.84
   1  -6  -4    0.02    0.16
  -1  -6   4    0.16    0.17
  -1  -6   4    0.33    0.17
   1  -6  -4    0.38    0.19
  -1  -6   4    0.44    0.17
   1  -6  -4    0.05    0.16
   1   6  -4    0.02    0.36
   1   6  -4    0.36    0.22
  -1   6   4    0.50    0.22
  -1   6   4    0.03    0.31
  -1   6   4    0.50    0.17
  -1   6   4    0.42    0.22
   1   6  -4    0.15    0.18
   0  -6  -4   37.31    1.48
   0  -6   4   38.40    1.37
   0  -6   4   40.31    1.47
   0  -6  -4   36.78    1.41
   0  -6   4   37.77    1.37
   0  -6  -4   38.79    1.35
   0   6  -4   33.12    2.29
   0   6   4   38.19    1.53
   0   6   4   34.62    2.25
   0   6  -4   39.04    1.46
   0   6   4   39.30    1.51
   0   6  -4   37.50    1.49
   1  -6   4    0.15    0.16
   1  -6   4    0.08    0.19
  -1  -6  -4    0.07    0.18
   1  -6   4    0.17    0.15
  -1  -6  -4    0.10    0.18
  -1  -6  -4    0.02    0.13
  -1   6  -4    0.49    0.21
   1   6   4   -0.10    0.21
  -1   6  -4    0.23    0.35
  -1   6  -4    0.18    0.20
   1   6   4    0.20    0.20
   2  -6   4    0.91    0.21
   2  -6   4    0.87    0.23
  -2  -6  -4    0.88    0.24
  -2  -6  -4    1.33    0.27
   2  -6   4    0.77    0.19
   2   6   4    0.88    0.25
  -2   6  -4    1.16    0.27
   2   6   4    1.30    0.28
  -2   6  -4    1.15    0.24
   3  -6   4   11.91    0.65
  -3  -6  -4   12.16    0.70
   3  -6   4   10.45    0.60
  -3  -6  -4   11.84    0.66
  -3   6  -4   11.09    0.70
   3   6   4   11.96    0.69
   3   6   4   11.90    0.66
  -3   6  -4   12.62    0.66
  -4  -6  -4    3.52    0.39
   4  -6   4    3.41    0.39
   4   6   4    4.21    0.40
  -4   6  -4    3.18    0.41
  -4   6  -4    2.88    0.34
   4   6   4    3.87    0.40
  -5  -6  -4    3.37    0.41
   5  -6   4    2.82    0.39
  -5  -6  -4    3.28    0.41
   5   6   4    3.69    0.44
   5   6   4    3.54    0.39
  -5   6  -4    3.23    0.45
  -6  -6  -4    1.66    0.35
   6  -6   4    2.55    0.42
  -6   6  -4    2.30    0.44
   6   6   4    1.94    0.36
   6   6   4    2.17    0.40
   7  -6   4    0.15    0.37
  -7  -6  -4    0.17    0.32
   7   6   4    0.20    0.32
  -7   6  -4   -0.10    0.37
   7   6   4    0.32    0.31
  -8  -6  -4    0.28    0.37
   8  -6   4    0.43    0.41
   8   6   4   -0.10    0.37
   8  -7  -4   -0.29    0.41
   8   7  -4    0.43    0.39
   7  -7  -4    1.53    0.46
  -7   7   4    1.62    0.50
   7   7  -4    1.63    0.42
   6  -7  -4    0.45    0.35
   6  -7  -4   -0.07    0.24
  -6   7   4    0.34    0.37
   6   7  -4   -0.23    0.31
   6   7  -4   -0.09    0.51
  -6   7   4    0.08    0.35
   6   7  -4    0.04    0.27
   5  -7  -4   15.19    0.78
   5  -7  -4   15.29    0.87
   5   7  -4   15.82    1.50
  -5   7   4   14.66    0.95
   5   7  -4   14.56    0.81
   5   7  -4   13.19    0.82
  -5   7   4   16.02    0.93
   4  -7  -4    0.05    0.22
   4  -7  -4    0.31    0.28
   4   7  -4    0.32    0.54
   4   7  -4    0.38    0.26
   4   7  -4    0.37    0.29
  -4   7   4    0.68    0.32
  -4   7   4    0.42    0.30
  -3  -7   4   15.00    0.72
  -3  -7   4   16.06    0.88
  -3  -7   4   15.84    0.83
   3  -7  -4   14.98    0.74
   3  -7  -4   15.42    0.80
  -3   7   4   12.46    0.81
   3   7  -4   12.84    1.36
   3   7  -4   15.52    0.81
  -3   7   4   15.49    0.88
   3   7  -4   14.18    0.77
  -2  -7   4    6.09    0.49
  -2  -7   4    5.36    0.47
   2  -7  -4    5.32    0.43
   2  -7  -4    4.68    0.41
  -2  -7   4    4.58    0.39
   2   7  -4    5.22    0.44
  -2   7   4    5.09    0.49
   2   7  -4    4.13    0.81
   2   7  -4    4.48    0.44
  -2   7   4    4.63    0.47
  -1  -7   4    1.60    0.26
   1  -7  -4    1.72    0.27
   1  -7  -4    1.40    0.27
  -1  -7   4    2.31    0.27
  -1  -7   4    1.27    0.29
   1   7  -4    1.84    0.32
  -1   7   4    1.98    0.34
  -1   7   4    1.19    0.30
   1   7  -4    1.43    0.28
   1   7  -4    1.77    0.61
   0  -7   4    6.99    0.48
   0  -7   4    7.91    0.53
   0  -7   4    7.51    0.47
   0  -7  -4    7.65    0.54
   0  -7  -4    7.13    0.52
   0  -7  -4    7.38    0.45
   0   7  -4    7.93    0.53
   0   7  -4    7.74    0.53
   0   7   4    8.94    0.61
   0   7  -4    7.22    0.95
   0   7   4    8.35    0.59
   1  -7   4    0.42    0.19
  -1  -7  -4    0.41    0.24
   1  -7   4    0.68    0.23
   1  -7   4    0.32    0.21
  -1   7  -4    0.35    0.25
  -1   7  -4    0.30    0.23
   1   7   4    0.31    0.25
   1   7   4    0.55    0.29
   2  -7   4    1.54    0.30
   2  -7   4    2.70    0.30
  -2  -7  -4    1.65    0.31
  -2   7  -4    2.33    0.36
  -2   7  -4    1.56    0.33
   2   7   4    1.79    0.33
   2   7   4    2.01    0.36
  -3  -7  -4    1.20    0.30
   3  -7   4    1.61    0.27
   3  -7   4    1.09    0.30
  -3   7  -4    1.60    0.35
   3   7   4    1.54    0.32
  -3   7  -4    1.20    0.32
   3   7   4    1.45    0.32
  -4  -7  -4    1.19    0.31
   4  -7   4    0.80    0.31
   4   7   4    0.52    0.27
  -4   7  -4    1.34    0.32
  -4   7  -4    0.96    0.35
   4   7   4    1.21    0.34
   5  -7   4    1.12    0.36
  -5  -7  -4    0.73    0.30
   5   7   4    0.92    0.33
  -5   7  -4    0.24    0.34
   5   7   4    0.58    0.30
  -6  -7  -4   -0.12    0.28
   6  -7   4    0.32    0.35
   6   7   4    0.42    0.32
  -6   7  -4    0.34    0.41
   6   7   4    0.24    0.33
  -7  -7  -4    7.64    0.71
   7  -7   4    8.18    0.71
   7   7   4    9.66    0.69
   7   7   4    7.64    0.69
   7  -8  -4    2.94    0.58
   7  -8  -4    3.82    0.50
   7   8  -4    3.34    0.53
   6  -8  -4    5.82    0.62
   6  -8  -4    5.86    0.55
   6   8  -4    6.80    0.63
  -6   8   4    5.61    0.68
   5  -8  -4    0.04    0.26
   5  -8  -4    0.21    0.35
   5   8  -4    0.21    0.35
  -5   8   4   -0.15    0.35
   5   8  -4   -0.03    0.29
   5   8  -4    0.53    0.66
  -5   8   4   -0.31    0.37
   4  -8  -4    3.35    0.41
   4  -8  -4    3.78    0.48
   4   8  -4    2.05    0.83
  -4   8   4    3.64    0.53
   4   8  -4    4.08    0.46
  -4   8   4    3.49    0.51
   4   8  -4    4.05    0.49
   3  -8  -4    6.15    0.50
   3  -8  -4    5.00    0.47
   3   8  -4    4.95    0.96
   3   8  -4    5.37    0.49
  -3   8   4    4.11    0.55
   3   8  -4    4.45    0.47
  -3   8   4    4.82    0.54
   2  -8  -4    3.47    0.39
   2  -8  -4    3.88    0.41
  -2  -8   4    4.14    0.41
  -2   8   4    3.66    0.46
   2   8  -4    3.64    0.42
   2   8  -4    4.03    0.44
   2   8  -4    3.49    0.85
  -2   8   4    4.41    0.53
   1  -8  -4    1.22    0.30
   1  -8  -4    0.98    0.27
  -1  -8   4    1.18    0.28
  -1   8   4    1.39    0.38
   1   8  -4    1.34    0.32
  -1   8   4    1.40    0.34
   1   8  -4    1.11    0.35
   0  -8   4    3.79    0.39
   0  -8  -4    3.73    0.42
   0  -8   4    4.64    0.40
   0   8  -4    4.55    0.44
   0   8   4    3.85    0.47
   0   8   4    4.37    0.47
   0   8  -4    5.04    0.49
   1  -8   4    0.28    0.24
   1  -8   4    0.25    0.21
  -1  -8  -4   -0.15    0.22
   1   8   4    0.43    0.32
   1   8   4    0.38    0.28
  -1   8  -4    0.15    0.28
  -1   8  -4    0.08    0.25
   2  -8   4    0.77    0.31
   2  -8   4    0.50    0.22
  -2  -8  -4    0.98    0.30
   2   8   4    0.84    0.30
  -2   8  -4    0.59    0.33
   2   8   4    0.72    0.31
  -2   8  -4    1.00    0.33
   3  -8   4    8.43    0.61
   3  -8   4    9.62    0.58
  -3  -8  -4    8.00    0.63
  -3   8  -4   10.73    0.72
   3   8   4    8.74    0.65
   3   8   4    9.26    0.67
  -3   8  -4    9.38    0.71
   4  -8   4    1.14    0.36
   4  -8   4    1.66    0.32
  -4  -8  -4    1.48    0.36
   4   8   4    1.27    0.35
   4   8   4    1.70    0.40
  -4   8  -4    1.28    0.42
  -5  -8  -4    3.31    0.47
   5  -8   4    3.29    0.48
   5   8   4    2.74    0.47
  -5   8  -4    2.61    0.53
   5   8   4    3.17    0.45
  -6  -8  -4    0.33    0.35
   6  -8   4    0.73    0.41
   6   8   4    0.72    0.41
   6   8   4    0.42    0.37
   5  -9  -4    0.26    0.37
   5  -9  -4   -0.36    0.26
   5   9  -4   -0.21    0.37
  -5   9   4   -0.18    0.40
   4  -9  -4    0.12    0.33
   4  -9  -4    0.16    0.28
   4   9  -4    0.48    0.74
   4   9  -4    0.03    0.31
  -4   9   4   -0.11    0.34
   4   9  -4    0.12    0.36
  -4   9   4   -0.59    0.39
   3  -9  -4    1.50    0.35
   3  -9  -4    2.31    0.39
  -3   9   4    1.62    0.43
   3   9  -4    1.10    0.40
  -3   9   4    1.23    0.45
   3   9  -4    1.28    0.36
   2  -9  -4    0.65    0.31
   2  -9  -4    1.06    0.34
  -2   9   4    1.45    0.47
  -2   9   4    1.86    0.44
   2   9  -4    1.24    0.36
   2   9  -4    0.92    0.40
   1  -9  -4    8.51    0.63
  -1  -9   4    8.02    0.58
   1   9  -4    8.85    0.65
  -1   9   4    8.34    0.68
   1   9  -4    8.76    0.68
  -1   9   4    8.53    0.73
   0  -9   4   10.04    0.65
   0  -9  -4    9.71    0.69
   0   9  -4    9.87    0.72
   0   9   4   11.02    0.78
   0   9  -4   12.23    0.76
   0   9   4   10.16    0.76
   1  -9   4    1.53    0.35
   1  -9   4    1.44    0.31
  -1  -9  -4    1.37    0.36
  -1   9  -4    2.00    0.42
   1   9   4    1.67    0.41
  -1   9  -4    0.99    0.34
   1   9   4    1.23    0.39
   2  -9   4    6.76    0.53
   2  -9   4    6.97    0.58
  -2  -9  -4    6.85    0.60
   2   9   4    6.08    0.59
  -2   9  -4    7.78    0.64
  -2   9  -4    7.59    0.64
   2   9   4    7.08    0.65
   3  -9   4   -0.04    0.22
  -3  -9  -4    0.13    0.31
   3  -9   4    0.29    0.33
  -3   9  -4    0.29    0.37
  -3   9  -4   -0.26    0.34
   3   9   4    0.11    0.31
   3   9   4    0.17    0.33
  -4  -9  -4    3.58    0.51
   4  -9   4    4.11    0.52
   4  -9   4    3.70    0.42
  -4   9  -4    3.08    0.53
   4   9   4    3.34    0.52
   4   9   4    3.97    0.50
   5  -9   4   -0.14    0.26
  -5  -9  -4   -0.34    0.30
   5  -9   4    0.18    0.37
   5   9   4    0.02    0.38
   4 -10  -4    0.30    0.37
   4 -10  -4   -0.17    0.30
  -4  10   4   -0.09    0.45
   3 -10  -4    0.68    0.33
   3 -10  -4    0.54    0.37
   3  10  -4    0.16    0.34
  -3  10   4    0.04    0.44
   3  10  -4   -0.28    0.39
   2 -10  -4    0.43    0.28
   2  10  -4    0.52    0.36
  -2  10   4    0.64    0.47
   2  10  -4    1.00    0.45
   1 -10  -4    4.16    0.50
  -1  10   4    4.65    0.64
   1  10  -4    5.06    0.60
  -1  10   4    5.01    0.59
   1  10  -4    5.88    0.59
   0 -10  -4    0.98    0.35
   0  10  -4    0.92    0.41
   0  10   4    1.13    0.47
   0  10  -4    0.68    0.38
   0  10   4    0.21    0.35
   1 -10   4    5.76    0.52
  -1 -10  -4    5.44    0.57
   1  10   4    7.48    0.69
  -1  10  -4    6.99    0.66
  -1  10  -4    6.07    0.64
   1  10   4    6.12    0.65
  -2 -10  -4    0.86    0.37
   2 -10   4    0.49    0.29
   2 -10   4    0.50    0.34
   2  10   4    0.96    0.46
  -2  10  -4    1.30    0.44
  -2  10  -4    1.06    0.44
   3 -10   4    4.18    0.52
  -3 -10  -4    3.82    0.53
   3 -10   4    3.91    0.46
   3  10   4    4.78    0.58
 -10   0   5   -0.37    0.29
  10   0  -5    0.25    0.37
   9   0  -5    0.08    0.32
  -9   0   5    0.16    0.28
   8   0  -5   -0.27    0.24
  -8   0   5   -0.01    0.24
  -8   0   5   -0.20    0.26
   8   0  -5   -0.01    0.24
  -8   0   5    0.26    0.24
  -8   0   5   -0.04    0.21
   8   0  -5   -0.13    0.26
   8   0  -5    0.11    0.23
  -7   0   5    3.10    0.39
   7   0  -5    3.66    0.39
  -7   0   5    2.67    0.33
  -7   0   5    3.11    0.35
  -7   0   5    3.02    0.31
   7   0  -5    3.22    0.34
   7   0  -5    2.77    0.32
  -6   0   5    0.01    0.19
  -6   0   5   -0.34    0.14
  -6   0   5   -0.05    0.16
   6   0  -5    0.06    0.16
   6   0  -5    0.08    0.19
  -6   0   5   -0.12    0.14
  -6   0   5    0.22    0.16
   6   0  -5   -0.25    0.16
  -5   0   5    1.12    0.19
   5   0  -5    1.29    0.21
  -5   0   5    1.16    0.17
  -5   0   5    1.10    0.19
   5   0  -5    1.66    0.22
   5   0  -5    1.22    0.20
  -5   0   5    1.53    0.20
  -5   0   5    1.73    0.25
  -4   0   5    0.06    0.10
  -4   0   5   -0.04    0.10
  -4   0   5    0.06    0.09
   4   0  -5   -0.08    0.09
   4   0  -5   -0.08    0.08
  -4   0   5    0.03    0.13
  -4   0   5   -0.10    0.10
  -3   0   5   30.31    1.11
  -3   0   5   28.99    1.14
   3   0  -5   31.54    1.11
  -3   0   5   30.51    1.05
  -3   0   5   30.58    1.10
  -3   0   5   30.84    1.05
  -2   0   5   -0.02    0.05
  -2   0   5   -0.07    0.05
   2   0  -5    0.02    0.04
   2   0  -5    0.01    0.05
  -2   0   5    0.01    0.07
   2   0  -5    0.01    0.06
  -2   0   5    0.00    0.04
  -1   0   5  322.71   10.70
   1   0  -5  330.95   10.81
   1   0  -5  314.79   10.60
  -1   0   5  329.91   10.63
   1   0  -5  339.87   11.03
   1   0  -5  332.57   10.32
  -1   0   5  328.90   11.04
  -1   0   5  328.33   10.22
  -1   0   5  353.22   15.22
   0   0  -5    0.09    0.03
   0   0   5    0.12    0.05
   0   0  -5    0.06    0.03
   0   0   5    0.05    0.04
   0   0   5    0.06    0.03
   0   0  -5    0.03    0.03
   0   0  -5    0.13    0.04
   0   0   5    0.04    0.03
   1   0   5   52.53    1.81
  -1   0  -5   50.37    1.72
  -1   0  -5   53.56    1.70
   1   0   5   51.56    1.76
   1   0   5   51.28    1.72
  -1   0  -5   54.33    1.81
   1   0   5   53.50    1.68
   2   0   5   -0.08    0.03
  -2   0  -5   -0.04    0.04
  -2   0  -5   -0.05    0.06
  -2   0  -5   -0.07    0.06
   2   0   5   -0.06    0.07
  -2   0  -5   -0.06    0.03
   2   0   5    0.02    0.06
   3   0   5   17.62    0.75
  -3   0  -5   18.80    0.71
   3   0   5   17.18    0.61
   3   0   5   17.37    0.65
  -3   0  -5   18.19    0.61
   4   0   5    0.04    0.08
  -4   0  -5    0.07    0.07
   4   0   5   -0.09    0.14
   4   0   5   -0.04    0.07
   4   0   5   -0.07    0.10
  -4   0  -5   -0.06    0.13
  -4   0  -5   -0.04    0.11
   5   0   5   31.56    1.11
  -5   0  -5   30.26    1.20
   5   0   5   29.61    1.06
   5   0   5   31.64    1.28
  -5   0  -5   29.53    1.25
  -5   0  -5   30.29    1.07
   5   0   5   32.00    1.05
   6   0   5    0.21    0.22
   6   0   5   -0.01    0.17
  -6   0  -5   -0.09    0.18
  -6   0  -5    0.25    0.19
   7   0   5   19.91    0.85
  -7   0  -5   21.12    0.99
   7   0   5   21.21    1.05
   8   0   5   -0.02    0.31
  -8   0  -5   -0.05    0.26
   9   0   5    5.24    0.62
  -9   0  -5    4.82    0.56
 -10   0  -5   -0.17    0.32
 -10  -1   5    3.45    0.50
  10  -1  -5    3.72    0.54
 -10   1   5    2.54    0.48
 -10   1   5    4.45    0.57
  10   1  -5    4.39    0.55
  -9  -1   5   -0.09    0.25
   9  -1  -5    0.06    0.33
   9  -1  -5   -0.19    0.30
   9   1  -5   -0.10    0.30
  -9   1   5    0.23    0.29
  -9   1   5    0.21    0.32
  -9   1   5   -0.15    0.28
   9   1  -5    0.16    0.32
   8  -1  -5    2.35    0.33
  -8  -1   5    2.31    0.34
   8  -1  -5    3.24    0.40
  -8  -1   5    2.05    0.33
   8  -1  -5    2.04    0.36
   8  -1  -5    2.41    0.35
   8   1  -5    1.83    0.36
   8   1  -5    2.26    0.35
  -8   1   5    2.41    0.37
  -8   1   5    2.31    0.37
  -8   1   5    2.08    0.39
   8   1  -5    2.40    0.37
  -8   1   5    2.55    0.36
   7  -1  -5    4.90    0.39
   7  -1  -5    4.35    0.44
   7  -1  -5    5.81    0.44
  -7  -1   5    3.91    0.38
  -7  -1   5    4.76    0.35
  -7  -1   5    5.51    0.49
  -7  -1   5    4.80    0.40
  -7   1   5    5.44    0.44
  -7   1   5    4.99    0.46
  -7   1   5    4.31    0.38
   7   1  -5    4.19    0.37
   7   1  -5    4.76    0.42
  -7   1   5    4.97    0.44
   7   1  -5    4.14    0.42
  -6  -1   5    3.08    0.30
  -6  -1   5    2.34    0.27
   6  -1  -5    3.01    0.30
  -6  -1   5    2.28    0.24
  -6  -1   5    1.58    0.30
  -6   1   5    2.78    0.30
  -6   1   5    2.68    0.30
  -6   1   5    2.61    0.28
   6   1  -5    2.53    0.28
   6   1  -5    2.94    0.31
   6   1  -5    2.30    0.29
  -6   1   5    2.47    0.32
  -5  -1   5   17.06    0.73
  -5  -1   5   17.78    0.80
  -5  -1   5   15.86    0.67
  -5  -1   5   16.40    0.65
  -5   1   5   15.57    0.72
   5   1  -5   16.39    0.70
  -5   1   5   15.47    0.76
  -5   1   5   16.29    0.69
   5   1  -5   16.17    0.72
   5   1  -5   16.59    0.72
  -5   1   5   16.65    0.71
   5   1  -5   15.71    0.75
  -4  -1   5    0.83    0.13
  -4  -1   5    0.89    0.18
  -4  -1   5    0.74    0.12
   4  -1  -5    0.90    0.15
  -4  -1   5    1.34    0.17
  -4   1   5    0.84    0.15
   4   1  -5    0.92    0.14
   4   1  -5    0.95    0.15
  -4   1   5    0.88    0.15
  -4   1   5    1.08    0.16
  -4   1   5    0.87    0.17
   4   1  -5    0.76    0.16
   4   1  -5    0.94    0.15
   4   1  -5    0.77    0.17
   3  -1  -5    0.25    0.09
  -3  -1   5    0.24    0.07
  -3  -1   5    0.18    0.09
  -3  -1   5    0.33    0.08
  -3  -1   5    0.19    0.12
  -3   1   5    0.24    0.12
   3   1  -5    0.08    0.11
  -3   1   5    0.34    0.10
   3   1  -5    0.20    0.09
   3   1  -5    0.09    0.07
   3   1  -5    0.17    0.10
  -3   1   5    0.10    0.08
   3   1  -5    0.28    0.09
  -3   1   5    0.09    0.08
  -2  -1   5   50.34    1.61
  -2  -1   5   49.17    1.63
  -2  -1   5   53.33    1.73
  -2  -1   5   48.68    1.73
  -2  -1   5   49.75    1.77
   2   1  -5   50.16    2.47
  -2   1   5   48.63    1.75
   2   1  -5   50.36    1.68
  -2   1   5   51.32    2.39
   2   1  -5   50.58    1.72
   2   1  -5   49.57    1.73
  -2   1   5   48.56    1.75
  -2   1   5   56.14    2.38
   2   1  -5   51.74    1.72
  -2   1   5   50.62    1.66
  -1  -1   5   25.08    1.23
   1  -1  -5   23.22    0.81
   1  -1  -5   25.16    0.85
  -1  -1   5   24.72    0.79
  -1  -1   5   23.36    0.79
  -1  -1   5   24.18    0.80
   1  -1  -5   23.61    0.79
  -1  -1   5   23.06    0.83
  -1   1   5   23.25    0.81
   1   1  -5   24.43    1.23
  -1   1   5   23.30    0.85
  -1   1   5   22.37    0.84
   1   1  -5   21.74    0.80
   1   1  -5   22.43    0.83
  -1   1   5   23.38    0.80
   1   1  -5   22.42    0.78
   0  -1  -5  113.08    3.87
   0  -1  -5  114.86    3.65
   0  -1   5  117.14    3.61
   0  -1  -5  116.50    3.75
   0  -1   5  126.40    5.43
   0  -1   5  114.07    3.84
   0  -1   5  114.50    3.73
   0  -1   5  116.78    3.77
   0   1  -5  118.19    5.42
   0   1   5  111.47    3.75
   0   1   5  118.07    3.88
   0   1  -5  112.49    3.85
   0   1  -5  112.85    3.75
   0   1  -5  116.02    3.72
   0   1  -5  115.81    3.66
   0   1  -5  113.86    3.62
   0   1   5  110.67    3.59
   0   1   5  114.67    3.77
   1  -1   5    0.20    0.04
  -1  -1  -5    0.18    0.07
  -1  -1  -5    0.14    0.06
   1  -1   5    0.22    0.11
   1  -1   5    0.16    0.06
   1  -1   5    0.16    0.07
  -1   1  -5    0.14    0.04
  -1   1  -5    0.18    0.03
  -1   1  -5    0.10    0.05
   1   1   5    0.15    0.05
   1   1   5    0.03    0.05
   1   1   5    0.01    0.06
  -1   1  -5    0.09    0.04
  -1   1  -5    0.09    0.05
   1   1   5    0.18    0.06
  -1   1  -5    0.08    0.06
   2  -1   5   83.77    2.57
   2  -1   5   77.47    2.57
  -2  -1  -5   79.47    2.60
  -2  -1  -5   81.87    2.69
   2   1   5   82.58    2.52
   2   1   5   78.75    2.76
  -2   1  -5   79.28    2.75
  -2   1  -5   79.84    2.60
   2   1   5   81.19    2.68
   2   1   5   76.57    2.63
   3  -1   5    2.71    0.21
  -3  -1  -5    2.47    0.22
   3  -1   5    3.02    0.17
  -3   1  -5    2.63    0.23
  -3   1  -5    3.00    0.23
   3   1   5    2.48    0.22
   3   1   5    2.78    0.18
   3   1   5    2.57    0.17
   3   1   5    2.62    0.22
  -3   1  -5    2.61    0.17
   4  -1   5   70.16    2.24
   4  -1   5   66.36    2.49
   4  -1   5   69.24    2.24
  -4  -1  -5   68.15    2.34
  -4  -1  -5   70.15    2.29
   4  -1   5   69.51    2.28
   4  -1   5   68.29    2.23
   4   1   5   67.16    2.47
   4   1   5   68.39    2.40
   4   1   5   70.60    2.21
  -4   1  -5   65.81    2.33
   4   1   5   68.30    2.29
  -4   1  -5   70.11    2.47
   5  -1   5    3.55    0.20
   5  -1   5    3.31    0.21
  -5  -1  -5    4.11    0.26
  -5  -1  -5    3.66    0.33
   5  -1   5    3.57    0.30
   5  -1   5    4.00    0.38
   5   1   5    3.35    0.23
  -5   1  -5    3.60    0.35
   5   1   5    3.61    0.24
   5   1   5    2.65    0.32
  -5   1  -5    3.07    0.32
  -6  -1  -5    2.99    0.34
   6  -1   5    3.07    0.31
   6  -1   5    2.66    0.35
  -6  -1  -5    3.11    0.25
   6   1   5    3.33    0.38
   6   1   5    2.71    0.25
  -6   1  -5    2.87    0.34
  -6   1  -5    2.40    0.32
   7  -1   5   12.54    0.79
   7  -1   5   13.52    0.66
  -7  -1  -5   10.93    0.70
  -7   1  -5   13.26    0.78
   7   1   5   12.35    0.77
  -7   1  -5   13.28    0.74
   8  -1   5    0.30    0.31
   8  -1   5    0.28    0.25
  -8  -1  -5    0.81    0.30
  -8   1  -5    0.62    0.31
   8   1   5    0.50    0.32
  -8   1  -5    1.01    0.33
  -9  -1  -5    5.23    0.56
   9  -1   5    4.65    0.57
   9   1   5    3.43    0.54
  -9   1  -5    3.47    0.50
 -10  -1  -5    0.23    0.36
 -10   1  -5   -0.36    0.32
  10  -2  -5    0.51    0.41
  10  -2  -5    0.30    0.37
 -10   2   5    0.24    0.35
 -10   2   5    0.88    0.42
   9  -2  -5    2.37    0.43
   9  -2  -5    1.99    0.43
  -9  -2   5    2.40    0.40
   9   2  -5    1.62    0.39
  -9   2   5    1.87    0.39
  -9   2   5    2.37    0.43
   9   2  -5    2.55    0.46
  -9   2   5    2.12    0.41
  -8  -2   5    2.86    0.37
   8  -2  -5    2.56    0.40
  -8  -2   5    2.32    0.36
   8  -2  -5    2.21    0.38
   8   2  -5    2.96    0.40
  -8   2   5    2.37    0.38
  -8   2   5    2.71    0.39
   8   2  -5    2.54    0.41
  -8   2   5    2.78    0.38
   8   2  -5    3.70    0.40
  -8   2   5    1.90    0.38
   7  -2  -5    6.34    0.46
   7  -2  -5    6.28    0.56
  -7  -2   5    5.68    0.47
  -7  -2   5    6.68    0.46
   7   2  -5    7.04    0.48
  -7   2   5    7.36    0.49
  -7   2   5    5.14    0.48
  -7   2   5    7.10    0.55
   7   2  -5    5.85    0.47
  -7   2   5    6.84    0.51
   7   2  -5    7.19    0.54
  -6  -2   5   19.08    0.81
   6  -2  -5   20.20    1.11
  -6  -2   5   18.89    0.75
  -6  -2   5   19.50    0.88
   6   2  -5   19.01    0.92
   6   2  -5   19.95    0.87
  -6   2   5   19.76    0.90
  -6   2   5   20.99    0.89
   6   2  -5   18.67    0.85
  -6   2   5   18.27    0.83
  -6   2   5   17.58    0.90
  -5  -2   5    0.62    0.13
  -5  -2   5    0.88    0.16
  -5  -2   5    0.46    0.18
   5  -2  -5    0.64    0.22
  -5   2   5    0.71    0.18
  -5   2   5    1.01    0.23
  -5   2   5    0.93    0.21
  -5   2   5    0.99    0.20
   5   2  -5    1.16    0.22
   5   2  -5    0.98    0.17
   5   2  -5    0.54    0.17
   5   2  -5    0.77    0.19
   4  -2  -5   16.14    0.89
  -4  -2   5   14.16    0.56
  -4  -2   5   15.55    0.59
  -4  -2   5   14.41    0.67
   4  -2  -5   14.98    0.65
  -4   2   5   15.66    0.64
   4   2  -5   15.05    0.66
  -4   2   5   15.27    0.67
  -4   2   5   14.58    0.69
   4   2  -5   14.15    0.62
   4   2  -5   14.72    0.61
   4   2  -5   14.82    0.70
  -3  -2   5    0.50    0.09
  -3  -2   5    0.65    0.11
  -3  -2   5    0.50    0.13
  -3  -2   5    0.56    0.09
   3   2  -5    0.24    0.12
   3   2  -5    0.45    0.10
  -3   2   5    0.38    0.11
  -3   2   5    0.62    0.13
   3   2  -5    0.70    0.13
  -3   2   5    0.41    0.14
   3   2  -5    0.61    0.11
   3   2  -5    0.35    0.13
  -2  -2   5   71.43    2.35
  -2  -2   5   70.60    2.24
   2  -2  -5   69.43    2.37
  -2  -2   5   68.47    2.39
  -2  -2   5   72.06    2.25
   2   2  -5   71.05    2.45
   2   2  -5   70.75    2.39
   2   2  -5   69.74    3.48
  -2   2   5   72.54    2.29
   2   2  -5   71.72    2.40
   2   2  -5   72.83    2.38
  -2   2   5   72.43    2.45
   2   2  -5   69.34    2.34
  -2   2   5   70.06    3.40
  -2   2   5   68.25    2.41
  -1  -2   5    2.45    0.18
   1  -2  -5    2.39    0.17
   1  -2  -5    2.49    0.17
  -1  -2   5    2.46    0.11
  -1  -2   5    2.23    0.15
  -1  -2   5    2.62    0.16
  -1  -2   5    2.29    0.15
  -1  -2   5    2.62    0.30
   1   2  -5    2.53    0.17
   1   2  -5    2.13    0.29
  -1   2   5    2.39    0.18
   1   2  -5    2.59    0.18
  -1   2   5    2.30    0.16
   1   2  -5    2.06    0.14
   1   2  -5    2.28    0.14
  -1   2   5    2.53    0.18
   1   2  -5    2.28    0.14
  -1   2   5    2.57    0.19
   1   2  -5    2.45    0.17
   0  -2  -5   13.01    0.53
   0  -2   5   13.62    0.50
   0  -2   5   13.57    0.51
   0  -2  -5   13.05    0.51
   0  -2   5   13.47    0.50
   0  -2   5   15.21    0.85
   0  -2   5   13.31    0.51
   0  -2   5   14.26    0.51
   0   2  -5   13.89    0.84
   0   2   5   13.30    0.48
   0   2  -5   13.38    0.50
   0   2  -5   12.51    0.51
   0   2  -5   12.94    0.51
   0   2   5   13.39    0.55
   0   2   5   12.70    0.53
   0   2   5   12.39    0.52
   0   2  -5   12.90    0.51
  -1  -2  -5   34.43    1.24
   1  -2   5   38.87    1.85
   1  -2   5   35.04    1.18
   1  -2   5   34.32    1.19
   1  -2   5   34.69    1.17
  -1  -2  -5   35.62    1.20
  -1   2  -5   34.05    1.24
   1   2   5   35.39    1.23
  -1   2  -5   34.65    1.17
  -1   2  -5   35.50    1.18
  -1   2  -5   34.23    1.81
  -1   2  -5   34.96    1.19
  -1   2  -5   34.72    1.19
   1   2   5   34.70    1.12
   1   2   5   35.18    1.27
   1   2   5   33.20    1.22
   2  -2   5   14.33    0.53
   2  -2   5   13.35    0.55
  -2  -2  -5   13.36    0.59
  -2  -2  -5   14.36    0.57
   2  -2   5   15.18    0.87
   2   2   5   13.72    0.55
   2   2   5   13.80    0.46
  -2   2  -5   13.23    0.49
  -2   2  -5   13.75    0.55
   2   2   5   13.17    0.57
   2   2   5   13.58    0.59
  -2   2  -5   13.42    0.58
   3  -2   5   38.19    1.96
  -3  -2  -5   36.32    1.34
   3  -2   5   39.95    1.33
   3  -2   5   38.15    1.28
  -3  -2  -5   35.59    1.39
   3   2   5   36.64    1.41
   3   2   5   38.90    1.33
   3   2   5   36.21    1.37
  -3   2  -5   40.20    1.35
  -3   2  -5   36.42    1.26
   3   2   5   37.94    1.21
   4  -2   5   34.13    1.17
   4  -2   5   33.17    1.24
   4  -2   5   34.53    1.13
  -4  -2  -5   34.40    1.28
  -4  -2  -5   33.14    1.24
   4  -2   5   36.69    1.84
  -4   2  -5   34.30    1.34
   4   2   5   35.15    1.12
  -4   2  -5   32.91    1.27
   4   2   5   32.67    1.22
  -4   2  -5   33.58    1.16
   4   2   5   34.62    1.35
   5  -2   5   12.56    0.51
  -5  -2  -5   12.71    0.57
  -5  -2  -5   12.80    0.64
   5  -2   5   14.14    0.89
   5  -2   5   11.87    0.61
  -5   2  -5   12.58    0.65
   5   2   5   13.25    0.68
  -5   2  -5   11.29    0.65
   5   2   5   12.80    0.49
   5   2   5   12.51    0.55
   6  -2   5    2.16    0.36
  -6  -2  -5    2.41    0.26
  -6  -2  -5    2.87    0.35
   6  -2   5    2.11    0.29
   6   2   5    1.81    0.22
  -6   2  -5    2.40    0.35
   6   2   5    1.81    0.31
  -6   2  -5    1.84    0.30
   7  -2   5    0.63    0.26
   7  -2   5    0.83    0.32
  -7  -2  -5    0.96    0.28
   7   2   5    1.38    0.32
  -7   2  -5    1.03    0.33
  -7   2  -5    0.93    0.28
   8  -2   5    0.80    0.35
   8  -2   5    1.01    0.32
  -8  -2  -5    0.57    0.31
  -8   2  -5    1.27    0.36
   8   2   5    1.11    0.35
  -8   2  -5    1.38    0.36
   9  -2   5    0.61    0.42
   9  -2   5    0.35    0.33
  -9  -2  -5    0.43    0.33
   9   2   5    0.62    0.39
  -9   2  -5    0.41    0.34
  -9   2  -5    0.40    0.39
  10  -3  -5    1.49    0.49
   9  -3  -5    1.66    0.46
   9  -3  -5    1.72    0.43
  -9   3   5    1.72    0.42
   9   3  -5    1.61    0.41
   9   3  -5    1.36    0.36
  -8  -3   5    2.94    0.42
   8  -3  -5    3.21    0.44
   8   3  -5    2.97    0.39
  -8   3   5    2.80    0.44
   8   3  -5    3.25    0.41
   8   3  -5    2.81    0.22
   8   3  -5    2.80    0.44
  -8   3   5    2.54    0.41
   7  -3  -5    8.42    0.60
  -7  -3   5    7.83    0.51
  -7  -3   5    8.23    0.57
  -7   3   5    8.10    0.59
   7   3  -5    8.11    0.55
  -7   3   5    8.24    0.61
   7   3  -5    7.07    0.58
   7   3  -5    7.55    0.35
  -7   3   5    8.31    0.57
   7   3  -5    8.03    0.55
  -6  -3   5    5.95    0.45
  -6  -3   5    6.36    0.41
   6   3  -5    6.02    0.44
   6   3  -5    5.80    0.28
   6   3  -5    6.09    0.44
  -6   3   5    6.40    0.45
   6   3  -5    5.52    0.48
  -6   3   5    6.05    0.47
  -6   3   5    5.62    0.48
  -5  -3   5   12.30    0.55
  -5  -3   5   11.78    0.49
  -5  -3   5   13.30    0.66
   5   3  -5   12.41    0.47
   5   3  -5   12.33    0.61
  -5   3   5   12.55    0.66
   5   3  -5   12.93    0.69
  -5   3   5   11.27    0.60
  -5   3   5   11.03    0.64
   5   3  -5   11.91    0.57
   5   3  -5   12.69    0.60
  -4  -3   5    2.58    0.18
  -4  -3   5    2.87    0.28
  -4  -3   5    2.78    0.21
  -4  -3   5    2.18    0.23
   4   3  -5    2.53    0.17
   4   3  -5    2.33    0.22
  -4   3   5    2.04    0.27
  -4   3   5    3.40    0.29
   4   3  -5    2.85    0.27
   4   3  -5    2.92    0.24
   4   3  -5    2.43    0.29
  -4   3   5    2.88    0.26
  -3  -3   5   41.17    1.58
  -3  -3   5   42.17    1.42
   3  -3  -5   45.27    1.56
  -3  -3   5   45.05    1.56
  -3  -3   5   44.59    1.45
   3   3  -5   43.58    1.45
   3   3  -5   44.77    1.58
  -3   3   5   43.40    1.51
   3   3  -5   42.75    1.63
  -3   3   5   44.20    2.19
  -3   3   5   43.87    1.61
   3   3  -5   43.11    2.33
   3   3  -5   43.46    1.52
  -3   3   5   43.59    1.62
   3   3  -5   42.83    1.56
  -2  -3   5    3.91    0.20
   2  -3  -5    4.12    0.25
  -2  -3   5    3.74    0.27
  -2  -3   5    3.84    0.24
  -2  -3   5    3.95    0.22
   2  -3  -5    3.69    0.25
  -2   3   5    3.80    0.26
  -2   3   5    3.27    0.39
   2   3  -5    3.46    0.21
   2   3  -5    4.07    0.28
  -2   3   5    3.31    0.26
   2   3  -5    3.47    0.27
   2   3  -5    4.11    0.24
  -2   3   5    4.04    0.29
   2   3  -5    3.69    0.46
   2   3  -5    3.59    0.22
  -1  -3   5   42.79    1.47
   1  -3  -5   41.75    1.49
  -1  -3   5   42.09    1.37
  -1  -3   5   41.03    1.40
  -1  -3   5   41.85    1.41
  -1  -3   5   41.85    1.49
   1  -3  -5   41.47    1.44
   1   3  -5   41.87    1.45
  -1   3   5   41.87    1.40
   1   3  -5   44.68    1.43
   1   3  -5   41.16    1.51
  -1   3   5   41.18    1.49
   1   3  -5   40.86    2.26
  -1   3   5   41.89    1.54
   1   3  -5   43.55    1.49
   1   3  -5   42.49    1.48
  -1   3   5   42.78    1.51
   0  -3   5   19.52    0.74
   0  -3   5   19.71    0.72
   0  -3   5   17.96    0.71
   0  -3  -5   18.76    0.73
   0  -3   5   21.50    1.23
   0  -3  -5   19.70    0.77
   0   3   5   19.88    0.69
   0   3   5   20.93    0.81
   0   3  -5   19.11    0.74
   0   3  -5   20.15    0.73
   0   3   5   18.86    0.77
   0   3  -5   20.20    0.75
   0   3   5   19.87    0.76
   0   3  -5   15.88    1.16
   0   3  -5   19.12    0.74
  -1  -3  -5   25.50    0.93
   1  -3   5   24.09    1.41
   1  -3   5   24.29    0.89
  -1  -3  -5   23.43    0.89
   1  -3   5   24.06    0.87
   1  -3   5   23.95    0.89
  -1   3  -5   23.51    0.86
  -1   3  -5   23.02    1.39
   1   3   5   23.63    0.91
   1   3   5   23.57    0.95
  -1   3  -5   23.52    0.87
   1   3   5   24.70    0.80
  -1   3  -5   24.49    0.93
   1   3   5   23.70    0.92
  -2  -3  -5    4.22    0.29
  -2  -3  -5    3.20    0.26
   2  -3   5    3.54    0.24
   2  -3   5    4.24    0.45
   2  -3   5    3.70    0.28
   2   3   5    3.91    0.27
  -2   3  -5    3.85    0.26
   2   3   5    3.82    0.16
  -2   3  -5    3.07    0.37
  -2   3  -5    3.53    0.23
  -2   3  -5    3.75    0.27
   2   3   5    3.96    0.29
   2   3   5    3.96    0.27
  -3  -3  -5    0.57    0.16
   3  -3   5    0.67    0.13
  -3  -3  -5    0.85    0.18
   3  -3   5    1.17    0.29
   3  -3   5    0.63    0.16
   3   3   5    0.71    0.17
   3   3   5    0.74    0.16
   3   3   5    0.91    0.16
  -3   3  -5    0.80    0.12
  -3   3  -5    1.09    0.18
  -3   3  -5    0.80    0.17
  -4  -3  -5    0.68    0.19
   4  -3   5    0.63    0.14
  -4  -3  -5    0.18    0.16
   4  -3   5    0.60    0.18
   4  -3   5    0.42    0.26
   4   3   5    0.51    0.19
  -4   3  -5    0.53    0.12
  -4   3  -5    0.41    0.18
   4   3   5    0.61    0.16
  -4   3  -5    0.18    0.15
   5  -3   5    1.74    0.27
  -5  -3  -5    2.96    0.28
  -5  -3  -5    2.83    0.33
  -5   3  -5    2.74    0.32
   5   3   5    2.74    0.34
  -5   3  -5    2.83    0.35
   5   3   5    2.66    0.26
   6  -3   5    5.14    0.44
  -6  -3  -5    5.43    0.41
  -6  -3  -5    4.48    0.44
   6   3   5    5.29    0.37
   6   3   5    5.33    0.46
  -6   3  -5    4.83    0.44
  -6   3  -5    4.58    0.47
   7  -3   5    7.61    0.65
  -7  -3  -5    9.21    0.64
   7  -3   5    9.88    0.64
   7   3   5    9.01    0.66
  -7   3  -5    8.57    0.66
  -7   3  -5    9.30    0.64
  -8  -3  -5    0.16    0.28
   8  -3   5   -0.07    0.30
   8  -3   5   -0.08    0.29
   8   3   5   -0.60    0.26
  -8   3  -5    0.09    0.33
  -8   3  -5    0.30    0.30
  -9  -3  -5    2.70    0.48
   9  -3   5    1.51    0.45
   9  -3   5    2.30    0.46
   9   3   5    3.13    0.50
  -9   3  -5    2.48    0.50
  -9   3  -5    3.66    0.52
   9  -4  -5   -0.05    0.38
  -9   4   5    0.46    0.39
   9   4  -5    0.02    0.31
   8  -4  -5    0.39    0.35
  -8   4   5    0.14    0.30
  -8   4   5    0.73    0.37
   8   4  -5    0.15    0.29
   8   4  -5    0.21    0.30
  -7  -4   5    5.47    0.52
   7  -4  -5    5.24    0.52
   7   4  -5    5.43    0.47
  -7   4   5    4.71    0.50
  -7   4   5    4.39    0.50
   7   4  -5    5.14    0.34
  -7   4   5    5.42    0.49
   7   4  -5    5.23    0.53
   7   4  -5    5.97    0.48
   6  -4  -5    8.00    0.59
  -6  -4   5    8.38    0.58
  -6  -4   5    9.16    0.50
   6   4  -5    7.94    0.42
   6   4  -5    8.69    0.57
  -6   4   5    8.35    0.56
   6   4  -5    9.19    0.63
  -6   4   5    9.65    0.64
  -6   4   5    8.35    0.60
   6   4  -5    8.43    0.53
  -5  -4   5    0.04    0.15
  -5  -4   5    0.15    0.19
  -5  -4   5   -0.01    0.14
   5   4  -5    0.09    0.12
   5   4  -5    0.04    0.21
  -5   4   5   -0.18    0.18
  -5   4   5    0.15    0.22
  -5   4   5    0.01    0.21
   5   4  -5   -0.03    0.21
   5   4  -5    0.14    0.17
  -4  -4   5   52.74    1.88
   4  -4  -5   49.98    1.85
  -4  -4   5   52.51    1.75
  -4  -4   5   47.81    1.66
  -4  -4   5   47.83    1.90
   4   4  -5   52.31    1.82
   4   4  -5   51.65    1.74
   4   4  -5   51.87    2.81
   4   4  -5   53.10    1.88
  -4   4   5   50.79    1.81
  -4   4   5   50.84    1.92
   4   4  -5   52.80    1.88
   4   4  -5   53.02    1.97
  -4   4   5   52.84    1.97
  -3  -4   5   14.15    0.57
  -3  -4   5   15.65    0.60
  -3  -4   5   15.84    0.69
   3  -4  -5   15.49    0.66
   3  -4  -5   15.49    0.68
  -3  -4   5   14.02    0.71
   3   4  -5   14.76    0.73
  -3   4   5   15.86    0.74
  -3   4   5   16.06    0.68
   3   4  -5   16.28    0.70
   3   4  -5   15.38    0.65
   3   4  -5   14.49    1.11
  -3   4   5   14.59    0.72
  -3   4   5   15.79    1.03
   3   4  -5   16.25    0.68
   3   4  -5   15.28    0.62
  -2  -4   5   25.01    1.07
  -2  -4   5   27.18    0.96
  -2  -4   5   28.21    0.96
  -2  -4   5   27.53    1.05
   2  -4  -5   26.67    1.02
   2  -4  -5   26.63    1.06
   2   4  -5   28.02    1.07
   2   4  -5   27.09    1.70
   2   4  -5   27.55    1.10
  -2   4   5   27.53    1.12
   2   4  -5   27.16    1.02
   2   4  -5   28.16    1.06
  -2   4   5   26.79    1.61
  -2   4   5   29.42    1.11
  -2   4   5   27.05    1.01
   2   4  -5   26.98    1.00
   1  -4  -5    2.67    0.24
  -1  -4   5    2.23    0.20
  -1  -4   5    2.68    0.23
   1  -4  -5    2.79    0.25
  -1  -4   5    2.33    0.24
  -1  -4   5    2.54    0.19
  -1   4   5    2.72    0.21
   1   4  -5    3.16    0.23
   1   4  -5    2.55    0.22
   1   4  -5    2.56    0.21
   1   4  -5    2.44    0.24
   1   4  -5    2.60    0.47
  -1   4   5    2.50    0.24
   1   4  -5    2.32    0.23
  -1   4   5    2.65    0.26
  -1   4   5    2.40    0.25
   0  -4  -5    0.06    0.12
   0  -4   5    0.04    0.08
   0  -4   5    0.05    0.10
   0  -4   5    0.16    0.11
   0  -4  -5   -0.01    0.12
   0   4   5    0.16    0.13
   0   4  -5   -0.03    0.22
   0   4  -5    0.03    0.12
   0   4   5    0.10    0.11
   0   4   5    0.06    0.09
   0   4  -5   -0.08    0.09
   0   4   5    0.25    0.15
  -1  -4  -5    2.66    0.26
   1  -4   5    2.17    0.42
   1  -4   5    2.90    0.23
   1  -4   5    2.59    0.23
   1  -4   5    3.06    0.26
  -1  -4  -5    3.11    0.27
  -1   4  -5    3.36    0.25
   1   4   5    3.06    0.28
  -1   4  -5    2.48    0.43
   1   4   5    2.82    0.18
   1   4   5    3.13    0.27
   1   4   5    3.04    0.26
  -1   4  -5    3.29    0.26
   2  -4   5    0.42    0.13
  -2  -4  -5    0.63    0.16
   2  -4   5    0.33    0.16
   2  -4   5    0.63    0.30
  -2  -4  -5    0.61    0.17
   2   4   5    0.29    0.16
  -2   4  -5    0.47    0.16
   2   4   5    0.63    0.16
   2   4   5    0.57    0.07
  -2   4  -5    0.60    0.26
   2   4   5    0.46    0.17
  -2   4  -5    0.54    0.15
   3  -4   5   12.12    0.92
   3  -4   5   10.88    0.50
  -3  -4  -5   10.61    0.56
   3  -4   5    9.60    0.54
  -3   4  -5   10.31    0.53
  -3   4  -5    9.99    0.48
   3   4   5   10.62    0.57
  -3   4  -5   10.34    0.57
  -3   4  -5   10.96    0.84
   3   4   5   10.58    0.54
  -4  -4  -5    0.22    0.18
  -4  -4  -5   -0.11    0.16
   4  -4   5   -0.10    0.18
   4   4   5   -0.20    0.16
  -4   4  -5    0.21    0.14
  -4   4  -5    0.13    0.16
  -4   4  -5    0.21    0.21
   4   4   5   -0.07    0.16
  -5  -4  -5   11.89    0.67
  -5  -4  -5   12.83    0.67
   5  -4   5   12.09    0.67
  -5   4  -5   12.78    0.73
  -5   4  -5   12.57    0.68
   5   4   5   12.01    0.63
   5   4   5   12.71    0.70
  -6  -4  -5   17.26    0.87
  -6  -4  -5   19.74    0.93
   6  -4   5   18.13    0.89
  -6   4  -5   18.59    0.91
  -6   4  -5   19.05    0.99
   6   4   5   17.65    0.93
   6   4   5   16.71    0.82
   7  -4   5   -0.23    0.28
  -7  -4  -5    0.16    0.27
   7   4   5   -0.06    0.28
  -7   4  -5    0.50    0.28
  -7   4  -5    0.13    0.33
   8  -4   5    9.12    0.67
  -8  -4  -5    8.78    0.70
   8  -4   5    7.72    0.72
  -8   4  -5    8.59    0.73
   8   4   5    8.67    0.70
  -8   4  -5    7.69    0.67
   9  -4   5    0.63    0.42
  -9  -4  -5    0.82    0.40
  -9   4  -5    0.68    0.37
   9  -5  -5    2.40    0.53
   9   5  -5    2.74    0.50
   8  -5  -5    7.73    0.70
  -8   5   5    7.72    0.71
   8   5  -5    7.23    0.61
   7  -5  -5    5.21    0.55
   7   5  -5    4.77    0.46
  -7   5   5    5.35    0.56
  -7   5   5    4.85    0.53
  -7   5   5    4.76    0.50
   7   5  -5    6.23    0.53
  -6  -5   5    6.59    0.52
   6  -5  -5    5.88    0.53
  -6  -5   5    4.81    0.49
   6   5  -5    5.45    0.47
  -6   5   5    5.93    0.57
  -6   5   5    5.63    0.49
   6   5  -5    6.28    0.47
  -6   5   5    6.14    0.55
  -5  -5   5   14.52    0.77
   5  -5  -5   14.88    0.80
   5  -5  -5   16.11    0.75
  -5  -5   5   15.95    0.70
  -5  -5   5   13.63    0.79
   5   5  -5   15.81    0.75
   5   5  -5   16.26    1.26
   5   5  -5   15.92    0.79
  -5   5   5   14.42    0.82
  -5   5   5   15.69    0.84
  -5   5   5   14.44    0.76
   4  -5  -5    1.07    0.22
  -4  -5   5    0.77    0.21
  -4  -5   5    0.88    0.25
  -4  -5   5    1.10    0.18
   4   5  -5    1.05    0.46
   4   5  -5    0.67    0.25
  -4   5   5    0.77    0.26
  -4   5   5    0.63    0.22
   4   5  -5    0.97    0.22
  -4   5   5    0.96    0.26
   3  -5  -5    5.34    0.37
  -3  -5   5    4.47    0.28
  -3  -5   5    4.40    0.38
   3  -5  -5    5.20    0.37
  -3  -5   5    5.21    0.32
  -3  -5   5    6.03    0.40
   3   5  -5    5.45    0.72
  -3   5   5    5.50    0.44
   3   5  -5    5.08    0.37
   3   5  -5    5.14    0.35
  -3   5   5    5.22    0.37
  -3   5   5    4.84    0.43
   3   5  -5    4.96    0.38
   2  -5  -5    9.64    0.53
  -2  -5   5    9.04    0.44
  -2  -5   5   10.18    0.47
  -2  -5   5    9.46    0.52
   2  -5  -5   10.23    0.52
  -2  -5   5   10.45    0.58
   2   5  -5   11.22    1.00
   2   5  -5   10.45    0.53
   2   5  -5    9.90    0.50
  -2   5   5   10.46    0.59
  -2   5   5    9.71    0.49
  -2   5   5    9.52    0.57
   2   5  -5    9.71    0.53
  -1  -5   5   18.55    0.78
   1  -5  -5   17.32    0.75
  -1  -5   5   17.38    0.70
  -1  -5   5   18.33    0.72
   1  -5  -5   17.69    0.78
  -1   5   5   17.42    0.83
   1   5  -5   17.27    1.32
   1   5  -5   17.50    0.77
  -1   5   5   17.22    0.70
   1   5  -5   17.88    0.77
   1   5  -5   17.37    0.75
  -1   5   5   16.05    1.21
  -1   5   5   18.45    0.84
   0  -5   5   16.38    0.71
   0  -5  -5   17.06    0.75
   0  -5  -5   16.44    0.76
   0  -5   5   17.35    0.74
   0  -5   5   17.27    0.67
   0   5   5   15.85    0.79
   0   5  -5   16.80    0.75
   0   5  -5   17.46    0.75
   0   5  -5   16.26    1.25
   0   5   5   16.83    0.65
   0   5   5   18.93    0.80
   1  -5   5    6.02    0.37
  -1  -5  -5    6.19    0.31
  -1  -5  -5    6.42    0.42
   1  -5   5    6.10    0.39
  -1  -5  -5    6.91    0.43
  -1   5  -5    5.37    0.67
   1   5   5    5.56    0.40
  -1   5  -5    5.65    0.38
  -1   5  -5    5.97    0.39
   1   5   5    5.78    0.29
   1   5   5    5.11    0.41
  -2  -5  -5   19.03    0.65
   2  -5   5   17.50    0.80
   2  -5   5   19.53    1.37
   2  -5   5   18.58    0.79
  -2  -5  -5   18.74    0.83
  -2  -5  -5   17.76    0.85
   2   5   5   18.31    0.84
  -2   5  -5   19.12    0.86
   2   5   5   18.58    0.87
  -2   5  -5   16.45    1.27
  -2   5  -5   19.39    0.80
  -3  -5  -5    9.47    0.57
  -3  -5  -5    9.01    0.54
   3  -5   5    9.12    0.50
   3  -5   5    7.91    0.51
   3   5   5    9.53    0.55
  -3   5  -5    9.23    0.50
   3   5   5    9.01    0.55
  -3   5  -5    8.58    0.55
  -4  -5  -5    6.57    0.51
   4  -5   5    5.86    0.45
  -4  -5  -5    5.38    0.45
  -4   5  -5    6.02    0.41
   4   5   5    5.64    0.43
   4   5   5    5.92    0.47
  -4   5  -5    5.35    0.48
  -5  -5  -5    9.46    0.63
   5  -5   5    8.44    0.60
  -5  -5  -5    8.86    0.60
   5   5   5   10.86    0.59
  -5   5  -5    9.39    0.61
   5   5   5   10.22    0.63
  -5   5  -5   10.32    0.69
  -6  -5  -5    0.82    0.29
   6  -5   5    0.77    0.31
  -6  -5  -5    0.98    0.31
   6   5   5    1.34    0.28
  -6   5  -5    0.86    0.30
   6   5   5    0.93    0.33
  -6   5  -5    0.83    0.35
   7  -5   5    0.74    0.35
  -7  -5  -5    0.64    0.33
  -7   5  -5    1.08    0.40
  -7   5  -5    0.80    0.33
   7   5   5    0.58    0.32
   7   5   5    1.48    0.31
  -8  -5  -5    0.64    0.36
   8  -5   5    0.79    0.39
   8   5   5    0.72    0.39
  -8   5  -5    0.99    0.37
  -8   5  -5    0.44    0.40
   8  -6  -5    1.23    0.46
  -8   6   5    1.20    0.47
   8   6  -5    1.42    0.44
   7  -6  -5    1.94    0.46
   7   6  -5    3.07    0.44
  -7   6   5    2.10    0.50
   6  -6  -5    1.00    0.36
   6   6  -5    0.46    0.54
  -6   6   5    0.19    0.31
  -6   6   5    0.38    0.28
   6   6  -5    0.85    0.34
  -6   6   5    0.68    0.34
   6   6  -5    0.42    0.26
   5  -6  -5    0.40    0.29
   5  -6  -5    0.27    0.21
  -5  -6   5   -0.13    0.20
   5   6  -5    0.07    0.22
   5   6  -5    0.21    0.28
  -5   6   5   -0.08    0.23
  -5   6   5   -0.02    0.27
   5   6  -5    0.56    0.50
  -5   6   5    0.05    0.29
  -4  -6   5    0.34    0.24
  -4  -6   5    1.08    0.21
   4  -6  -5    0.56    0.26
  -4  -6   5    1.16    0.27
   4  -6  -5    1.21    0.25
  -4   6   5    0.74    0.29
   4   6  -5    0.90    0.52
  -4   6   5    0.79    0.24
   4   6  -5    0.61    0.25
  -4   6   5    0.86    0.29
   4   6  -5    0.66    0.27
  -3  -6   5    0.99    0.21
  -3  -6   5    0.65    0.24
   3  -6  -5    1.35    0.24
  -3  -6   5    0.34    0.22
   3  -6  -5    1.12    0.26
   3  -6  -5    1.19    0.24
  -3   6   5    1.05    0.28
  -3   6   5    0.80    0.28
   3   6  -5    1.06    0.28
   3   6  -5    1.63    0.55
   3   6  -5    1.44    0.26
  -3   6   5    1.01    0.25
   2  -6  -5    3.56    0.34
  -2  -6   5    3.56    0.31
  -2  -6   5    3.67    0.38
  -2  -6   5    3.74    0.36
   2  -6  -5    2.92    0.33
  -2  -6   5    4.33    0.30
   2  -6  -5    3.39    0.33
  -2   6   5    4.09    0.41
   2   6  -5    4.35    0.38
   2   6  -5    2.99    0.66
  -2   6   5    4.15    0.33
  -2   6   5    3.64    0.41
   2   6  -5    4.45    0.36
  -1  -6   5    9.74    0.51
   1  -6  -5   10.41    0.53
  -1  -6   5   10.09    0.57
   1  -6  -5    9.95    0.55
   1  -6  -5    9.46    0.56
  -1  -6   5    9.24    0.50
   1   6  -5    8.69    0.99
  -1   6   5    9.33    0.95
   1   6  -5    9.83    0.57
  -1   6   5    9.18    0.49
   1   6  -5   10.44    0.56
  -1   6   5   10.60    0.64
  -1   6   5    9.31    0.61
   0  -6   5    1.89    0.25
   0  -6   5    1.24    0.23
   0  -6  -5    0.86    0.19
   0  -6  -5    1.57    0.26
   0  -6   5    1.95    0.23
   0  -6  -5    1.39    0.25
   0   6  -5    1.50    0.26
   0   6   5    1.44    0.19
   0   6  -5    1.72    0.27
   0   6  -5    0.86    0.42
   0   6   5    1.47    0.29
   0   6   5    2.16    0.33
   1  -6   5   27.54    1.10
  -1  -6  -5   27.42    0.97
   1  -6   5   24.80    1.04
  -1  -6  -5   25.72    1.09
  -1  -6  -5   26.14    1.14
   1  -6   5   26.39    1.01
  -1   6  -5   23.91    1.74
  -1   6  -5   25.90    1.12
  -1   6  -5   26.92    1.10
   1   6   5   28.09    1.19
   1   6   5   26.61    1.14
  -2  -6  -5    3.72    0.38
   2  -6   5    2.97    0.31
   2  -6   5    2.29    0.30
  -2  -6  -5    3.04    0.35
   2   6   5    3.13    0.36
  -2   6  -5    3.59    0.36
   2   6   5    4.14    0.39
  -2   6  -5    2.35    0.30
  -3  -6  -5   35.77    1.42
  -3  -6  -5   36.41    1.50
   3  -6   5   34.78    1.40
   3  -6   5   34.05    1.39
  -3   6  -5   36.53    1.40
   3   6   5   35.32    1.48
   3   6   5   37.77    1.45
  -3   6  -5   35.12    1.51
   4  -6   5    0.25    0.23
  -4  -6  -5    0.44    0.24
   4   6   5    0.67    0.27
  -4   6  -5    0.54    0.24
   4   6   5    0.35    0.24
  -4   6  -5    0.14    0.28
  -5  -6  -5    1.71    0.34
   5  -6   5    1.86    0.36
  -5  -6  -5    1.92    0.36
   5   6   5    1.54    0.32
  -5   6  -5    1.82    0.38
   5   6   5    1.81    0.34
   6  -6   5    0.25    0.33
  -6  -6  -5    0.12    0.26
  -6   6  -5    0.28    0.33
   6   6   5   -0.18    0.26
   6   6   5   -0.11    0.26
  -7  -6  -5   -0.21    0.28
   7  -6   5   -0.10    0.34
   7   6   5    0.02    0.30
   7   6   5    0.35    0.33
  -7   6  -5    0.05    0.41
   8  -6   5    4.76    0.63
  -8  -6  -5    4.34    0.58
   8  -7  -5    0.48    0.46
   8   7  -5    1.44    0.45
   7  -7  -5    0.59    0.31
   7  -7  -5    1.12    0.43
   7   7  -5    1.06    0.41
  -7   7   5    0.20    0.43
   6  -7  -5    0.75    0.29
   6  -7  -5    1.21    0.39
   6   7  -5    1.01    0.34
  -6   7   5    1.11    0.43
   6   7  -5    0.96    0.68
  -6   7   5    1.22    0.45
   6   7  -5    1.40    0.39
   5  -7  -5    0.16    0.23
   5  -7  -5   -0.28    0.30
   5   7  -5   -0.01    0.30
   5   7  -5    0.22    0.55
  -5   7   5   -0.21    0.31
   5   7  -5    0.28    0.27
  -5   7   5    0.46    0.36
   4  -7  -5    0.20    0.23
   4  -7  -5    0.28    0.28
  -4   7   5    0.13    0.29
  -4   7   5   -0.01    0.24
   4   7  -5    0.09    0.50
   4   7  -5    0.52    0.26
  -4   7   5    0.10    0.30
   4   7  -5    0.24    0.29
   3  -7  -5    2.05    0.34
   3  -7  -5    1.94    0.30
  -3  -7   5    1.84    0.33
  -3  -7   5    2.02    0.37
  -3   7   5    1.89    0.31
   3   7  -5    2.29    0.67
  -3   7   5    2.22    0.38
  -3   7   5    1.79    0.38
   3   7  -5    2.05    0.30
   3   7  -5    1.87    0.34
   2  -7  -5   11.40    0.63
   2  -7  -5   10.94    0.65
  -2  -7   5   12.07    0.61
  -2  -7   5   10.79    0.68
  -2  -7   5   10.43    0.65
   2   7  -5   11.12    0.68
  -2   7   5   11.00    0.59
  -2   7   5   12.25    0.77
   2   7  -5   11.80    1.24
   2   7  -5   11.78    0.65
  -2   7   5   11.17    0.71
   1  -7  -5    3.33    0.37
  -1  -7   5    3.39    0.33
  -1  -7   5    3.79    0.34
  -1  -7   5    2.87    0.36
   1  -7  -5    3.30    0.33
  -1   7   5    2.91    0.41
   1   7  -5    3.02    0.35
   1   7  -5    3.87    0.40
  -1   7   5    2.90    0.39
   1   7  -5    2.20    0.64
   0  -7   5   34.38    1.31
   0  -7   5   35.15    1.29
   0  -7  -5   34.86    1.27
   0  -7   5   36.28    1.41
   0  -7  -5   33.74    1.36
   0   7  -5   34.06    1.38
   0   7   5   32.16    1.45
   0   7   5   37.73    1.48
   0   7  -5   32.28    1.40
   0   7  -5   29.68    2.22
   1  -7   5    0.36    0.19
   1  -7   5    0.51    0.21
  -1  -7  -5    0.17    0.23
   1  -7   5    0.24    0.23
   1   7   5    0.47    0.26
  -1   7  -5    0.49    0.26
  -1   7  -5    0.56    0.24
   1   7   5    0.49    0.27
   2  -7   5    5.93    0.41
  -2  -7  -5    6.31    0.51
   2  -7   5    5.81    0.48
   2   7   5    6.02    0.51
   2   7   5    5.61    0.49
  -2   7  -5    5.82    0.50
  -2   7  -5    5.50    0.47
   3  -7   5    3.15    0.38
  -3  -7  -5    2.04    0.36
  -3   7  -5    3.22    0.37
   3   7   5    3.72    0.43
  -3   7  -5    3.05    0.43
   3   7   5    2.16    0.39
  -4  -7  -5    3.23    0.43
   4  -7   5    4.04    0.44
   4   7   5    2.85    0.40
   4   7   5    4.04    0.45
  -4   7  -5    4.70    0.52
   5  -7   5    1.37    0.37
  -5  -7  -5    0.87    0.32
   5   7   5    0.75    0.32
   5   7   5    1.39    0.36
  -5   7  -5    1.94    0.42
  -6  -7  -5    5.47    0.57
   6  -7   5    6.40    0.61
   6   7   5    5.36    0.54
   6   7   5    5.08    0.54
  -6   7  -5    7.66    0.73
  -7  -7  -5   -0.12    0.34
   7  -7   5   -0.19    0.38
   7   7   5    0.10    0.34
   7   7   5    0.25    0.38
   7  -8  -5    3.39    0.57
   7  -8  -5    1.61    0.40
   7   8  -5    1.95    0.48
   6  -8  -5    3.33    0.46
   6  -8  -5    5.03    0.59
   6   8  -5    4.63    0.56
  -6   8   5    3.71    0.61
   5  -8  -5    0.22    0.34
   5  -8  -5   -0.17    0.25
  -5   8   5   -0.68    0.35
   5   8  -5   -0.65    0.59
   5   8  -5    0.03    0.34
   5   8  -5    0.13    0.29
  -5   8   5   -0.01    0.38
   4  -8  -5    9.38    0.63
   4  -8  -5    8.95    0.68
  -4   8   5    9.36    0.76
  -4   8   5    8.35    0.72
   4   8  -5    9.16    0.65
   4   8  -5   10.32    1.31
   4   8  -5    9.27    0.68
   3  -8  -5    2.95    0.39
   3  -8  -5    2.05    0.38
   3   8  -5    3.09    0.42
  -3   8   5    1.89    0.45
   3   8  -5    2.00    0.76
  -3   8   5    1.93    0.40
   3   8  -5    3.13    0.39
   2  -8  -5    2.52    0.36
   2  -8  -5    2.29    0.35
   2   8  -5    2.67    0.38
   2   8  -5    1.88    0.35
  -2   8   5    1.84    0.43
   2   8  -5    2.55    0.78
  -2   8   5    2.65    0.42
  -1  -8   5    6.74    0.48
   1  -8  -5    4.94    0.47
   1  -8  -5    6.55    0.47
   1   8  -5    6.58    0.54
  -1   8   5    6.17    0.60
   1   8  -5    6.46    0.51
  -1   8   5    5.90    0.55
   0  -8   5    2.87    0.36
   0  -8   5    3.02    0.33
   0  -8  -5    3.04    0.39
   0   8  -5    2.57    0.40
   0   8  -5    2.85    0.39
   0   8   5    2.21    0.38
   0   8   5    2.51    0.44
   1  -8   5    6.73    0.49
   1  -8   5    5.82    0.44
  -1  -8  -5    5.78    0.52
  -1   8  -5    6.81    0.54
   1   8   5    4.97    0.52
   1   8   5    6.76    0.57
  -1   8  -5    6.00    0.54
   2  -8   5    0.95    0.30
   2  -8   5    0.76    0.23
  -2  -8  -5    0.76    0.30
  -2   8  -5    0.07    0.29
  -2   8  -5    0.59    0.30
   2   8   5    0.71    0.34
   2   8   5    0.76    0.31
   3  -8   5    9.63    0.66
  -3  -8  -5    8.77    0.67
   3  -8   5    9.78    0.59
   3   8   5    9.77    0.67
  -3   8  -5    9.90    0.68
   3   8   5    9.85    0.73
  -3   8  -5    8.97    0.71
   4  -8   5    0.28    0.31
   4  -8   5    0.11    0.23
  -4  -8  -5   -0.41    0.26
   4   8   5   -0.02    0.31
  -4   8  -5    0.22    0.37
   4   8   5    0.42    0.33
   5  -8   5    2.83    0.46
  -5  -8  -5    3.40    0.48
  -5   8  -5    2.98    0.52
   5   8   5    3.45    0.48
   5   8   5    2.58    0.43
   6  -8   5    6.40    0.64
  -6  -8  -5    5.45    0.60
   6   8   5    5.06    0.59
   5  -9  -5    0.51    0.39
   5  -9  -5    0.54    0.32
   5   9  -5    1.44    0.44
  -5   9   5    0.76    0.47
   4  -9  -5   -0.36    0.25
   4  -9  -5    0.00    0.35
  -4   9   5    0.06    0.43
   4   9  -5   -0.05    0.74
   4   9  -5    0.06    0.30
  -4   9   5   -0.21    0.36
   4   9  -5   -0.41    0.30
   3  -9  -5    2.95    0.42
   3  -9  -5    3.62    0.45
   3   9  -5    4.01    0.47
  -3   9   5    2.78    0.54
  -3   9   5    3.49    0.55
   3   9  -5    3.54    0.49
   2  -9  -5    0.11    0.28
   2  -9  -5    0.29    0.28
   2   9  -5   -0.07    0.33
  -2   9   5   -0.16    0.33
   2   9  -5    0.23    0.27
  -2   9   5    0.06    0.39
   1  -9  -5    3.67    0.45
  -1   9   5    3.29    0.48
   1   9  -5    3.74    0.49
   1   9  -5    3.92    0.47
  -1   9   5    3.97    0.56
   0  -9  -5   -0.08    0.27
   0  -9   5    0.25    0.23
   0   9   5    0.17    0.34
   0   9  -5    0.32    0.33
   0   9   5    0.28    0.34
   0   9  -5   -0.37    0.25
   1  -9   5    0.19    0.22
   1  -9   5    0.48    0.29
  -1  -9  -5    0.23    0.28
   1   9   5    0.16    0.36
  -1   9  -5    0.22    0.32
   1   9   5   -0.27    0.29
  -1   9  -5    0.28    0.32
   2  -9   5    4.82    0.45
  -2  -9  -5    3.41    0.49
   2  -9   5    5.08    0.52
   2   9   5    4.61    0.55
  -2   9  -5    4.82    0.56
  -2   9  -5    5.23    0.55
   2   9   5    5.21    0.59
   3  -9   5    4.28    0.43
   3  -9   5    3.84    0.49
  -3  -9  -5    2.19    0.43
  -3   9  -5    4.01    0.52
   3   9   5    3.66    0.52
  -3   9  -5    3.15    0.53
   3   9   5    3.22    0.48
   4  -9   5    1.02    0.31
  -4  -9  -5    1.25    0.39
   4  -9   5    1.24    0.41
  -4   9  -5    0.56    0.43
   4   9   5    0.50    0.39
   4   9   5    1.03    0.42
   5  -9   5    2.69    0.49
  -5  -9  -5    1.44    0.43
   5  -9   5    2.76    0.42
   5   9   5    2.85    0.50
   3 -10  -5    0.70    0.36
   3 -10  -5    0.80    0.35
  -3  10   5   -0.37    0.44
   3  10  -5    0.41    0.39
   2 -10  -5    4.34    0.51
   2  10  -5    5.28    0.61
   2  10  -5    4.70    0.54
  -2  10   5    5.67    0.71
   1 -10  -5    0.26    0.31
   1  10  -5    0.34    0.38
  -1  10   5    0.52    0.46
   1  10  -5    0.28    0.34
  -1  10   5   -0.16    0.34
   0 -10  -5    4.73    0.54
   0  10   5    5.94    0.64
   0  10  -5    7.98    0.67
   0  10  -5    6.63    0.63
   0  10   5    7.26    0.74
  -1 -10  -5    0.55    0.34
  -1  10  -5    1.40    0.45
  -1  10  -5    1.93    0.45
   1  10   5    1.60    0.45
   1  10   5    1.51    0.45
  -2 -10  -5    0.65    0.36
   2 -10   5    0.30    0.33
   2 -10   5    0.57    0.28
  -2  10  -5    0.86    0.42
   2  10   5    1.03    0.43
  -2  10  -5    1.65    0.45
   3 -10   5   -0.21    0.25
  -3 -10  -5   -0.11    0.34
   3 -10   5    0.06    0.36
   3  10   5   -0.05    0.41
 -10   0   6    8.07    0.69
  10   0  -6    7.54    0.69
  -9   0   6   -0.46    0.23
   9   0  -6   -0.33    0.28
  -8   0   6    1.44    0.37
   8   0  -6    1.34    0.33
  -8   0   6    2.05    0.34
  -8   0   6    2.72    0.36
  -8   0   6    1.20    0.28
   8   0  -6    1.58    0.32
   8   0  -6    1.17    0.33
   7   0  -6   -0.25    0.21
  -7   0   6   -0.08    0.17
   7   0  -6    0.11    0.22
  -7   0   6   -0.25    0.22
  -7   0   6   -0.05    0.19
  -7   0   6   -0.20    0.18
   7   0  -6    0.09    0.22
   6   0  -6    9.40    0.54
  -6   0   6    9.07    0.51
  -6   0   6    9.78    0.61
  -6   0   6    9.54    0.50
  -6   0   6    9.69    0.53
   6   0  -6    8.83    0.54
  -6   0   6    9.87    0.53
   6   0  -6    9.21    0.54
  -5   0   6   -0.07    0.12
  -5   0   6    0.04    0.11
  -5   0   6   -0.10    0.12
   5   0  -6    0.05    0.15
   5   0  -6    0.01    0.13
  -5   0   6    0.06    0.17
  -5   0   6    0.06    0.12
   5   0  -6    0.02    0.15
  -4   0   6   88.40    3.06
  -4   0   6   86.23    3.00
   4   0  -6   91.87    3.00
  -4   0   6   86.97    3.07
   4   0  -6   90.15    3.08
  -4   0   6   90.29    2.90
  -4   0   6   88.86    2.87
  -3   0   6    0.00    0.06
   3   0  -6    0.09    0.08
  -3   0   6    0.01    0.11
  -3   0   6   -0.02    0.07
  -3   0   6   -0.04    0.06
   3   0  -6    0.06    0.08
  -3   0   6   -0.09    0.07
   2   0  -6   14.03    0.51
  -2   0   6   14.02    0.51
   2   0  -6   14.20    0.74
   2   0  -6   13.91    0.56
  -2   0   6   14.51    0.57
  -2   0   6   14.00    0.59
  -2   0   6   13.45    0.52
   1   0  -6   -0.14    0.04
   1   0  -6   -0.07    0.04
  -1   0   6   -0.08    0.06
  -1   0   6   -0.03    0.03
  -1   0   6   -0.13    0.04
  -1   0   6   -0.05    0.07
   1   0  -6   -0.03    0.03
  -1   0   6    0.01    0.06
   0   0   6  154.27    4.75
   0   0  -6  155.00    4.78
   0   0  -6  153.00    5.07
   0   0   6  151.59    5.08
   0   0   6  147.09    4.96
   0   0  -6  153.26    4.91
   0   0   6  152.29    4.93
   1   0   6   -0.05    0.06
  -1   0  -6   -0.08    0.05
   1   0   6   -0.11    0.04
  -1   0  -6   -0.06    0.04
   1   0   6   -0.04    0.05
   1   0   6   -0.11    0.05
  -2   0  -6    0.99    0.07
   2   0   6    0.98    0.11
   2   0   6    1.20    0.14
   2   0   6    1.06    0.13
  -2   0  -6    1.07    0.13
  -2   0  -6    0.97    0.13
   2   0   6    1.00    0.07
  -3   0  -6   -0.04    0.09
   3   0   6   -0.01    0.05
   3   0   6    0.05    0.04
  -3   0  -6    0.03    0.09
  -3   0  -6    0.10    0.05
   3   0   6    0.11    0.09
   3   0   6    0.08    0.11
  -4   0  -6   81.05    2.82
   4   0   6   78.20    2.56
  -4   0  -6   77.90    2.66
   4   0   6   78.11    2.74
   4   0   6   77.34    2.58
  -4   0  -6   81.39    2.58
   4   0   6   79.63    2.83
   5   0   6    0.02    0.09
  -5   0  -6   -0.18    0.14
   5   0   6   -0.19    0.13
  -5   0  -6    0.07    0.17
  -5   0  -6    0.06    0.08
   5   0   6    0.14    0.18
  -6   0  -6   17.86    0.83
   6   0   6   15.73    0.84
   6   0   6   15.87    0.71
  -7   0  -6    0.23    0.24
   7   0   6   -0.13    0.18
   7   0   6   -0.41    0.24
  -8   0  -6   26.36    1.21
   8   0   6   24.50    1.25
  -9   0  -6   -0.55    0.26
   9   0   6   -0.05    0.34
 -10   0  -6    4.19    0.58
  10  -1  -6   -0.05    0.36
 -10   1   6   -0.22    0.35
 -10   1   6   -0.28    0.32
   9  -1  -6    1.59    0.38
  -9  -1   6    1.76    0.38
   9  -1  -6    1.48    0.38
   9   1  -6    1.30    0.39
  -9   1   6    1.90    0.37
  -9   1   6    1.36    0.35
   9   1  -6    2.03    0.41
  -9   1   6    1.59    0.37
  -8  -1   6    0.25    0.23
   8  -1  -6   -0.18    0.26
   8  -1  -6    0.29    0.25
   8  -1  -6    0.09    0.27
  -8  -1   6    0.04    0.23
   8   1  -6    0.32    0.29
  -8   1   6    0.42    0.32
  -8   1   6    0.08    0.23
   8   1  -6    0.22    0.25
  -8   1   6    0.41    0.26
  -8   1   6    0.19    0.26
   8   1  -6    0.29    0.27
  -7  -1   6   29.30    1.31
  -7  -1   6   30.34    1.25
  -7  -1   6   30.36    1.20
   7  -1  -6   28.41    1.29
   7  -1  -6   30.16    1.25
   7  -1  -6   30.45    1.24
  -7  -1   6   30.19    1.14
  -7   1   6   30.10    1.19
  -7   1   6   30.74    1.28
  -7   1   6   29.68    1.23
   7   1  -6   30.32    1.22
   7   1  -6   29.08    1.28
   7   1  -6   29.15    1.26
  -7   1   6   28.53    1.29
  -6  -1   6    2.04    0.27
  -6  -1   6    1.37    0.29
  -6  -1   6    1.73    0.22
   6  -1  -6    1.96    0.27
  -6  -1   6    2.06    0.25
   6   1  -6    1.97    0.26
   6   1  -6    1.97    0.27
  -6   1   6    2.31    0.32
   6   1  -6    1.90    0.29
  -6   1   6    2.27    0.28
  -6   1   6    1.72    0.26
  -6   1   6    2.37    0.28
  -5  -1   6   17.73    0.83
  -5  -1   6   17.24    0.70
  -5  -1   6   17.30    0.77
  -5  -1   6   16.53    0.69
   5   1  -6   17.32    0.75
   5   1  -6   16.60    0.79
  -5   1   6   17.98    0.73
  -5   1   6   17.56    0.76
  -5   1   6   16.90    0.81
  -5   1   6   17.11    0.74
   5   1  -6   17.36    0.76
   5   1  -6   19.06    0.74
  -4  -1   6    0.72    0.15
   4  -1  -6    0.57    0.14
  -4  -1   6    0.44    0.16
  -4  -1   6    0.82    0.13
  -4  -1   6    0.85    0.12
   4   1  -6    0.99    0.14
  -4   1   6    0.63    0.14
  -4   1   6    0.66    0.14
  -4   1   6    1.03    0.19
   4   1  -6    0.73    0.13
   4   1  -6    0.63    0.16
   4   1  -6    1.09    0.18
  -4   1   6    1.16    0.16
   3  -1  -6   21.63    0.83
  -3  -1   6   21.21    0.74
  -3  -1   6   21.06    0.76
  -3  -1   6   20.56    0.87
  -3  -1   6   21.86    0.83
   3   1  -6   22.24    0.79
  -3   1   6   21.47    0.81
   3   1  -6   21.38    0.82
   3   1  -6   21.26    0.77
   3   1  -6   21.88    0.84
  -3   1   6   20.75    0.86
  -3   1   6   21.24    0.79
   3   1  -6   20.21    1.13
  -2  -1   6  102.59    3.20
  -2  -1   6   99.33    3.21
  -2  -1   6   99.13    3.42
  -2  -1   6  103.20    3.37
   2   1  -6  103.47    3.36
   2   1  -6  101.72    3.31
   2   1  -6  104.63    3.41
   2   1  -6  101.66    3.39
   2   1  -6  106.06    3.41
   2   1  -6  100.29    4.82
  -2   1   6  100.06    3.44
  -2   1   6  100.73    3.41
  -2   1   6  102.83    3.24
   1  -1  -6   51.00    1.61
  -1  -1   6   50.72    1.64
   1  -1  -6   48.18    1.65
  -1  -1   6   49.52    1.60
  -1  -1   6   49.57    1.71
  -1  -1   6   54.91    2.44
   1  -1  -6   49.28    1.70
  -1  -1   6   49.90    1.68
   1   1  -6   50.35    1.67
  -1   1   6   46.97    1.65
   1   1  -6   49.12    1.68
  -1   1   6   50.30    1.61
   1   1  -6   49.31    2.43
  -1   1   6   47.41    1.70
  -1   1   6   48.03    1.70
   0  -1  -6   17.10    0.60
   0  -1   6   19.11    0.96
   0  -1   6   16.65    0.60
   0  -1   6   16.99    0.61
   0  -1   6   17.07    0.61
   0  -1   6   16.61    0.63
   0  -1  -6   16.37    0.61
   0  -1  -6   17.65    0.63
   0   1  -6   17.24    0.60
   0   1   6   16.73    0.59
   0   1  -6   17.24    0.95
   0   1  -6   16.87    0.57
   0   1   6   15.07    0.63
   0   1  -6   16.87    0.60
   0   1  -6   16.83    0.61
   0   1   6   17.04    0.63
   0   1   6   15.85    0.61
  -1  -1  -6    1.92    0.15
  -1  -1  -6    1.80    0.14
   1  -1   6    2.00    0.24
   1  -1   6    2.03    0.10
   1  -1   6    1.97    0.15
   1   1   6    2.04    0.15
   1   1   6    1.73    0.13
  -1   1  -6    1.62    0.10
  -1   1  -6    2.03    0.14
  -1   1  -6    1.84    0.14
   1   1   6    1.91    0.12
   1   1   6    2.03    0.15
  -1   1  -6    1.69    0.12
  -1   1  -6    1.69    0.10
  -1   1  -6    1.64    0.12
  -2  -1  -6    3.42    0.22
   2  -1   6    3.59    0.19
   2  -1   6    3.06    0.21
  -2  -1  -6    3.54    0.23
   2   1   6    2.89    0.18
  -2   1  -6    3.46    0.23
  -2   1  -6    3.63    0.22
   2   1   6    3.13    0.23
   2   1   6    3.52    0.22
   2   1   6    3.23    0.18
   3  -1   6   17.19    0.67
   3  -1   6   17.89    0.75
   3  -1   6   16.91    0.62
  -3  -1  -6   17.77    0.70
  -3   1  -6   18.18    0.64
   3   1   6   16.42    0.71
  -3   1  -6   17.44    0.70
   3   1   6   17.19    0.73
   3   1   6   16.60    0.61
   3   1   6   16.60    0.62
  -3   1  -6   16.53    0.72
   4  -1   6    5.00    0.37
   4  -1   6    5.55    0.27
   4  -1   6    5.28    0.33
  -4  -1  -6    5.08    0.35
  -4  -1  -6    4.71    0.27
   4   1   6    5.77    0.38
   4   1   6    4.63    0.27
   4   1   6    5.73    0.29
  -4   1  -6    5.08    0.37
  -4   1  -6    5.65    0.36
  -4   1  -6    5.65    0.29
   4   1   6    5.16    0.35
   5  -1   6   38.13    1.50
   5  -1   6   37.85    1.33
   5  -1   6   37.41    1.25
  -5  -1  -6   35.77    1.29
  -5  -1  -6   38.19    1.41
   5   1   6   35.02    1.46
  -5   1  -6   38.02    1.40
   5   1   6   36.17    1.25
   5   1   6   35.49    1.27
  -5   1  -6   34.58    1.46
  -6  -1  -6   29.68    1.22
   6  -1   6   28.80    1.29
   6  -1   6   30.72    1.15
  -6   1  -6   26.56    1.26
   6   1   6   29.95    1.06
  -6   1  -6   29.51    1.22
   6   1   6   30.23    1.28
   7  -1   6    8.57    0.54
  -7  -1  -6    8.79    0.62
   7  -1   6    8.72    0.66
  -7   1  -6    8.11    0.62
   7   1   6    7.84    0.60
  -7   1  -6    8.83    0.62
  -8  -1  -6    0.71    0.32
   8  -1   6    0.61    0.36
   8  -1   6    0.55    0.27
   8   1   6    0.12    0.31
  -8   1  -6    0.06    0.31
  -8   1  -6    0.38    0.30
   9  -1   6    2.07    0.49
  -9  -1  -6    1.71    0.42
   9   1   6    2.28    0.45
  -9   1  -6    1.46    0.40
 -10  -1  -6    1.30    0.45
 -10   1  -6    1.46    0.46
  10  -2  -6   -0.34    0.36
  10  -2  -6    0.10    0.37
 -10   2   6   -0.14    0.37
 -10   2   6   -0.33    0.31
   9  -2  -6    5.58    0.60
   9  -2  -6    5.97    0.60
   9   2  -6    5.69    0.57
  -9   2   6    6.36    0.56
  -9   2   6    5.68    0.57
   9   2  -6    7.41    0.57
  -9   2   6    5.44    0.59
   9   2  -6    5.37    0.57
   8  -2  -6    5.01    0.50
   8  -2  -6    5.66    0.53
  -8  -2   6    4.59    0.46
   8  -2  -6    5.14    0.47
  -8  -2   6    5.52    0.47
  -8   2   6    4.68    0.47
  -8   2   6    5.38    0.54
  -8   2   6    5.88    0.52
   8   2  -6    5.80    0.49
   8   2  -6    6.01    0.54
  -8   2   6    5.93    0.51
   8   2  -6    5.38    0.47
   7  -2  -6    2.88    0.34
   7  -2  -6    3.01    0.38
  -7  -2   6    3.23    0.33
  -7  -2   6    2.85    0.34
   7   2  -6    3.15    0.38
  -7   2   6    2.74    0.40
  -7   2   6    2.12    0.33
   7   2  -6    2.35    0.33
   7   2  -6    2.89    0.35
  -7   2   6    1.75    0.31
  -7   2   6    2.97    0.36
  -6  -2   6    5.89    0.38
   6  -2  -6    5.52    0.49
  -6  -2   6    5.03    0.33
  -6  -2   6    5.14    0.42
  -6   2   6    6.04    0.44
   6   2  -6    5.57    0.41
  -6   2   6    4.43    0.38
  -6   2   6    5.72    0.44
   6   2  -6    6.20    0.41
  -6   2   6    5.50    0.46
   6   2  -6    4.75    0.43
  -5  -2   6   -0.10    0.10
  -5  -2   6    0.12    0.16
  -5  -2   6    0.01    0.11
   5   2  -6    0.01    0.11
  -5   2   6   -0.25    0.13
   5   2  -6   -0.26    0.15
   5   2  -6    0.02    0.16
  -5   2   6   -0.02    0.14
  -5   2   6    0.13    0.18
   5   2  -6   -0.04    0.14
  -4  -2   6    4.35    0.25
  -4  -2   6    3.85    0.25
  -4  -2   6    4.43    0.33
  -4  -2   6    4.22    0.35
   4  -2  -6    4.29    0.30
  -4   2   6    4.35    0.34
   4   2  -6    4.17    0.31
   4   2  -6    4.30    0.27
  -4   2   6    4.35    0.30
   4   2  -6    3.86    0.32
  -4   2   6    4.64    0.32
   4   2  -6    4.12    0.26
  -3  -2   6   29.74    1.04
  -3  -2   6   28.96    0.97
  -3  -2   6   27.95    1.10
  -3  -2   6   29.22    1.15
  -3  -2   6   28.74    0.99
  -3   2   6   28.19    1.09
  -3   2   6   29.64    1.04
   3   2  -6   26.93    1.01
   3   2  -6   28.67    1.08
   3   2  -6   28.57    1.58
   3   2  -6   30.22    1.05
   3   2  -6   30.74    1.09
  -3   2   6   29.93    1.13
   3   2  -6   28.02    1.12
  -2  -2   6   10.20    0.40
  -2  -2   6    8.69    0.44
  -2  -2   6    9.77    0.34
  -2  -2   6   10.20    0.39
   2  -2  -6    9.53    0.41
   2  -2  -6    9.64    0.42
  -2  -2   6   10.19    0.39
   2   2  -6    9.30    0.38
  -2   2   6    8.89    0.46
   2   2  -6    9.38    0.43
  -2   2   6    9.79    0.44
   2   2  -6    9.98    0.39
   2   2  -6    9.52    0.69
  -2   2   6    9.71    0.42
   2   2  -6    9.44    0.46
  -1  -2   6   14.45    0.52
  -1  -2   6   14.28    0.53
   1  -2  -6   14.71    0.56
  -1  -2   6   14.63    0.54
  -1  -2   6   14.46    0.57
   1  -2  -6   13.86    0.55
   1   2  -6   13.77    0.58
   1   2  -6   14.49    0.53
   1   2  -6   14.56    0.56
  -1   2   6   13.35    0.58
  -1   2   6   13.72    0.53
   1   2  -6   13.65    0.52
  -1   2   6   13.69    0.58
   1   2  -6   13.96    0.89
  -1   2   6   14.43    0.56
   1   2  -6   14.91    0.57
   1   2  -6   14.16    0.52
   0  -2   6   14.78    0.55
   0  -2   6   15.43    0.56
   0  -2   6   15.03    0.56
   0  -2   6   16.16    0.92
   0  -2  -6   15.35    0.58
   0  -2   6   14.26    0.56
   0  -2   6   14.93    0.55
   0  -2  -6   14.69    0.57
   0   2  -6   14.32    0.55
   0   2  -6   14.48    0.52
   0   2  -6   14.22    0.57
   0   2  -6   14.01    0.90
   0   2   6   15.76    0.60
   0   2  -6   13.86    0.56
   0   2   6   14.75    0.53
   0   2  -6   14.35    0.55
   0   2   6   14.44    0.58
   0   2   6   15.87    0.61
   1  -2   6  158.18    6.80
   1  -2   6  147.82    4.57
   1  -2   6  144.43    4.62
  -1  -2  -6  140.91    4.56
  -1  -2  -6  147.59    4.71
   1  -2   6  143.84    4.51
   1   2   6  141.52    4.70
   1   2   6  140.23    4.45
  -1   2  -6  141.71    4.56
  -1   2  -6  140.20    4.81
  -1   2  -6  143.72    4.65
   1   2   6  138.73    4.69
   1   2   6  142.77    4.84
  -1   2  -6  139.02    4.53
  -1   2  -6  137.62    6.75
   2  -2   6    2.93    0.22
  -2  -2  -6    2.98    0.24
   2  -2   6    3.19    0.20
  -2  -2  -6    2.90    0.22
   2  -2   6    2.97    0.14
   2  -2   6    3.02    0.34
  -2   2  -6    2.76    0.21
  -2   2  -6    2.95    0.16
   2   2   6    3.01    0.15
   2   2   6    3.15    0.24
   2   2   6    3.22    0.22
  -2   2  -6    3.10    0.22
   2   2   6    2.69    0.22
   3  -2   6   45.03    2.26
   3  -2   6   44.57    1.52
  -3  -2  -6   43.10    1.60
  -3  -2  -6   43.73    1.54
   3  -2   6   43.85    1.47
   3   2   6   44.08    1.40
  -3   2  -6   42.41    1.44
  -3   2  -6   44.88    1.54
   3   2   6   43.52    1.62
   3   2   6   43.39    1.52
  -3   2  -6   42.73    1.62
   3   2   6   44.05    1.57
  -4  -2  -6    6.48    0.42
   4  -2   6    7.64    0.61
   4  -2   6    6.43    0.41
  -4  -2  -6    6.79    0.37
   4  -2   6    6.61    0.33
  -4   2  -6    6.48    0.41
   4   2   6    7.26    0.30
   4   2   6    6.72    0.43
  -4   2  -6    7.40    0.45
   4   2   6    5.92    0.35
  -5  -2  -6    0.46    0.20
   5  -2   6    0.63    0.20
  -5  -2  -6    0.26    0.15
   5   2   6    0.65    0.23
   5   2   6    0.63    0.16
  -5   2  -6    0.59    0.20
   5   2   6    0.59    0.13
  -5   2  -6    0.51    0.22
   6  -2   6    0.42    0.25
   6  -2   6   -0.04    0.22
  -6  -2  -6    0.31    0.22
  -6  -2  -6    0.53    0.19
   6   2   6    0.96    0.27
  -6   2  -6    0.77    0.25
  -6   2  -6    0.55    0.25
   6   2   6    0.91    0.19
  -7  -2  -6    1.79    0.34
   7  -2   6    1.83    0.31
   7  -2   6    1.98    0.37
  -7   2  -6    1.36    0.32
  -7   2  -6    1.72    0.36
   7   2   6    2.02    0.36
  -8  -2  -6    4.19    0.49
   8  -2   6    4.43    0.44
   8  -2   6    3.81    0.50
   8   2   6    4.19    0.52
  -8   2  -6    4.16    0.50
  -8   2  -6    3.13    0.47
  -9  -2  -6    0.36    0.33
   9  -2   6    0.03    0.38
   9  -2   6   -0.12    0.31
  -9   2  -6   -0.28    0.27
   9   2   6    0.33    0.36
  -9   2  -6    0.15    0.39
  10  -3  -6    2.35    0.53
   9  -3  -6    0.53    0.38
   9  -3  -6    0.91    0.40
  -9   3   6    1.04    0.40
  -9   3   6    0.69    0.36
   9   3  -6    0.77    0.39
   9   3  -6    0.94    0.36
   8  -3  -6    1.00    0.36
   8   3  -6    0.65    0.15
   8   3  -6    1.09    0.32
  -8   3   6    0.69    0.31
   8   3  -6    0.24    0.31
  -8   3   6    0.71    0.31
   8   3  -6    0.51    0.30
  -7  -3   6    2.88    0.38
  -7  -3   6    3.28    0.34
  -7   3   6    2.54    0.37
  -7   3   6    2.31    0.35
   7   3  -6    2.72    0.35
   7   3  -6    2.23    0.18
  -7   3   6    3.40    0.43
   7   3  -6    2.06    0.33
   7   3  -6    3.73    0.43
  -6  -3   6    1.83    0.28
  -6  -3   6    1.95    0.25
  -6   3   6    1.69    0.28
  -6   3   6    1.72    0.32
  -6   3   6    1.27    0.28
   6   3  -6    1.50    0.28
   6   3  -6    1.72    0.15
   6   3  -6    1.29    0.31
   6   3  -6    2.52    0.29
  -5  -3   6    1.41    0.17
  -5  -3   6    1.35    0.25
  -5  -3   6    1.61    0.20
  -5   3   6    1.08    0.23
  -5   3   6    1.88    0.30
   5   3  -6    1.52    0.20
   5   3  -6    1.12    0.13
  -5   3   6    1.33    0.22
   5   3  -6    1.10    0.25
   5   3  -6    1.28    0.23
   5   3  -6    1.29    0.21
  -4  -3   6    0.13    0.10
  -4  -3   6    0.13    0.10
  -4  -3   6    0.34    0.17
  -4  -3   6    0.26    0.13
  -4   3   6   -0.02    0.16
   4   3  -6    0.19    0.12
   4   3  -6    0.19    0.09
  -4   3   6    0.10    0.15
   4   3  -6   -0.02    0.15
   4   3  -6    0.24    0.26
   4   3  -6    0.24    0.13
   4   3  -6    0.44    0.19
  -4   3   6   -0.11    0.13
  -3  -3   6   33.75    1.17
  -3  -3   6   35.52    1.27
  -3  -3   6   35.06    1.32
   3  -3  -6   35.20    1.27
  -3  -3   6   34.84    1.17
   3   3  -6   35.04    1.35
  -3   3   6   36.20    1.25
  -3   3   6   34.20    1.34
   3   3  -6   34.87    1.97
   3   3  -6   35.10    1.27
   3   3  -6   34.50    1.30
  -3   3   6   34.99    1.81
  -3   3   6   35.03    1.34
   3   3  -6   33.85    1.23
   3   3  -6   36.24    1.19
  -2  -3   6   21.19    0.71
  -2  -3   6   21.09    0.75
  -2  -3   6   21.62    0.79
   2  -3  -6   21.54    0.82
  -2  -3   6   21.22    0.84
   2  -3  -6   20.07    0.79
   2   3  -6   19.92    1.31
   2   3  -6   20.42    0.82
   2   3  -6   21.52    0.76
   2   3  -6   20.47    0.77
   2   3  -6   20.67    0.85
  -2   3   6   20.34    1.21
  -2   3   6   20.12    0.85
   2   3  -6   20.30    0.79
  -2   3   6   21.06    0.86
  -2   3   6   21.86    0.79
   1  -3  -6    4.12    0.27
  -1  -3   6    4.42    0.25
  -1  -3   6    3.82    0.19
  -1  -3   6    4.39    0.25
   1  -3  -6    4.47    0.27
  -1  -3   6    4.05    0.27
  -1   3   6    3.95    0.24
  -1   3   6    3.78    0.28
   1   3  -6    4.28    0.27
  -1   3   6    4.60    0.28
   1   3  -6    3.91    0.24
  -1   3   6    3.98    0.28
   1   3  -6    4.22    0.24
   1   3  -6    3.82    0.23
   1   3  -6    4.53    0.50
   1   3  -6    4.48    0.28
   0  -3   6   17.34    0.68
   0  -3  -6   17.43    0.68
   0  -3   6   18.13    0.67
   0  -3   6   17.87    1.13
   0  -3  -6   17.21    0.70
   0  -3   6   17.15    0.66
   0  -3   6   17.40    0.66
   0   3   6   15.55    0.70
   0   3   6   18.21    0.74
   0   3  -6   17.30    0.68
   0   3  -6   17.62    1.13
   0   3   6   17.20    0.63
   0   3  -6   17.91    0.66
   0   3   6   17.34    0.70
   0   3  -6   17.29    0.68
   0   3  -6   16.81    0.67
   1  -3   6    6.02    0.31
  -1  -3  -6    5.05    0.32
  -1  -3  -6    5.71    0.33
   1  -3   6    5.01    0.32
   1  -3   6    5.83    0.56
   1   3   6    5.60    0.33
  -1   3  -6    5.84    0.27
   1   3   6    6.88    0.38
  -1   3  -6    5.80    0.55
  -1   3  -6    6.45    0.31
   1   3   6    5.81    0.25
  -1   3  -6    5.20    0.31
  -1   3  -6    6.05    0.30
   1   3   6    5.32    0.33
   2  -3   6   43.41    1.53
   2  -3   6   45.88    2.35
  -2  -3  -6   43.29    1.60
  -2  -3  -6   44.96    1.56
   2  -3   6   45.71    1.52
   2   3   6   45.64    1.65
   2   3   6   46.20    1.41
  -2   3  -6   43.43    1.52
  -2   3  -6   43.04    1.51
  -2   3  -6   43.80    1.62
   2   3   6   43.91    1.58
  -2   3  -6   43.86    2.32
   2   3   6   41.25    1.56
  -3  -3  -6   24.24    0.93
   3  -3   6   24.56    1.40
  -3  -3  -6   21.54    0.95
   3  -3   6   23.43    0.86
   3  -3   6   21.88    0.91
  -3   3  -6   23.49    0.96
   3   3   6   21.53    0.89
   3   3   6   22.82    0.93
  -3   3  -6   23.70    0.91
   3   3   6   23.22    0.96
   3   3   6   23.17    0.74
  -3   3  -6   22.61    0.82
  -4  -3  -6    9.23    0.55
   4  -3   6   10.44    0.80
   4  -3   6    9.53    0.51
  -4  -3  -6    8.95    0.52
   4  -3   6    9.91    0.45
  -4   3  -6    9.37    0.52
  -4   3  -6    9.58    0.55
  -4   3  -6    9.24    0.40
   4   3   6    9.20    0.54
   4   3   6    9.46    0.48
  -5  -3  -6    4.55    0.34
  -5  -3  -6    3.74    0.38
   5  -3   6    3.60    0.35
  -5   3  -6    4.35    0.40
   5   3   6    4.30    0.32
  -5   3  -6    4.76    0.40
   5   3   6    4.22    0.39
  -6  -3  -6    1.59    0.26
  -6  -3  -6    2.07    0.33
   6  -3   6    1.83    0.31
   6   3   6    1.23    0.23
  -6   3  -6    1.82    0.32
   6   3   6    1.80    0.34
  -6   3  -6    2.10    0.35
   7  -3   6    0.19    0.26
  -7  -3  -6    0.47    0.27
   7  -3   6    0.35    0.32
  -7   3  -6    0.53    0.32
   7   3   6    0.04    0.25
  -7   3  -6    0.62    0.29
   8  -3   6   -0.23    0.29
  -8  -3  -6    0.52    0.32
   8  -3   6    0.00    0.33
  -8   3  -6    0.88    0.34
   8   3   6    0.44    0.35
  -8   3  -6    0.16    0.34
  -9  -3  -6    0.10    0.34
   9  -3   6   -0.46    0.35
   9   3   6   -0.03    0.35
  -9   3  -6    0.25    0.35
   9  -4  -6    0.50    0.42
  -9   4   6    0.15    0.38
   9   4  -6    0.30    0.34
   8  -4  -6    0.37    0.35
  -8   4   6   -0.12    0.30
  -8   4   6    0.04    0.33
   8   4  -6   -0.02    0.28
   7  -4  -6    0.77    0.34
  -7  -4   6    0.88    0.31
  -7   4   6    0.65    0.33
  -7   4   6    1.11    0.35
   7   4  -6    1.18    0.35
   7   4  -6    1.09    0.19
   7   4  -6    0.85    0.29
   7   4  -6    1.26    0.33
  -7   4   6    0.66    0.30
  -6  -4   6    1.17    0.29
  -6   4   6    1.87    0.35
  -6   4   6    1.00    0.30
  -6   4   6    0.92    0.26
   6   4  -6    1.21    0.18
   6   4  -6    1.51    0.33
   6   4  -6    1.27    0.30
   6   4  -6    1.33    0.25
  -5  -4   6    0.40    0.22
  -5  -4   6    0.44    0.16
  -5  -4   6    0.67    0.20
   5   4  -6    0.48    0.23
   5   4  -6    0.67    0.15
   5   4  -6    0.55    0.23
   5   4  -6    0.79    0.37
  -5   4   6    0.47    0.24
   5   4  -6    0.63    0.20
  -5   4   6    0.46    0.21
  -5   4   6    0.79    0.25
   4  -4  -6   17.58    0.75
  -4  -4   6   17.85    0.82
  -4  -4   6   16.28    0.62
  -4  -4   6   17.25    0.76
  -4  -4   6   16.17    0.66
  -4   4   6   17.18    0.83
   4   4  -6   16.50    0.66
   4   4  -6   15.89    0.72
   4   4  -6   17.60    0.71
  -4   4   6   16.70    0.74
   4   4  -6   16.25    1.21
  -4   4   6   15.80    0.80
   4   4  -6   16.86    0.83
   4   4  -6   17.11    0.77
  -3  -4   6   13.53    0.52
  -3  -4   6   12.68    0.64
  -3  -4   6   14.34    0.62
  -3  -4   6   12.19    0.51
   3  -4  -6   11.37    0.59
   3  -4  -6   13.10    0.59
   3   4  -6   12.42    1.04
   3   4  -6   13.47    0.58
  -3   4   6   12.71    0.65
   3   4  -6   12.64    0.56
  -3   4   6   13.84    0.68
   3   4  -6   13.69    0.66
   3   4  -6   13.92    0.64
  -3   4   6   11.99    0.90
  -3   4   6   13.13    0.59
   3   4  -6   13.24    0.55
   2  -4  -6    0.84    0.17
  -2  -4   6    1.03    0.15
   2  -4  -6    1.01    0.18
  -2  -4   6    1.02    0.17
  -2  -4   6    0.92    0.13
  -2  -4   6    0.90    0.18
  -2   4   6    0.92    0.30
  -2   4   6    0.70    0.20
   2   4  -6    0.65    0.34
   2   4  -6    0.90    0.19
   2   4  -6    0.75    0.14
  -2   4   6    0.96    0.16
  -2   4   6    0.81    0.19
   2   4  -6    0.80    0.15
   2   4  -6    1.55    0.22
   2   4  -6    1.14    0.16
  -1  -4   6   25.73    1.05
   1  -4  -6   26.33    1.01
   1  -4  -6   27.27    1.05
  -1  -4   6   27.77    1.03
  -1  -4   6   27.48    0.94
  -1  -4   6   25.83    0.97
  -1   4   6   26.75    1.09
   1   4  -6   27.41    1.01
  -1   4   6   27.77    0.97
   1   4  -6   27.88    1.00
   1   4  -6   27.73    1.04
  -1   4   6   28.39    1.07
   1   4  -6   25.73    1.05
  -1   4   6   26.88    1.10
   1   4  -6   27.44    1.03
   1   4  -6   25.34    1.66
   0  -4   6    6.86    0.38
   0  -4   6    7.57    0.38
   0  -4  -6    6.56    0.39
   0  -4   6    6.97    0.38
   0  -4  -6    7.33    0.41
   0  -4   6    7.34    0.33
   0   4   6    6.80    0.34
   0   4   6    7.31    0.41
   0   4   6    8.00    0.45
   0   4  -6    7.38    0.39
   0   4  -6    7.13    0.39
   0   4  -6    6.98    0.38
   0   4  -6    6.34    0.67
   0   4   6    8.44    0.45
   1  -4   6   62.37    2.01
  -1  -4  -6   59.88    2.03
   1  -4   6   58.52    2.00
  -1  -4  -6   58.98    2.10
   1  -4   6   57.63    2.04
   1   4   6   58.42    2.07
  -1   4  -6   53.09    3.08
   1   4   6   60.04    2.15
  -1   4  -6   60.78    2.04
   1   4   6   58.20    1.89
   1   4   6   59.52    2.09
  -1   4  -6   58.80    2.11
   2  -4   6    1.27    0.35
  -2  -4  -6    1.36    0.21
   2  -4   6    1.03    0.19
   2  -4   6    1.13    0.17
  -2  -4  -6    1.04    0.21
  -2   4  -6    1.05    0.18
  -2   4  -6    0.71    0.16
   2   4   6    1.15    0.19
   2   4   6    1.12    0.10
   2   4   6    1.30    0.21
  -2   4  -6    0.90    0.30
  -2   4  -6    0.76    0.19
   3  -4   6    4.82    0.58
  -3  -4  -6    4.88    0.38
  -3  -4  -6    4.96    0.39
   3  -4   6    4.99    0.33
   3  -4   6    4.14    0.35
   3   4   6    4.72    0.35
  -3   4  -6    4.59    0.31
   3   4   6    4.98    0.38
  -3   4  -6    5.69    0.37
  -3   4  -6    5.53    0.40
  -3   4  -6    4.87    0.55
  -4  -4  -6    1.60    0.28
   4  -4   6    1.18    0.23
  -4  -4  -6    1.31    0.26
   4   4   6    1.47    0.23
  -4   4  -6    1.19    0.27
   4   4   6    1.66    0.28
  -4   4  -6    1.25    0.18
  -4   4  -6    2.05    0.27
  -5  -4  -6   12.45    0.70
  -5  -4  -6   12.77    0.68
   5  -4   6   13.63    0.68
  -5  -4  -6   13.00    0.74
   5   4   6   12.46    0.71
   5   4   6   12.46    0.64
  -5   4  -6   13.06    0.76
  -5   4  -6   13.87    0.71
  -6  -4  -6    1.77    0.33
   6  -4   6    1.82    0.34
  -6  -4  -6    1.94    0.31
  -6   4  -6    1.61    0.32
   6   4   6    1.98    0.28
  -6   4  -6    1.88    0.39
   6   4   6    1.17    0.33
   7  -4   6    1.24    0.35
  -7  -4  -6    1.00    0.33
  -7   4  -6    1.71    0.36
  -7   4  -6    1.54    0.39
   7   4   6    1.57    0.36
   8  -4   6    4.75    0.53
   8  -4   6    4.04    0.58
  -8  -4  -6    3.95    0.52
  -8   4  -6    3.96    0.58
   8   4   6    4.54    0.52
  -8   4  -6    4.62    0.54
  -9  -4  -6    0.51    0.38
   9  -4   6    0.38    0.38
  -9   4  -6    0.20    0.36
   9  -5  -6   -0.34    0.40
   9   5  -6    0.07    0.35
   8  -5  -6    0.67    0.44
  -8   5   6    0.65    0.42
   8   5  -6    0.92    0.37
  -8   5   6    0.76    0.37
   7  -5  -6    0.53    0.35
   7   5  -6    0.33    0.29
  -7   5   6    0.38    0.34
  -7   5   6    0.54    0.33
  -7   5   6    0.85    0.32
   7   5  -6    0.57    0.49
   7   5  -6    0.85    0.34
  -6  -5   6    0.04    0.26
   6  -5  -6    0.29    0.27
   6   5  -6   -0.14    0.40
   6   5  -6   -0.07    0.22
   6   5  -6    0.33    0.28
  -6   5   6    0.23    0.23
  -6   5   6    0.13    0.29
  -6   5   6    0.15    0.30
   6   5  -6    0.34    0.18
  -5  -5   6    7.08    0.55
  -5  -5   6    8.02    0.52
   5  -5  -6    7.23    0.47
  -5   5   6    6.59    0.49
   5   5  -6    7.56    0.57
   5   5  -6    5.99    0.81
  -5   5   6    6.93    0.56
   5   5  -6    7.65    0.53
   5   5  -6    7.15    0.42
  -5   5   6    7.51    0.56
   5   5  -6    6.82    0.48
  -4  -5   6   24.10    1.05
  -4  -5   6   22.62    1.08
  -4  -5   6   25.43    0.93
   4  -5  -6   24.98    1.01
   4  -5  -6   24.46    1.03
   4   5  -6   24.36    1.02
   4   5  -6   25.56    1.73
  -4   5   6   25.33    1.02
   4   5  -6   24.04    1.06
   4   5  -6   24.81    1.11
  -4   5   6   25.06    1.13
  -4   5   6   22.78    1.10
   4   5  -6   25.22    0.96
  -3  -5   6   15.29    0.79
  -3  -5   6   19.18    0.79
  -3  -5   6   16.38    0.64
   3  -5  -6   16.49    0.74
   3  -5  -6   15.21    0.75
  -3  -5   6   16.67    0.66
   3   5  -6   16.66    0.74
   3   5  -6   17.22    0.82
  -3   5   6   16.25    0.82
   3   5  -6   16.91    0.78
   3   5  -6   15.43    0.71
  -3   5   6   16.27    0.73
  -3   5   6   17.41    0.84
   3   5  -6   17.01    0.70
   3   5  -6   16.56    1.32
   2  -5  -6    3.78    0.33
  -2  -5   6    3.92    0.32
  -2  -5   6    3.79    0.33
   2  -5  -6    3.70    0.31
  -2  -5   6    3.42    0.26
  -2  -5   6    3.92    0.26
  -2   5   6    3.54    0.35
   2   5  -6    3.90    0.30
  -2   5   6    3.04    0.35
   2   5  -6    3.71    0.29
   2   5  -6    3.64    0.34
  -2   5   6    2.90    0.27
   2   5  -6    4.28    0.65
   2   5  -6    3.79    0.34
  -1  -5   6   11.37    0.56
  -1  -5   6   11.51    0.52
   1  -5  -6   11.18    0.58
  -1  -5   6   10.12    0.57
   1  -5  -6   11.50    0.56
  -1  -5   6   11.60    0.49
  -1   5   6   12.17    0.64
   1   5  -6   11.58    0.58
  -1   5   6   11.24    0.51
   1   5  -6   11.34    0.54
  -1   5   6   11.47    0.62
   1   5  -6   11.14    0.56
   1   5  -6    9.38    0.97
   0  -5  -6   30.96    1.20
   0  -5   6   30.51    1.12
   0  -5   6   30.92    1.21
   0  -5   6   32.21    1.17
   0  -5  -6   30.37    1.24
   0   5  -6   33.62    1.22
   0   5  -6   28.08    1.92
   0   5  -6   32.37    1.24
   0   5   6   32.06    1.11
   0   5   6   33.69    1.28
   0   5   6   32.80    1.30
   1  -5   6    4.01    0.32
  -1  -5  -6    4.08    0.35
   1  -5   6    3.70    0.30
  -1  -5  -6    4.03    0.35
   1   5   6    3.85    0.35
  -1   5  -6    4.21    0.33
  -1   5  -6    4.66    0.35
   1   5   6    3.80    0.23
   1   5   6    4.61    0.37
  -1   5  -6    4.74    0.62
   2  -5   6   53.52    1.91
   2  -5   6   54.36    1.94
  -2  -5  -6   55.88    2.02
  -2  -5  -6   55.33    1.95
  -2  -5  -6   55.95    1.75
   2   5   6   52.91    2.05
  -2   5  -6   54.26    1.93
  -2   5  -6   47.73    2.92
  -2   5  -6   55.69    2.04
   2   5   6   56.70    1.99
  -3  -5  -6   16.78    0.81
  -3  -5  -6   17.10    0.79
   3  -5   6   14.31    0.74
   3   5   6   15.26    0.79
  -3   5  -6   14.87    0.71
  -3   5  -6   16.58    0.81
   3   5   6   18.07    0.78
  -4  -5  -6    9.86    0.63
  -4  -5  -6    9.66    0.59
   4  -5   6    9.30    0.58
   4   5   6   10.01    0.57
  -4   5  -6    9.51    0.63
   4   5   6    8.92    0.61
  -4   5  -6    9.23    0.51
  -4   5  -6    9.23    0.57
   5  -5   6    3.66    0.41
  -5  -5  -6    3.62    0.40
  -5  -5  -6    2.52    0.35
   5   5   6    3.40    0.40
   5   5   6    3.02    0.34
  -5   5  -6    3.37    0.39
  -5   5  -6    2.96    0.41
   6  -5   6    0.34    0.29
  -6  -5  -6   -0.21    0.23
  -6  -5  -6    0.11    0.26
   6   5   6   -0.18    0.21
  -6   5  -6    0.09    0.25
   6   5   6    0.10    0.29
  -6   5  -6   -0.18    0.29
   7  -5   6    0.53    0.36
  -7  -5  -6    0.31    0.31
  -7   5  -6    0.46    0.31
   7   5   6    0.57    0.32
  -7   5  -6    0.70    0.40
  -8  -5  -6   -0.06    0.32
   8  -5   6    0.57    0.37
   8   5   6    0.16    0.38
  -8   5  -6    0.13    0.33
  -8   5  -6   -0.64    0.36
   8  -6  -6   10.09    0.83
   8   6  -6   10.36    0.77
  -8   6   6   13.30    0.97
   7  -6  -6   -0.01    0.36
  -7   6   6    0.48    0.36
  -7   6   6    0.18    0.36
  -7   6   6   -0.12    0.28
   7   6  -6    0.34    0.34
   6  -6  -6   12.18    0.79
   6   6  -6   10.83    1.19
   6   6  -6   13.25    0.77
   6   6  -6   11.35    0.68
  -6   6   6   10.35    0.78
  -6   6   6   11.46    0.72
  -6   6   6   13.54    0.84
   5  -6  -6    0.45    0.23
  -5  -6   6    0.64    0.26
   5  -6  -6    0.73    0.31
  -5   6   6    0.92    0.28
  -5   6   6    0.38    0.32
   5   6  -6    0.59    0.24
  -5   6   6    0.45    0.31
   5   6  -6    0.85    0.32
   5   6  -6    0.32    0.48
  -4  -6   6    0.52    0.23
   4  -6  -6    0.25    0.20
   4  -6  -6    0.05    0.24
  -4  -6   6    0.41    0.24
   4   6  -6    0.90    0.50
   4   6  -6   -0.01    0.24
  -4   6   6    0.25    0.27
  -4   6   6    0.14    0.27
   4   6  -6    0.37    0.22
  -4   6   6    0.52    0.23
   3  -6  -6    2.98    0.33
  -3  -6   6    3.05    0.28
   3  -6  -6    2.24    0.30
  -3  -6   6    2.99    0.34
  -3  -6   6    3.04    0.37
  -3   6   6    3.25    0.33
   3   6  -6    3.13    0.35
   3   6  -6    3.10    0.32
  -3   6   6    3.64    0.40
   3   6  -6    2.88    0.68
  -3   6   6    3.17    0.40
  -2  -6   6   10.72    0.54
   2  -6  -6   11.69    0.62
  -2  -6   6   12.07    0.63
  -2  -6   6   10.19    0.52
  -2  -6   6   10.25    0.64
   2  -6  -6   11.82    0.60
   2   6  -6   11.65    0.63
  -2   6   6   11.14    0.66
   2   6  -6   10.17    1.10
   2   6  -6   11.20    0.59
  -2   6   6   11.41    0.56
  -2   6   6   10.07    0.68
  -1  -6   6    6.62    0.42
  -1  -6   6    6.85    0.42
   1  -6  -6    6.01    0.46
  -1  -6   6    6.37    0.46
  -1  -6   6    7.42    0.48
   1  -6  -6    7.04    0.46
   1   6  -6    6.68    0.47
  -1   6   6    7.26    0.53
  -1   6   6    6.92    0.50
  -1   6   6    7.34    0.41
   1   6  -6    5.63    0.81
   1   6  -6    6.76    0.45
   0  -6  -6    0.78    0.23
   0  -6   6    0.79    0.22
   0  -6  -6    0.63    0.22
   0  -6  -6    1.21    0.20
   0  -6   6    0.92    0.21
   0  -6   6    0.57    0.17
   0   6   6    1.28    0.29
   0   6  -6    0.63    0.23
   0   6   6    0.67    0.16
   0   6   6    0.73    0.26
   0   6  -6    0.22    0.36
   0   6  -6    0.68    0.21
   1  -6   6    1.15    0.20
  -1  -6  -6    0.69    0.17
  -1  -6  -6    0.80    0.24
   1  -6   6    1.33    0.23
  -1  -6  -6    0.99    0.24
   1  -6   6    0.76    0.23
   1   6   6    0.61    0.26
   1   6   6    1.24    0.16
   1   6   6    1.48    0.30
  -1   6  -6    1.29    0.25
  -1   6  -6    1.25    0.25
  -1   6  -6    1.35    0.47
   2  -6   6    1.56    0.25
   2  -6   6    1.21    0.26
  -2  -6  -6    1.69    0.30
  -2  -6  -6    1.59    0.29
  -2   6  -6    1.40    0.29
  -2   6  -6    1.59    0.28
   2   6   6    1.85    0.30
   2   6   6    1.75    0.31
   3  -6   6    2.15    0.32
  -3  -6  -6    1.14    0.29
   3  -6   6    1.78    0.26
  -3   6  -6    1.57    0.27
   3   6   6    1.82    0.31
  -3   6  -6    1.82    0.34
   3   6   6    2.10    0.33
  -4  -6  -6   12.48    0.70
   4  -6   6   11.48    0.68
   4   6   6    9.82    0.67
  -4   6  -6   12.35    0.74
   4   6   6   10.83    0.66
  -5  -6  -6    3.40    0.42
   5  -6   6    2.71    0.38
  -5  -6  -6    2.49    0.39
   5   6   6    3.21    0.40
  -5   6  -6    2.43    0.44
   5   6   6    3.55    0.42
   6  -6   6   13.19    0.84
  -6  -6  -6   14.85    0.87
   6   6   6   14.95    0.81
  -6   6  -6   14.96    0.97
   6   6   6   15.58    0.90
  -7  -6  -6    1.71    0.42
   7  -6   6    1.16    0.41
   7   6   6    0.98    0.40
  -7   6  -6    1.18    0.46
   8  -6   6    1.36    0.47
  -8  -6  -6    2.57    0.50
   7  -7  -6    0.79    0.32
   7  -7  -6    0.62    0.42
   7   7  -6    0.36    0.39
  -7   7   6    0.44    0.42
   6  -7  -6    0.01    0.35
   6  -7  -6   -0.14    0.25
   6   7  -6    0.38    0.62
  -6   7   6   -0.24    0.31
   6   7  -6    0.17    0.34
  -6   7   6    0.30    0.39
   5  -7  -6   12.20    0.70
   5  -7  -6   10.86    0.76
  -5   7   6   11.62    0.72
  -5   7   6   11.89    0.83
   5   7  -6   11.16    1.30
  -5   7   6   11.64    0.83
   5   7  -6   11.68    0.75
   5   7  -6   11.58    0.69
   4  -7  -6   -0.03    0.27
   4  -7  -6    0.12    0.23
  -4   7   6    0.15    0.27
   4   7  -6    0.61    0.59
  -4   7   6    0.04    0.31
  -4   7   6    0.02    0.23
   4   7  -6    0.07    0.24
   4   7  -6    0.07    0.28
  -3  -7   6   24.10    1.16
   3  -7  -6   21.77    1.05
   3  -7  -6   22.78    1.03
  -3  -7   6   22.92    1.09
  -3   7   6   25.48    1.19
   3   7  -6   23.34    1.87
   3   7  -6   24.84    1.07
  -3   7   6   23.50    1.16
  -3   7   6   24.95    1.03
   3   7  -6   23.65    1.08
  -2  -7   6   -0.03    0.17
   2  -7  -6    0.07    0.21
  -2  -7   6    0.25    0.25
  -2  -7   6    0.02    0.21
   2  -7  -6    0.01    0.19
   2   7  -6   -0.19    0.20
  -2   7   6   -0.12    0.17
  -2   7   6    0.03    0.25
  -2   7   6   -0.22    0.27
   2   7  -6    0.02    0.23
   2   7  -6    0.26    0.46
  -1  -7   6    2.35    0.29
  -1  -7   6    2.12    0.33
  -1  -7   6    3.07    0.36
  -1  -7   6    2.68    0.30
   1  -7  -6    2.63    0.34
   1  -7  -6    3.00    0.32
   1   7  -6    2.62    0.67
  -1   7   6    2.24    0.36
  -1   7   6    2.64    0.41
  -1   7   6    2.27    0.27
   1   7  -6    2.51    0.36
   1   7  -6    2.92    0.34
   0  -7  -6    1.36    0.25
   0  -7  -6    2.07    0.33
   0  -7   6    1.72    0.25
   0  -7   6    1.35    0.28
   0  -7   6    1.52    0.28
   0   7  -6    1.56    0.31
   0   7   6    2.10    0.36
   0   7   6    1.93    0.37
   0   7  -6    1.90    0.31
   1  -7   6    1.39    0.29
  -1  -7  -6    0.47    0.26
   1  -7   6    1.55    0.24
   1  -7   6    1.38    0.26
   1   7   6    1.45    0.34
  -1   7  -6    1.20    0.29
   1   7   6    0.97    0.30
  -1   7  -6    0.68    0.27
   2  -7   6   13.69    0.67
   2  -7   6   13.59    0.74
  -2  -7  -6   15.11    0.80
  -2   7  -6   13.78    0.77
   2   7   6   15.28    0.83
  -2   7  -6   14.42    0.80
   2   7   6   14.75    0.81
  -3  -7  -6    1.01    0.31
   3  -7   6    1.32    0.31
   3   7   6    1.32    0.34
  -3   7  -6    0.81    0.32
  -3   7  -6    0.88    0.29
   3   7   6    0.51    0.27
  -4  -7  -6    0.39    0.27
   4  -7   6    0.64    0.30
   4   7   6    0.23    0.30
   4   7   6    0.29    0.28
  -4   7  -6    0.39    0.31
   5  -7   6    3.26    0.45
  -5  -7  -6    3.15    0.45
   5   7   6    4.16    0.50
  -5   7  -6    3.71    0.52
   5   7   6    3.51    0.44
  -6  -7  -6    0.55    0.33
   6  -7   6    0.36    0.35
  -6   7  -6    0.53    0.40
   6   7   6   -0.06    0.33
   6   7   6    0.38    0.32
  -7  -7  -6    3.70    0.56
   7  -7   6    4.16    0.56
   7  -8  -6    1.22    0.38
   7  -8  -6    1.15    0.47
   7   8  -6    0.45    0.42
   6  -8  -6    5.63    0.62
   6  -8  -6    4.27    0.50
  -6   8   6    5.28    0.66
   6   8  -6    5.05    0.57
  -6   8   6    4.40    0.66
   5  -8  -6    0.46    0.27
   5  -8  -6    0.46    0.36
  -5   8   6    0.35    0.38
   5   8  -6   -0.13    0.30
  -5   8   6    0.50    0.39
   5   8  -6    0.57    0.72
   4  -8  -6    6.74    0.62
   4  -8  -6    6.90    0.56
  -4   8   6    7.94    0.71
   4   8  -6    8.58    0.60
   4   8  -6    8.01    0.64
  -4   8   6    7.32    0.67
   4   8  -6    7.25    1.16
   3  -8  -6   11.15    0.68
   3  -8  -6   12.27    0.72
  -3   8   6   11.12    0.82
  -3   8   6   10.42    0.76
   3   8  -6   11.79    1.36
   3   8  -6   11.21    0.71
   3   8  -6   10.53    0.68
   2  -8  -6    3.97    0.43
   2  -8  -6    2.68    0.38
   2   8  -6    4.14    0.44
   2   8  -6    4.07    0.45
   2   8  -6    3.70    0.86
  -2   8   6    4.67    0.50
  -2   8   6    3.84    0.53
   1  -8  -6   17.08    0.88
   1  -8  -6   16.91    0.82
  -1  -8   6   17.28    0.82
   1   8  -6   17.28    0.90
  -1   8   6   17.72    0.96
   1   8  -6   17.69    0.90
  -1   8   6   18.00    0.99
   0  -8  -6    0.51    0.28
   0  -8   6    0.75    0.28
   0  -8   6    0.96    0.25
   0   8  -6    0.55    0.29
   0   8   6    0.45    0.31
   0   8  -6    0.88    0.33
   0   8   6    0.80    0.36
   1  -8   6    2.60    0.37
   1  -8   6    2.35    0.31
  -1  -8  -6    1.82    0.36
   1   8   6    2.31    0.43
  -1   8  -6    2.38    0.39
   1   8   6    2.54    0.41
  -1   8  -6    2.29    0.39
   2  -8   6    0.19    0.28
   2  -8   6    1.07    0.25
  -2  -8  -6    1.08    0.32
   2   8   6    0.63    0.35
  -2   8  -6    0.54    0.32
   2   8   6    0.38    0.30
  -2   8  -6    0.26    0.32
  -3  -8  -6    0.49    0.30
   3  -8   6    0.77    0.25
   3  -8   6    0.83    0.32
  -3   8  -6    0.80    0.33
   3   8   6    0.64    0.35
  -3   8  -6    0.51    0.36
   3   8   6    0.68    0.31
   4  -8   6    1.19    0.39
   4  -8   6    1.58    0.31
  -4  -8  -6    1.78    0.39
   4   8   6    1.92    0.42
  -4   8  -6    2.72    0.49
   4   8   6    1.89    0.40
  -5  -8  -6    2.48    0.46
   5  -8   6    3.81    0.51
   5   8   6    4.11    0.51
   5   8   6    3.18    0.49
  -5   8  -6    4.01    0.58
  -6  -8  -6    2.13    0.46
   6  -8   6    2.05    0.47
   6   8   6    1.80    0.43
   5  -9  -6    0.42    0.31
   5  -9  -6    0.62    0.41
  -5   9   6    0.14    0.47
   5   9  -6    0.22    0.40
   4  -9  -6    0.72    0.36
   4  -9  -6    0.75    0.34
  -4   9   6    0.74    0.45
   4   9  -6    0.59    0.41
   4   9  -6    1.64    0.82
  -4   9   6    1.32    0.47
   3  -9  -6    0.41    0.33
   3  -9  -6    0.22    0.29
   3   9  -6    0.37    0.36
   3   9  -6    0.44    0.32
  -3   9   6    0.16    0.40
  -3   9   6    0.38    0.39
   2  -9  -6    3.04    0.43
   2  -9  -6    2.60    0.39
  -2   9   6    2.81    0.48
   2   9  -6    2.68    0.46
   2   9  -6    3.12    0.43
  -2   9   6    2.59    0.52
   1  -9  -6    0.50    0.29
  -1   9   6    0.66    0.42
   1   9  -6    0.43    0.36
   1   9  -6    0.30    0.30
  -1   9   6    0.23    0.32
   0  -9  -6    5.51    0.55
   0   9   6    7.73    0.65
   0   9  -6    7.60    0.63
   0   9   6    7.90    0.71
   0   9  -6    7.58    0.62
   1  -9   6    2.99    0.36
   1  -9   6    3.41    0.43
  -1  -9  -6    2.20    0.40
  -1   9  -6    2.72    0.45
   1   9   6    2.43    0.50
  -1   9  -6    2.87    0.44
   1   9   6    2.16    0.45
  -2  -9  -6   11.00    0.78
   2  -9   6    9.35    0.63
   2  -9   6   11.53    0.72
   2   9   6   12.37    0.85
   2   9   6   11.17    0.79
  -2   9  -6   11.62    0.78
  -2   9  -6   12.78    0.84
   3  -9   6   -0.01    0.23
  -3  -9  -6   -0.14    0.30
   3  -9   6   -0.09    0.31
   3   9   6    0.47    0.35
   3   9   6   -0.04    0.36
  -3   9  -6    0.03    0.36
   4  -9   6    1.18    0.33
   4  -9   6    2.10    0.45
  -4  -9  -6    1.66    0.42
   4   9   6    2.23    0.48
  -4   9  -6    1.72    0.49
   4   9   6    1.40    0.42
   5  -9   6    1.15    0.43
   5  -9   6    0.40    0.29
  -5  -9  -6   -0.16    0.34
   5   9   6    0.72    0.41
   3 -10  -6    2.66    0.46
   3 -10  -6    1.41    0.40
   3  10  -6    1.93    0.49
  -3  10   6    2.58    0.58
   2 -10  -6   -0.21    0.28
  -2  10   6   -0.28    0.43
   2  10  -6   -0.09    0.34
   2  10  -6   -0.11    0.32
   1 -10  -6    1.82    0.40
   1  10  -6    3.21    0.52
  -1  10   6    2.81    0.59
   1  10  -6    2.58    0.43
   0 -10  -6    1.41    0.38
   0  10  -6    2.07    0.45
   0  10   6    1.88    0.49
   0  10  -6    0.90    0.39
  -1 -10  -6    6.86    0.65
   1  10   6    8.01    0.73
  -1  10  -6    8.10    0.69
  -1  10  -6    7.79    0.70
  -2 -10  -6    0.24    0.33
   2 -10   6    0.76    0.37
   2 -10   6    0.06    0.26
  -2  10  -6    0.00    0.39
   2  10   6    0.16    0.41
  -2  10  -6    0.18    0.39
  -3 -10  -6    3.86    0.54
   3 -10   6    4.11    0.46
   3 -10   6    4.92    0.57
   3  10   6    4.46    0.63
 -10   0   7    0.13    0.33
  -9   0   7    0.14    0.37
  -9   0   7   -0.06    0.26
   9   0  -7    0.13    0.32
   9   0  -7    0.57    0.34
  -8   0   7    0.17    0.25
   8   0  -7   -0.11    0.25
  -8   0   7    0.05    0.22
  -8   0   7   -0.20    0.26
  -8   0   7   -0.43    0.20
   8   0  -7   -0.02    0.24
   8   0  -7   -0.08    0.24
   7   0  -7    2.24    0.34
  -7   0   7    1.77    0.34
  -7   0   7    1.43    0.27
   7   0  -7    1.98    0.30
  -7   0   7    1.90    0.28
  -7   0   7    1.93    0.29
   7   0  -7    1.43    0.30
  -6   0   7    0.07    0.17
   6   0  -7    0.00    0.19
  -6   0   7   -0.12    0.16
  -6   0   7   -0.06    0.15
   6   0  -7    0.06    0.19
  -6   0   7    0.02    0.15
   6   0  -7    0.11    0.17
  -6   0   7   -0.07    0.21
  -5   0   7    3.04    0.26
  -5   0   7    3.30    0.33
  -5   0   7    3.84    0.31
  -5   0   7    2.84    0.25
  -5   0   7    2.94    0.25
   5   0  -7    2.74    0.27
   4   0  -7    0.00    0.10
  -4   0   7    0.08    0.11
  -4   0   7    0.06    0.10
  -4   0   7    0.04    0.09
   4   0  -7    0.00    0.10
  -4   0   7   -0.08    0.14
  -4   0   7    0.02    0.10
  -3   0   7   45.68    1.52
  -3   0   7   45.48    1.65
  -3   0   7   45.81    1.58
   3   0  -7   45.89    2.18
   3   0  -7   44.32    1.60
  -2   0   7   -0.10    0.06
   2   0  -7    0.07    0.09
  -2   0   7    0.01    0.04
   2   0  -7    0.02    0.04
  -2   0   7   -0.02    0.06
   2   0  -7   -0.05    0.06
  -2   0   7    0.03    0.09
  -1   0   7   66.40    2.33
  -1   0   7   75.58    3.30
   1   0  -7   68.59    2.31
  -1   0   7   65.98    2.32
   1   0  -7   69.89    2.30
  -1   0   7   67.86    2.20
   1   0  -7   68.87    2.19
   0   0  -7    0.09    0.05
   0   0  -7    0.13    0.05
   0   0   7    0.12    0.07
   0   0  -7    0.08    0.06
  -1   0  -7  158.87    5.03
   1   0   7  160.55    4.98
   1   0   7  158.34    5.35
   1   0   7  158.43    5.17
   1   0   7  160.98    5.19
   2   0   7    0.04    0.08
   2   0   7   -0.04    0.06
  -2   0  -7   -0.01    0.06
  -2   0  -7   -0.02    0.04
   2   0   7    0.05    0.07
  -2   0  -7    0.14    0.08
   2   0   7    0.00    0.04
   3   0   7   23.68    0.94
   3   0   7   22.41    0.91
  -3   0  -7   21.97    0.88
   3   0   7   23.91    0.83
  -3   0  -7   23.08    0.78
  -3   0  -7   23.71    0.93
  -3   0  -7   23.06    0.77
  -4   0  -7    0.01    0.12
   4   0   7    0.23    0.12
   4   0   7   -0.02    0.13
   4   0   7    0.03    0.05
  -4   0  -7    0.13    0.16
   4   0   7    0.24    0.13
  -4   0  -7   -0.05    0.06
  -5   0  -7    6.35    0.45
  -5   0  -7    6.27    0.28
  -5   0  -7    5.75    0.43
   5   0   7    6.12    0.45
   5   0   7    6.82    0.38
  -6   0  -7    0.31    0.21
   6   0   7   -0.08    0.22
   6   0   7   -0.27    0.16
  -7   0  -7    0.80    0.28
   7   0   7   -0.14    0.18
   7   0   7    1.42    0.33
  -8   0  -7    0.36    0.29
   8   0   7   -0.12    0.31
  -9   0  -7    0.27    0.32
   9   0   7    0.07    0.38
  10  -1  -7    2.06    0.47
 -10   1   7    2.24    0.46
 -10   1   7    1.20    0.39
   9  -1  -7    0.52    0.35
  -9  -1   7    0.87    0.32
   9  -1  -7    0.65    0.35
   9   1  -7    1.12    0.35
  -9   1   7    0.78    0.33
   9   1  -7    0.98    0.37
  -9   1   7    1.25    0.36
  -9   1   7    0.77    0.33
   9   1  -7    1.02    0.33
   8  -1  -7    0.85    0.29
  -8  -1   7    0.48    0.25
  -8  -1   7    0.87    0.24
  -8  -1   7    0.91    0.29
   8  -1  -7    0.69    0.30
  -8  -1   7    1.37    0.37
   8  -1  -7    0.42    0.31
   8   1  -7    0.34    0.28
  -8   1   7    0.98    0.27
  -8   1   7    0.62    0.28
  -8   1   7    0.67    0.32
   8   1  -7    0.64    0.27
   8   1  -7    0.51    0.28
  -8   1   7    0.56    0.29
   7  -1  -7    3.57    0.37
  -7  -1   7    3.65    0.35
  -7  -1   7    3.40    0.41
   7  -1  -7    3.30    0.37
  -7  -1   7    3.22    0.35
  -7  -1   7    3.32    0.32
   7  -1  -7    3.34    0.37
  -7   1   7    3.38    0.36
  -7   1   7    3.12    0.36
   7   1  -7    3.40    0.38
  -7   1   7    3.55    0.36
   7   1  -7    3.30    0.36
  -7   1   7    3.45    0.41
   7   1  -7    3.36    0.36
   6  -1  -7    0.80    0.22
  -6  -1   7    0.98    0.21
  -6  -1   7    0.65    0.25
  -6  -1   7    1.11    0.20
  -6  -1   7    1.07    0.20
  -6   1   7    1.01    0.22
   6   1  -7    1.00    0.21
  -6   1   7    1.31    0.24
  -6   1   7    0.80    0.21
   6   1  -7    1.25    0.21
   6   1  -7    0.99    0.24
   6   1  -7    1.53    0.26
  -6   1   7    0.86    0.26
  -5  -1   7    7.49    0.39
  -5  -1   7    6.51    0.38
  -5  -1   7    6.70    0.49
  -5  -1   7    7.49    0.45
   5   1  -7    7.73    0.46
  -5   1   7    6.67    0.49
   5   1  -7    8.16    0.43
  -5   1   7    7.74    0.43
   5   1  -7    7.57    0.46
  -5   1   7    7.90    0.43
   5   1  -7    7.65    0.41
  -5   1   7    8.03    0.44
  -4  -1   7   48.33    1.79
  -4  -1   7   48.03    1.60
  -4  -1   7   49.19    1.62
  -4  -1   7   46.10    1.72
  -4   1   7   47.05    1.77
   4   1  -7   47.38    2.37
   4   1  -7   47.45    1.70
  -4   1   7   49.18    1.64
   4   1  -7   48.99    1.73
   4   1  -7   49.14    1.66
  -4   1   7   47.79    1.73
   4   1  -7   47.64    1.77
  -3  -1   7   34.90    1.17
  -3  -1   7   34.41    1.30
  -3  -1   7   34.52    1.26
   3  -1  -7   33.83    1.25
  -3  -1   7   34.17    1.13
  -3   1   7   33.15    1.19
   3   1  -7   35.25    1.21
   3   1  -7   34.36    1.17
   3   1  -7   33.23    1.74
  -3   1   7   33.35    1.28
  -3   1   7   34.95    1.24
   3   1  -7   33.75    1.25
  -2  -1   7   47.81    1.68
   2  -1  -7   46.70    1.58
  -2  -1   7   45.31    1.63
   2  -1  -7   45.96    1.63
  -2  -1   7   46.87    1.54
   2  -1  -7   47.68    1.55
   2   1  -7   47.75    1.59
   2   1  -7   47.51    1.64
   2   1  -7   48.60    2.34
  -2   1   7   45.82    1.63
   2   1  -7   47.32    1.55
  -2   1   7   45.96    1.56
   2   1  -7   48.28    1.59
  -2   1   7   45.70    1.66
   2   1  -7   49.07    1.64
  -1  -1   7   45.26    2.06
   1  -1  -7   40.77    1.35
   1  -1  -7   44.09    1.43
  -1  -1   7   39.76    1.35
   1  -1  -7   40.26    1.37
  -1  -1   7   40.71    1.41
  -1  -1   7   40.47    1.44
   1   1  -7   40.98    2.05
  -1   1   7   39.78    1.35
  -1   1   7   39.57    1.38
  -1   1   7   40.01    1.44
   1   1  -7   42.47    1.41
  -1   1   7   38.02    1.42
   1   1  -7   40.78    1.41
   0  -1  -7  196.13    6.34
   0  -1  -7  200.10    6.16
   0  -1   7  193.16    6.30
   0  -1   7  213.11    9.13
   0  -1   7  190.74    6.49
   0  -1   7  196.20    6.37
   0  -1   7  194.26    6.10
   0   1  -7  197.46    6.29
   0   1   7  194.53    6.53
   0   1  -7  195.82    6.12
   0   1   7  194.52    6.37
   0   1   7  192.95    6.08
   0   1  -7  197.90    9.12
   0   1  -7  193.57    6.50
   0   1   7  192.07    6.34
   0   1  -7  190.53    6.34
   1  -1   7    0.91    0.08
  -1  -1  -7    0.94    0.11
   1  -1   7    0.92    0.12
  -1  -1  -7    1.18    0.13
   1  -1   7    0.72    0.09
   1  -1   7    0.80    0.18
  -1   1  -7    0.97    0.10
   1   1   7    0.94    0.10
   1   1   7    0.83    0.11
  -1   1  -7    0.78    0.08
   1   1   7    0.87    0.10
  -1   1  -7    0.90    0.11
  -1   1  -7    0.91    0.08
  -1   1  -7    0.79    0.10
   1   1   7    0.81    0.11
  -2  -1  -7   84.27    2.87
  -2  -1  -7   84.21    2.78
   2  -1   7   85.76    2.74
   2  -1   7   87.12    2.95
  -2   1  -7   85.94    2.93
  -2   1  -7   84.79    2.74
   2   1   7   82.10    2.85
  -2   1  -7   85.85    2.77
   2   1   7   83.27    2.80
   2   1   7   88.71    2.70
   2   1   7   84.20    2.94
   3  -1   7    8.76    0.42
  -3  -1  -7    9.55    0.46
   3  -1   7    9.19    0.39
   3  -1   7    9.96    0.49
  -3  -1  -7    8.88    0.34
   3   1   7    9.46    0.46
  -3   1  -7    8.81    0.44
   3   1   7    9.76    0.48
   3   1   7    9.35    0.38
   3   1   7    8.76    0.37
  -3   1  -7    8.66    0.46
   4  -1   7    7.58    0.46
   4  -1   7    7.23    0.34
   4  -1   7    8.20    0.41
  -4  -1  -7    6.58    0.41
  -4  -1  -7    7.41    0.33
   4   1   7    6.16    0.32
  -4   1  -7    6.83    0.43
  -4   1  -7    7.13    0.34
   4   1   7    7.43    0.46
  -4   1  -7    6.81    0.42
   4   1   7    6.56    0.34
   5  -1   7    5.78    0.41
  -5  -1  -7    6.19    0.45
  -5  -1  -7    6.54    0.33
   5  -1   7    6.71    0.49
  -5   1  -7    6.83    0.48
   5   1   7    6.14    0.32
   5   1   7    6.33    0.34
  -5   1  -7    7.04    0.46
   5   1   7    6.35    0.46
   6  -1   7    3.74    0.35
   6  -1   7    4.75    0.45
  -6  -1  -7    4.87    0.43
   6   1   7    4.92    0.44
   6   1   7    4.38    0.31
  -6   1  -7    3.71    0.40
  -6   1  -7    4.98    0.44
   7  -1   7    0.90    0.26
   7  -1   7    0.71    0.32
  -7  -1  -7    1.13    0.30
   7   1   7    0.52    0.31
  -7   1  -7    1.64    0.35
  -7   1  -7    0.77    0.28
   8  -1   7    5.93    0.61
  -8  -1  -7    6.69    0.60
   8  -1   7    7.38    0.51
  -8   1  -7    6.66    0.60
  -8   1  -7    6.23    0.61
   8   1   7    6.76    0.62
   9  -1   7   11.46    0.87
  -9  -1  -7   11.36    0.83
   9   1   7   10.91    0.83
  -9   1  -7   11.34    0.82
  10  -2  -7    0.54    0.40
  10  -2  -7    0.00    0.37
 -10   2   7   -0.30    0.33
  10   2  -7   -0.25    0.36
 -10   2   7    0.15    0.38
   9  -2  -7    1.94    0.42
   9  -2  -7    2.24    0.45
  -9   2   7    1.71    0.43
   9   2  -7    1.74    0.42
  -9   2   7    1.14    0.35
   9   2  -7    1.99    0.40
  -8  -2   7   10.97    0.68
   8  -2  -7    9.16    0.68
  -8   2   7   10.19    0.65
   8   2  -7    8.82    0.62
   8   2  -7    8.80    0.61
  -8   2   7    9.48    0.70
  -8   2   7    9.39    0.65
  -8   2   7    8.77    0.65
   8   2  -7    9.09    0.67
  -7  -2   7    0.14    0.18
   7  -2  -7   -0.14    0.20
  -7  -2   7   -0.10    0.20
   7   2  -7    0.16    0.23
  -7   2   7    0.40    0.24
   7   2  -7   -0.13    0.23
  -7   2   7   -0.16    0.25
   7   2  -7    0.16    0.21
  -7   2   7   -0.20    0.22
  -6  -2   7   16.30    0.80
  -6  -2   7   16.66    0.72
  -6  -2   7   16.50    0.68
   6   2  -7   17.37    0.85
  -6   2   7   17.78    0.87
   6   2  -7   17.22    0.77
  -6   2   7   15.86    0.76
  -6   2   7   17.28    0.82
   6   2  -7   16.32    0.79
  -5  -2   7    0.11    0.15
  -5  -2   7    0.01    0.11
  -5  -2   7   -0.09    0.11
  -5  -2   7   -0.06    0.19
   5   2  -7   -0.05    0.15
   5   2  -7    0.07    0.11
   5   2  -7   -0.06    0.22
  -5   2   7    0.22    0.20
   5   2  -7    0.20    0.14
  -5   2   7    0.10    0.16
  -5   2   7    0.06    0.15
   5   2  -7    0.08    0.16
  -4  -2   7   40.54    1.54
  -4  -2   7   40.33    1.59
  -4  -2   7   40.32    1.39
  -4  -2   7   41.88    1.40
   4   2  -7   42.57    1.53
   4   2  -7   41.45    2.17
  -4   2   7   42.26    1.47
   4   2  -7   41.88    1.49
  -4   2   7   40.79    1.54
   4   2  -7   41.55    1.45
   4   2  -7   42.38    1.59
  -4   2   7   42.85    1.59
  -3  -2   7   13.01    0.52
  -3  -2   7   12.96    0.46
  -3  -2   7   11.95    0.62
  -3  -2   7   12.38    0.58
  -3  -2   7   12.68    0.51
   3   2  -7   13.16    0.57
  -3   2   7   12.83    0.56
   3   2  -7   13.17    0.87
   3   2  -7   12.46    0.60
   3   2  -7   13.15    0.51
  -3   2   7   13.89    0.55
  -3   2   7   12.75    0.61
   3   2  -7   12.80    0.58
   3   2  -7   12.98    0.50
  -2  -2   7   10.67    0.41
  -2  -2   7   10.31    0.48
   2  -2  -7   10.14    0.44
   2  -2  -7   10.12    0.44
  -2  -2   7   10.83    0.41
  -2  -2   7    9.84    0.51
  -2  -2   7   10.90    0.43
   2   2  -7   10.64    0.47
   2   2  -7   11.30    0.50
   2   2  -7   10.23    0.40
   2   2  -7   10.30    0.41
  -2   2   7   11.22    0.46
   2   2  -7   11.05    0.75
  -2   2   7   10.08    0.50
   2   2  -7    9.63    0.46
  -2   2   7   10.38    0.47
   1  -2  -7    1.13    0.13
  -1  -2   7    1.10    0.10
  -1  -2   7    1.29    0.14
  -1  -2   7    1.26    0.13
   1  -2  -7    1.14    0.13
  -1  -2   7    1.16    0.10
   1   2  -7    1.17    0.14
   1   2  -7    1.22    0.25
   1   2  -7    1.47    0.14
  -1   2   7    1.01    0.12
  -1   2   7    1.17    0.13
  -1   2   7    1.57    0.16
   1   2  -7    1.10    0.10
   1   2  -7    1.07    0.09
   1   2  -7    1.26    0.12
  -1   2   7    1.26    0.15
   0  -2   7    9.43    0.38
   0  -2  -7    9.72    0.42
   0  -2   7   10.22    0.69
   0  -2   7    9.58    0.41
   0  -2  -7   10.19    0.42
   0  -2   7    9.69    0.42
   0  -2   7   10.04    0.39
   0   2  -7   10.28    0.41
   0   2  -7    9.46    0.36
   0   2  -7    9.10    0.39
   0   2   7   10.21    0.45
   0   2   7    9.88    0.39
   0   2   7    8.99    0.42
   0   2  -7    9.51    0.40
   0   2  -7   10.30    0.69
   0   2   7    9.82    0.44
   0   2  -7   10.09    0.40
  -1  -2  -7   12.66    0.52
  -1  -2  -7   12.38    0.51
   1  -2   7   12.25    0.50
   1  -2   7   11.60    0.48
   1  -2   7   12.25    0.79
   1  -2   7   12.80    0.46
   1   2   7   11.42    0.50
   1   2   7   11.38    0.50
  -1   2  -7   11.57    0.47
  -1   2  -7   11.80    0.50
   1   2   7   11.89    0.53
  -1   2  -7   12.01    0.46
  -1   2  -7   12.67    0.48
  -1   2  -7   10.53    0.77
   1   2   7   12.28    0.44
   2  -2   7    0.69    0.11
   2  -2   7    0.63    0.13
   2  -2   7    0.68    0.07
   2  -2   7    0.53    0.20
  -2  -2  -7    0.51    0.12
  -2  -2  -7    0.61    0.13
   2   2   7    0.56    0.08
  -2   2  -7    0.69    0.11
  -2   2  -7    0.50    0.11
   2   2   7    0.55    0.12
   2   2   7    0.41    0.13
  -2   2  -7    0.35    0.11
  -2   2  -7    0.51    0.08
   2   2   7    0.58    0.12
   3  -2   7    7.90    0.35
  -3  -2  -7    7.55    0.41
   3  -2   7    7.11    0.40
   3  -2   7    7.87    0.61
  -3   2  -7    6.72    0.39
   3   2   7    7.38    0.30
  -3   2  -7    7.03    0.42
   3   2   7    7.03    0.40
   3   2   7    6.79    0.41
   3   2   7    7.47    0.37
   4  -2   7   42.06    2.18
  -4  -2  -7   42.32    1.52
   4  -2   7   40.72    1.41
   4  -2   7   41.36    1.47
  -4   2  -7   40.30    1.50
   4   2   7   41.63    1.34
  -4   2  -7   38.85    1.57
   4   2   7   40.95    1.44
   4   2   7   40.10    1.58
   5  -2   7   -0.06    0.18
  -5  -2  -7    0.17    0.13
  -5  -2  -7    0.00    0.17
   5  -2   7   -0.04    0.16
  -5   2  -7    0.29    0.20
  -5   2  -7   -0.01    0.16
   5   2   7    0.10    0.18
   5   2   7    0.24    0.14
   5   2   7    0.17    0.11
   6  -2   7   35.52    1.33
   6  -2   7   32.43    1.47
  -6  -2  -7   34.05    1.40
   6   2   7   34.90    1.46
  -6   2  -7   33.29    1.45
  -6   2  -7   35.30    1.40
   7  -2   7   -0.02    0.25
   7  -2   7   -0.04    0.21
  -7  -2  -7   -0.01    0.24
  -7   2  -7   -0.15    0.22
  -7   2  -7   -0.22    0.25
   7   2   7    0.25    0.29
   8  -2   7   -0.11    0.28
   8  -2   7    0.04    0.31
  -8  -2  -7    0.03    0.28
  -8   2  -7   -0.05    0.26
  -8   2  -7    0.08    0.30
   8   2   7   -0.14    0.29
   9  -2   7    0.70    0.35
  -9  -2  -7   -0.06    0.32
   9  -2   7    0.49    0.39
   9   2   7    0.26    0.37
  -9   2  -7    0.33    0.38
  -9   2  -7    0.19    0.34
  10  -3  -7    2.56    0.52
 -10   3   7    1.20    0.44
   9  -3  -7    3.50    0.52
   9  -3  -7    2.44    0.48
   9   3  -7    2.98    0.45
  -9   3   7    3.45    0.47
  -9   3   7    2.97    0.50
   9   3  -7    3.57    0.53
   8  -3  -7    1.12    0.37
   8   3  -7    1.43    0.17
   8   3  -7    1.72    0.40
  -8   3   7    1.28    0.34
  -8   3   7    1.30    0.34
  -8   3   7    2.34    0.44
   8   3  -7    1.24    0.33
  -7  -3   7    9.29    0.62
   7   3  -7    8.30    0.56
   7   3  -7    8.16    0.62
  -7   3   7    8.16    0.61
   7   3  -7    8.33    0.36
   7   3  -7    8.45    0.57
  -7   3   7    8.60    0.64
  -7   3   7    8.13    0.56
  -6  -3   7    4.16    0.40
  -6  -3   7    4.28    0.32
   6   3  -7    3.68    0.22
   6   3  -7    4.37    0.39
  -6   3   7    4.14    0.41
   6   3  -7    4.09    0.35
  -6   3   7    3.91    0.42
  -6   3   7    3.40    0.36
   6   3  -7    3.27    0.38
   6   3  -7    3.66    0.53
  -5  -3   7   15.25    0.74
  -5  -3   7   14.53    0.58
  -5  -3   7   15.17    0.61
   5   3  -7   14.18    0.75
  -5   3   7   13.90    0.68
  -5   3   7   15.38    0.78
   5   3  -7   14.28    0.65
   5   3  -7   14.36    0.54
   5   3  -7   14.48    1.04
   5   3  -7   14.73    0.64
  -5   3   7   13.84    0.71
   5   3  -7   13.96    0.71
  -4  -3   7    1.34    0.16
  -4  -3   7    1.34    0.23
  -4  -3   7    1.68    0.16
  -4  -3   7    1.23    0.18
   4   3  -7    1.74    0.24
   4   3  -7    1.55    0.18
  -4   3   7    1.44    0.23
  -4   3   7    1.20    0.20
   4   3  -7    1.46    0.36
  -4   3   7    1.67    0.24
   4   3  -7    1.33    0.14
   4   3  -7    1.03    0.21
   4   3  -7    1.62    0.19
   3  -3  -7    1.94    0.20
  -3  -3   7    2.07    0.18
   3  -3  -7    1.99    0.21
  -3  -3   7    1.85    0.23
  -3  -3   7    2.07    0.14
  -3  -3   7    2.05    0.19
  -3   3   7    1.80    0.29
   3   3  -7    1.93    0.23
  -3   3   7    2.05    0.22
   3   3  -7    1.82    0.17
   3   3  -7    1.55    0.37
  -3   3   7    1.74    0.22
   3   3  -7    1.89    0.17
   3   3  -7    1.82    0.16
   3   3  -7    2.00    0.24
  -3   3   7    2.16    0.26
  -2  -3   7   10.59    0.53
   2  -3  -7   10.74    0.49
  -2  -3   7   10.66    0.46
   2  -3  -7   11.09    0.50
  -2  -3   7   10.91    0.39
  -2  -3   7   10.97    0.47
   2   3  -7    9.97    0.84
   2   3  -7   11.48    0.54
   2   3  -7   12.32    0.47
   2   3  -7   10.78    0.45
  -2   3   7   11.70    0.56
   2   3  -7   10.89    0.46
  -2   3   7   11.61    0.50
  -2   3   7   10.64    0.54
   2   3  -7   11.50    0.52
   1  -3  -7    0.24    0.11
  -1  -3   7    0.17    0.11
  -1  -3   7    0.22    0.06
   1  -3  -7    0.04    0.10
  -1  -3   7    0.03    0.10
  -1  -3   7    0.24    0.10
  -1   3   7    0.08    0.11
  -1   3   7    0.15    0.09
  -1   3   7    0.07    0.12
  -1   3   7    0.15    0.12
   1   3  -7    0.14    0.10
   1   3  -7    0.26    0.11
   1   3  -7    0.06    0.08
   1   3  -7    0.08    0.11
   1   3  -7    0.19    0.08
   1   3  -7    0.03    0.20
   0  -3   7    5.76    0.31
   0  -3  -7    5.21    0.32
   0  -3   7    5.53    0.29
   0  -3  -7    4.97    0.31
   0  -3   7    5.86    0.29
   0  -3   7    5.65    0.31
   0   3  -7    5.47    0.30
   0   3  -7    5.51    0.29
   0   3  -7    4.65    0.53
   0   3   7    5.72    0.27
   0   3   7    5.87    0.35
   0   3   7    5.31    0.34
   0   3  -7    5.55    0.30
   0   3  -7    5.58    0.29
   0   3   7    5.67    0.32
  -1  -3  -7   10.12    0.50
   1  -3   7   10.93    0.45
   1  -3   7   12.17    0.83
   1  -3   7   10.49    0.49
  -1  -3  -7   10.47    0.50
   1  -3   7   11.29    0.47
  -1   3  -7   10.52    0.43
  -1   3  -7   10.72    0.49
   1   3   7   11.45    0.51
   1   3   7   11.44    0.42
  -1   3  -7   10.70    0.79
  -1   3  -7   10.87    0.45
   1   3   7   10.55    0.52
  -1   3  -7   10.12    0.46
  -1   3  -7   10.49    0.46
   1   3   7    9.92    0.49
   2  -3   7    6.13    0.37
   2  -3   7    6.43    0.30
   2  -3   7    6.83    0.34
  -2  -3  -7    6.83    0.39
  -2  -3  -7    6.68    0.39
   2  -3   7    6.88    0.63
  -2   3  -7    6.46    0.59
   2   3   7    6.81    0.27
  -2   3  -7    6.35    0.37
   2   3   7    6.71    0.40
  -2   3  -7    7.37    0.33
  -2   3  -7    6.54    0.36
   2   3   7    5.75    0.35
   2   3   7    6.37    0.38
   3  -3   7    2.33    0.20
   3  -3   7    2.37    0.38
  -3  -3  -7    1.52    0.22
  -3  -3  -7    2.08    0.25
   3  -3   7    2.14    0.25
  -3   3  -7    1.96    0.24
   3   3   7    1.93    0.22
   3   3   7    2.20    0.14
   3   3   7    2.12    0.26
  -3   3  -7    2.37    0.25
  -3   3  -7    2.07    0.16
   4  -3   7   -0.02    0.15
  -4  -3  -7    0.25    0.18
   4  -3   7    0.26    0.06
  -4  -3  -7    0.48    0.18
   4  -3   7    0.33    0.13
   4   3   7    0.50    0.17
  -4   3  -7    0.31    0.17
   4   3   7    0.35    0.18
  -4   3  -7    0.18    0.18
  -4   3  -7    0.24    0.09
  -5  -3  -7   26.06    1.04
   5  -3   7   24.88    1.05
  -5  -3  -7   25.80    1.09
   5   3   7   24.62    1.12
   5   3   7   25.07    0.99
  -5   3  -7   25.50    1.14
  -5   3  -7   26.12    1.09
  -6  -3  -7    1.94    0.27
  -6  -3  -7    1.27    0.31
   6  -3   7    1.73    0.31
   6   3   7    1.47    0.35
  -6   3  -7    1.99    0.36
  -6   3  -7    1.75    0.32
   6   3   7    2.44    0.27
   7  -3   7    7.18    0.62
  -7  -3  -7    7.95    0.62
   7  -3   7    7.34    0.56
  -7   3  -7    7.40    0.62
  -7   3  -7    7.15    0.59
   7   3   7    6.96    0.59
  -8  -3  -7    0.28    0.30
   8  -3   7    0.51    0.34
   8  -3   7    0.14    0.34
  -8   3  -7    0.25    0.35
   8   3   7    0.98    0.36
  -8   3  -7    0.25    0.30
  -9  -3  -7    2.45    0.47
   9  -3   7    2.37    0.47
  -9   3  -7    2.55    0.47
   9  -4  -7    0.90    0.44
  -9   4   7    0.94    0.37
   9   4  -7    0.19    0.37
  -9   4   7    0.85    0.40
   8  -4  -7    2.77    0.46
   8   4  -7    2.56    0.62
   8   4  -7    1.71    0.42
   8   4  -7    2.55    0.41
  -8   4   7    2.05    0.41
  -8   4   7    2.54    0.45
   7   4  -7    0.65    0.30
   7   4  -7    0.32    0.31
  -7   4   7    0.72    0.33
   7   4  -7    0.22    0.41
   7   4  -7    0.71    0.18
   7   4  -7    0.29    0.24
  -7   4   7    0.06    0.26
  -7   4   7    0.65    0.32
  -6  -4   7    7.18    0.56
   6   4  -7    7.18    0.80
  -6   4   7    7.21    0.58
   6   4  -7    7.42    0.52
   6   4  -7    7.62    0.50
  -6   4   7    8.51    0.55
   6   4  -7    7.30    0.58
  -6   4   7    6.69    0.55
   6   4  -7    7.75    0.39
  -5  -4   7    0.09    0.13
  -5  -4   7    0.08    0.16
  -5  -4   7    0.25    0.21
   5  -4  -7    0.19    0.17
  -5   4   7   -0.04    0.21
   5   4  -7    0.07    0.13
  -5   4   7    0.28    0.20
   5   4  -7   -0.06    0.21
  -5   4   7   -0.11    0.21
   5   4  -7    0.17    0.19
   5   4  -7    0.01    0.22
   5   4  -7    0.57    0.39
   4  -4  -7   17.53    0.75
  -4  -4   7   16.32    0.64
  -4  -4   7   16.47    0.80
  -4  -4   7   17.07    0.65
  -4  -4   7   17.51    0.76
   4   4  -7   16.50    0.77
   4   4  -7   17.38    0.73
  -4   4   7   15.96    0.81
   4   4  -7   16.76    0.83
   4   4  -7   16.27    0.70
  -4   4   7   18.08    0.86
   4   4  -7   17.86    1.28
  -4   4   7   17.23    0.76
   4   4  -7   16.23    0.67
   3  -4  -7    2.99    0.27
  -3  -4   7    3.00    0.22
   3  -4  -7    3.07    0.28
  -3  -4   7    3.12    0.30
  -3  -4   7    2.68    0.25
  -3  -4   7    3.17    0.20
   3   4  -7    3.21    0.24
  -3   4   7    3.20    0.28
   3   4  -7    3.17    0.32
   3   4  -7    3.59    0.25
  -3   4   7    2.93    0.43
   3   4  -7    3.02    0.30
   3   4  -7    2.67    0.53
  -3   4   7    3.24    0.31
  -3   4   7    2.97    0.32
   3   4  -7    3.45    0.26
   2  -4  -7    6.42    0.40
  -2  -4   7    7.90    0.46
  -2  -4   7    8.35    0.42
  -2  -4   7    7.87    0.34
  -2  -4   7    8.02    0.38
   2  -4  -7    8.18    0.44
   2   4  -7    7.81    0.43
  -2   4   7    7.66    0.46
   2   4  -7    7.25    0.77
   2   4  -7    7.50    0.38
  -2   4   7    7.43    0.41
   2   4  -7    8.42    0.46
   2   4  -7    7.51    0.38
  -2   4   7    7.26    0.48
  -2   4   7    7.33    0.68
   2   4  -7    7.84    0.40
   1  -4  -7   15.17    0.65
  -1  -4   7   13.79    0.64
   1  -4  -7   13.94    0.62
  -1  -4   7   15.24    0.63
  -1  -4   7   15.49    0.55
  -1  -4   7   14.30    0.60
   1   4  -7   14.09    0.61
   1   4  -7   13.84    0.65
  -1   4   7   14.08    0.59
   1   4  -7   14.09    0.60
   1   4  -7   13.76    1.08
  -1   4   7   14.15    0.68
  -1   4   7   13.91    0.68
   1   4  -7   14.35    0.63
  -1   4   7   15.17    0.66
   1   4  -7   14.98    0.61
   0  -4  -7   12.88    0.60
   0  -4   7   12.96    0.49
   0  -4   7   12.42    0.57
   0  -4   7   12.91    0.56
   0  -4  -7   11.70    0.57
   0  -4   7   12.22    0.55
   0   4   7   12.15    0.59
   0   4  -7   12.88    0.55
   0   4   7   12.95    0.63
   0   4  -7    9.47    0.90
   0   4  -7   13.40    0.57
   0   4   7   12.61    0.50
   0   4   7   12.17    0.60
   0   4  -7   12.23    0.55
   0   4  -7   13.11    0.57
   1  -4   7    5.07    0.30
  -1  -4  -7    4.75    0.34
   1  -4   7    4.56    0.30
  -1  -4  -7    4.62    0.34
   1  -4   7    4.94    0.33
   1   4   7    4.89    0.25
  -1   4  -7    6.12    0.35
  -1   4  -7    4.20    0.55
   1   4   7    4.62    0.35
  -1   4  -7    5.04    0.32
   1   4   7    4.59    0.33
   1   4   7    5.14    0.36
  -2  -4  -7   17.57    0.78
   2  -4   7   18.68    0.72
  -2  -4  -7   17.04    0.76
   2  -4   7   17.02    0.74
   2  -4   7   18.01    1.22
  -2   4  -7   16.60    1.16
  -2   4  -7   17.48    0.78
  -2   4  -7   17.55    0.70
  -2   4  -7   16.84    0.72
   2   4   7   17.53    0.76
   2   4   7   17.15    0.60
   2   4   7   16.83    0.79
  -3  -4  -7    4.48    0.37
  -3  -4  -7    4.63    0.38
   3  -4   7    4.40    0.30
   3  -4   7    3.44    0.31
   3   4   7    3.26    0.33
  -3   4  -7    4.16    0.52
  -3   4  -7    3.97    0.33
  -3   4  -7    3.96    0.28
   3   4   7    4.93    0.35
  -3   4  -7    4.36    0.37
  -4  -4  -7   11.40    0.66
   4  -4   7   12.13    0.64
  -4  -4  -7   12.52    0.65
  -4   4  -7   12.97    0.64
  -4   4  -7   11.84    0.68
   4   4   7   11.47    0.59
   4   4   7   11.71    0.67
  -4   4  -7   12.42    0.52
  -5  -4  -7    0.60    0.24
  -5  -4  -7    0.56    0.22
   5  -4   7    1.05    0.27
  -5   4  -7    0.34    0.26
   5   4   7    0.72    0.27
   5   4   7    0.53    0.21
  -5   4  -7    0.20    0.22
  -6  -4  -7    6.74    0.56
   6  -4   7    7.79    0.56
  -6  -4  -7    6.67    0.51
   6   4   7    7.79    0.58
  -6   4  -7    7.50    0.57
  -6   4  -7    6.59    0.59
   6   4   7    7.47    0.49
  -7  -4  -7    0.87    0.35
   7  -4   7    1.95    0.38
  -7   4  -7    1.05    0.37
  -7   4  -7    2.14    0.39
   7   4   7    1.71    0.39
  -8  -4  -7    9.40    0.75
   8  -4   7    8.06    0.66
   8  -4   7    9.07    0.80
  -8   4  -7   10.79    0.83
  -8   4  -7    8.53    0.72
   8   4   7    9.98    0.76
   9  -4   7    2.38    0.47
  -9  -4  -7    1.41    0.44
  -9   4  -7    2.10    0.48
   9  -5  -7   -0.17    0.45
   9   5  -7    0.29    0.37
   8  -5  -7    0.51    0.41
   8   5  -7    0.64    0.36
  -8   5   7    0.72    0.43
  -8   5   7    0.91    0.36
   7  -5  -7   11.31    0.78
   7   5  -7    9.95    1.11
   7   5  -7   11.76    0.73
  -7   5   7   11.34    0.73
  -7   5   7   10.85    0.79
  -7   5   7   12.17    0.82
   6   5  -7    1.25    0.27
  -6   5   7    0.99    0.34
   6   5  -7    1.39    0.23
  -6   5   7    1.39    0.34
   6   5  -7    1.80    0.35
  -6   5   7    1.81    0.33
   6   5  -7    1.16    0.52
   6   5  -7    1.09    0.34
   5  -5  -7    1.37    0.26
  -5  -5   7    1.93    0.29
  -5  -5   7    1.99    0.33
   5   5  -7    1.46    0.26
   5   5  -7    2.50    0.35
   5   5  -7    1.39    0.32
  -5   5   7    2.36    0.38
  -5   5   7    1.71    0.33
  -5   5   7    1.87    0.29
   5   5  -7    2.08    0.25
   5   5  -7    1.09    0.51
  -4  -5   7   -0.05    0.18
   4  -5  -7    0.22    0.17
  -4  -5   7    0.01    0.16
   4  -5  -7    0.10    0.18
  -4   5   7   -0.15    0.18
   4   5  -7    0.06    0.18
   4   5  -7    0.01    0.37
   4   5  -7    0.35    0.23
  -4   5   7    0.49    0.25
   4   5  -7   -0.06    0.15
  -4   5   7    0.02    0.21
   4   5  -7    0.35    0.24
  -3  -5   7    7.13    0.38
  -3  -5   7    8.44    0.52
  -3  -5   7    7.26    0.45
   3  -5  -7    8.16    0.48
  -3  -5   7    7.67    0.38
   3  -5  -7    7.21    0.45
   3   5  -7    7.84    0.88
  -3   5   7    7.38    0.53
   3   5  -7    7.98    0.52
   3   5  -7    8.01    0.49
  -3   5   7    7.88    0.46
   3   5  -7    7.26    0.41
   3   5  -7    7.58    0.42
   3   5  -7    7.55    0.45
  -3   5   7    7.17    0.53
   2  -5  -7   17.68    0.77
   2  -5  -7   18.69    0.80
  -2  -5   7   16.59    0.70
  -2  -5   7   16.88    0.81
  -2  -5   7   18.35    0.78
  -2  -5   7   18.39    0.69
  -2   5   7   15.13    1.19
   2   5  -7   17.43    1.37
   2   5  -7   16.85    0.73
  -2   5   7   18.47    0.75
   2   5  -7   19.08    0.78
  -2   5   7   16.97    0.85
   2   5  -7   17.58    0.74
  -2   5   7   16.67    0.83
   2   5  -7   18.14    0.82
   2   5  -7   17.85    0.80
  -1  -5   7    2.50    0.24
   1  -5  -7    1.96    0.25
  -1  -5   7    1.90    0.24
   1  -5  -7    2.00    0.26
  -1  -5   7    2.61    0.27
  -1  -5   7    2.26    0.20
  -1   5   7    2.01    0.29
   1   5  -7    1.62    0.24
   1   5  -7    2.01    0.23
  -1   5   7    2.17    0.30
   1   5  -7    1.45    0.46
  -1   5   7    2.37    0.22
   1   5  -7    2.08    0.25
   1   5  -7    1.77    0.22
   0  -5   7   38.34    1.43
   0  -5   7   39.25    1.42
   0  -5   7   38.54    1.38
   0  -5  -7   36.71    1.46
   0  -5   7   39.07    1.32
   0  -5  -7   38.21    1.42
   0   5   7   40.51    1.54
   0   5   7   37.41    1.31
   0   5   7   38.58    1.50
   0   5  -7   34.95    2.24
   0   5  -7   37.21    1.45
   0   5  -7   39.24    1.42
   1  -5   7    0.49    0.16
  -1  -5  -7    0.56    0.19
   1  -5   7    0.20    0.17
  -1  -5  -7    0.32    0.19
  -1   5  -7    0.29    0.18
  -1   5  -7    0.37    0.32
   1   5   7    0.41    0.11
   1   5   7    0.49    0.21
   1   5   7    0.58    0.22
  -1   5  -7    0.31    0.18
  -2  -5  -7    8.48    0.52
   2  -5   7    8.42    0.46
  -2  -5  -7    7.25    0.50
   2  -5   7    8.22    0.50
  -2   5  -7    7.62    0.79
   2   5   7    9.36    0.55
  -2   5  -7    8.26    0.52
  -2   5  -7    8.71    0.48
   2   5   7    8.15    0.51
  -3  -5  -7    4.97    0.44
   3  -5   7    6.52    0.45
  -3  -5  -7    5.56    0.45
   3   5   7    6.08    0.47
  -3   5  -7    5.26    0.43
  -3   5  -7    5.19    0.36
   3   5   7    5.65    0.42
  -4  -5  -7    0.00    0.20
  -4  -5  -7    0.15    0.21
   4  -5   7   -0.14    0.20
   4   5   7    0.05    0.21
  -4   5  -7    0.10    0.24
   4   5   7    0.13    0.22
  -4   5  -7    0.12    0.20
  -5  -5  -7   16.30    0.86
   5  -5   7   16.85    0.85
   5   5   7   17.70    0.83
  -5   5  -7   17.06    0.85
   5   5   7   15.36    0.86
  -5   5  -7   16.86    0.92
  -6  -5  -7    0.59    0.27
  -6  -5  -7    0.19    0.27
   6  -5   7    0.30    0.29
  -6   5  -7    0.62    0.35
   6   5   7    0.19    0.31
   6   5   7    0.55    0.27
  -6   5  -7    0.60    0.29
  -7  -5  -7    3.69    0.49
   7  -5   7    3.69    0.47
   7   5   7    3.69    0.50
  -7   5  -7    3.10    0.51
  -7   5  -7    3.16    0.46
   8  -5   7    1.25    0.41
  -8  -5  -7    0.64    0.38
  -8   5  -7    1.28    0.40
   8   5   7    0.48    0.41
   8  -6  -7    0.73    0.47
  -8   6   7    0.24    0.45
  -8   6   7    0.49    0.35
   8   6  -7    0.51    0.38
   7  -6  -7    1.77    0.45
  -7   6   7    1.49    0.46
  -7   6   7    1.67    0.39
  -7   6   7    1.94    0.48
   7   6  -7    1.77    0.41
   6  -6  -7    0.93    0.38
   6  -6  -7    1.22    0.31
   6   6  -7    1.59    0.66
  -6   6   7    1.82    0.42
  -6   6   7    0.79    0.37
   6   6  -7    1.31    0.37
  -6   6   7    1.67    0.34
  -5  -6   7   20.09    0.97
   5  -6  -7   21.67    1.02
   5  -6  -7   19.84    0.91
   5   6  -7   20.18    1.65
  -5   6   7   19.85    0.94
  -5   6   7   17.88    1.05
   5   6  -7   18.31    0.96
   5   6  -7   19.60    0.91
  -5   6   7   21.02    1.07
   4  -6  -7    0.46    0.22
  -4  -6   7    0.35    0.21
  -4  -6   7    0.10    0.22
   4   6  -7    0.02    0.25
  -4   6   7    0.56    0.29
  -4   6   7    0.68    0.23
   4   6  -7    0.05    0.43
  -4   6   7    0.32    0.29
   4   6  -7    0.03    0.19
  -3  -6   7   23.97    1.12
   3  -6  -7   25.31    1.07
   3  -6  -7   22.96    1.01
  -3  -6   7   26.10    1.08
  -3   6   7   22.93    1.13
  -3   6   7   24.68    1.01
   3   6  -7   24.28    1.07
   3   6  -7   22.72    1.78
   3   6  -7   26.42    1.05
  -3   6   7   23.11    1.13
   2  -6  -7    4.66    0.39
  -2  -6   7    5.66    0.43
  -2  -6   7    6.10    0.45
  -2  -6   7    5.19    0.36
  -2  -6   7    4.40    0.34
   2  -6  -7    4.96    0.41
  -2   6   7    4.66    0.46
  -2   6   7    5.64    0.38
   2   6  -7    5.91    0.40
  -2   6   7    4.92    0.45
   2   6  -7    4.18    0.74
   2   6  -7    4.68    0.40
   1  -6  -7    1.68    0.27
  -1  -6   7    2.22    0.23
  -1  -6   7    2.25    0.29
   1  -6  -7    2.13    0.29
  -1  -6   7    2.08    0.28
  -1  -6   7    1.92    0.26
   1   6  -7    1.54    0.51
  -1   6   7    2.17    0.31
  -1   6   7    2.19    0.33
   1   6  -7    2.00    0.27
  -1   6   7    1.75    0.22
   1   6  -7    2.67    0.29
   0  -6   7    0.79    0.17
   0  -6   7    0.76    0.21
   0  -6  -7    1.01    0.25
   0  -6   7    1.21    0.24
   0  -6   7    1.13    0.22
   0  -6  -7    0.67    0.23
   0   6  -7    0.95    0.24
   0   6  -7    0.85    0.44
   0   6  -7    0.88    0.22
   0   6   7    0.92    0.27
   0   6   7    0.94    0.17
   0   6   7    1.09    0.27
  -1  -6  -7   14.07    0.75
   1  -6   7   15.16    0.70
   1  -6   7   13.53    0.62
   1  -6   7   16.09    0.73
  -1  -6  -7   14.99    0.60
  -1  -6  -7   13.68    0.73
  -1   6  -7   11.33    1.17
   1   6   7   14.74    0.78
   1   6   7   14.55    0.77
  -1   6  -7   14.54    0.72
   1   6   7   13.77    0.58
  -1   6  -7   16.17    0.72
   2  -6   7    1.82    0.26
  -2  -6  -7    1.82    0.31
  -2  -6  -7    1.97    0.31
   2  -6   7    1.84    0.29
   2   6   7    1.61    0.31
  -2   6  -7    1.75    0.30
  -2   6  -7    1.22    0.25
   2   6   7    1.77    0.33
   3  -6   7   19.32    0.91
   3  -6   7   20.13    0.89
  -3  -6  -7   19.63    0.93
   3   6   7   17.73    0.94
  -3   6  -7   18.83    0.87
   3   6   7   21.62    0.95
  -3   6  -7   20.12    0.98
  -4  -6  -7    2.63    0.37
   4  -6   7    1.90    0.34
  -4   6  -7    2.90    0.41
   4   6   7    2.42    0.38
   4   6   7    2.53    0.36
   5  -6   7    7.23    0.56
  -5  -6  -7    7.41    0.59
  -5   6  -7    7.33    0.64
   5   6   7    7.61    0.55
   5   6   7    6.10    0.55
  -6  -6  -7    0.08    0.28
   6  -6   7   -0.31    0.29
   6   6   7    0.27    0.29
  -6   6  -7    0.44    0.40
   6   6   7    0.08    0.29
   7  -6   7    2.49    0.46
  -7  -6  -7    3.29    0.50
  -7   6  -7    2.21    0.51
   7   6   7    2.90    0.49
   8  -6   7    1.59    0.46
  -8  -6  -7    1.55    0.46
   7  -7  -7    0.93    0.33
   7  -7  -7    1.03    0.45
   7   7  -7    0.76    0.40
  -7   7   7    0.37    0.45
   6  -7  -7    0.69    0.29
   6  -7  -7    0.00    0.34
  -6   7   7    0.32    0.31
  -6   7   7    0.21    0.37
   6   7  -7    0.00    0.34
  -6   7   7    0.24    0.36
   5  -7  -7   -0.03    0.24
   5  -7  -7   -0.13    0.31
   5   7  -7    0.26    0.31
  -5   7   7   -0.09    0.24
  -5   7   7    0.17    0.34
   5   7  -7   -0.02    0.59
  -5   7   7    0.07    0.31
   4  -7  -7    1.11    0.33
  -4  -7   7    1.57    0.33
   4  -7  -7    1.43    0.30
  -4   7   7    2.08    0.43
  -4   7   7    1.42    0.31
   4   7  -7    0.72    0.33
   4   7  -7    1.39    0.65
  -4   7   7    1.77    0.40
   4   7  -7    1.71    0.32
  -3  -7   7   -0.34    0.21
  -3  -7   7   -0.04    0.22
   3  -7  -7    0.18    0.25
   3  -7  -7   -0.12    0.20
   3   7  -7    0.35    0.51
  -3   7   7   -0.14    0.29
  -3   7   7    0.00    0.20
   3   7  -7    0.34    0.23
   3   7  -7    0.21    0.28
  -3   7   7   -0.04    0.25
  -2  -7   7   19.13    0.92
   2  -7  -7   18.70    0.87
   2  -7  -7   18.94    0.89
  -2  -7   7   19.99    0.97
   2   7  -7   18.61    1.61
   2   7  -7   20.53    0.91
  -2   7   7   19.15    0.84
  -2   7   7   18.54    1.00
   2   7  -7   18.52    0.92
  -2   7   7   18.25    0.98
   1  -7  -7    0.40    0.21
  -1  -7   7    0.42    0.24
  -1  -7   7    0.23    0.22
   1  -7  -7    0.34    0.23
  -1  -7   7    0.57    0.24
  -1  -7   7    0.36    0.19
   1   7  -7   -0.34    0.40
   1   7  -7    0.57    0.24
  -1   7   7    0.44    0.26
  -1   7   7    0.03    0.29
   1   7  -7    0.61    0.27
  -1   7   7    0.38    0.19
   0  -7  -7   22.03    1.03
   0  -7   7   23.45    1.04
   0  -7   7   23.99    0.94
   0  -7   7   23.39    1.00
   0  -7   7   24.49    1.05
   0  -7  -7   24.55    0.96
   0   7   7   23.00    1.13
   0   7   7   23.20    1.12
   0   7  -7   22.86    1.03
   0   7  -7   23.77    1.06
   0   7   7   22.93    0.91
   1  -7   7    0.88    0.20
  -1  -7  -7    0.65    0.27
   1  -7   7    0.52    0.21
   1  -7   7    0.54    0.24
   1   7   7    0.75    0.31
  -1   7  -7    0.91    0.27
  -1   7  -7    0.70    0.27
   1   7   7    0.67    0.30
   2  -7   7   19.91    0.97
   2  -7   7   22.21    0.91
   2   7   7   21.86    1.09
  -2   7  -7   22.14    1.07
  -2   7  -7   21.93    1.00
   2   7   7   23.10    1.07
  -3  -7  -7    1.75    0.35
   3  -7   7    2.30    0.36
   3   7   7    2.82    0.40
  -3   7  -7    1.98    0.33
   3   7   7    2.12    0.39
  -3   7  -7    2.14    0.38
   4  -7   7    3.05    0.42
  -4  -7  -7    1.83    0.37
  -4   7  -7    2.25    0.44
   4   7   7    2.49    0.39
   4   7   7    2.44    0.39
  -5  -7  -7    1.07    0.34
   5  -7   7    0.55    0.34
   5   7   7    1.23    0.35
   5   7   7    1.24    0.35
  -5   7  -7    0.89    0.39
   6  -7   7    0.21    0.34
  -6  -7  -7    0.40    0.33
   6   7   7    0.17    0.31
   6   7   7    0.11    0.34
  -6   7  -7    0.11    0.38
  -7  -7  -7   -0.41    0.32
   7  -7   7    0.71    0.41
   6  -8  -7    0.63    0.33
   6  -8  -7    0.79    0.42
   6   8  -7    0.39    0.38
  -6   8   7   -0.10    0.42
  -6   8   7    0.59    0.43
   5  -8  -7    0.21    0.27
   5  -8  -7   -0.03    0.36
  -5   8   7    0.42    0.41
   5   8  -7    0.26    0.64
  -5   8   7    0.13    0.36
   5   8  -7    0.17    0.35
   4  -8  -7    6.85    0.56
   4  -8  -7    5.59    0.56
  -4   8   7    6.73    0.68
  -4   8   7    5.72    0.63
   4   8  -7    6.75    1.11
   4   8  -7    6.90    0.57
   3  -8  -7    1.45    0.32
   3  -8  -7    0.99    0.33
  -3   8   7    1.09    0.42
   3   8  -7    1.40    0.71
  -3   8   7    1.36    0.40
   3   8  -7    1.03    0.30
   3   8  -7    1.19    0.37
  -3   8   7    1.06    0.28
   2  -8  -7    4.23    0.46
   2  -8  -7    4.93    0.45
   2   8  -7    4.95    0.96
   2   8  -7    3.39    0.46
  -2   8   7    4.30    0.56
   2   8  -7    4.94    0.46
  -2   8   7    5.29    0.56
   1  -8  -7   12.77    0.70
   1  -8  -7   12.68    0.74
   1   8  -7   11.71    0.71
   1   8  -7   12.23    0.73
  -1   8   7   11.62    0.83
  -1   8   7   13.28    0.82
   0  -8  -7    0.16    0.27
   0  -8   7    0.41    0.21
   0  -8   7    0.10    0.24
   0  -8   7    0.22    0.27
   0   8   7    0.61    0.31
   0   8   7    0.02    0.33
   0   8  -7    0.06    0.25
   0   8  -7    0.08    0.28
   1  -8   7   13.42    0.75
  -1  -8  -7   11.50    0.75
   1  -8   7   11.65    0.65
   1   8   7   13.68    0.85
  -1   8  -7   15.89    0.83
  -1   8  -7   13.44    0.80
   1   8   7   12.31    0.80
   2  -8   7   13.47    0.77
   2  -8   7   12.28    0.67
  -2  -8  -7   12.75    0.80
  -2   8  -7   14.34    0.85
   2   8   7   13.21    0.84
   2   8   7   13.32    0.84
  -2   8  -7   13.04    0.77
   3  -8   7    1.36    0.36
  -3  -8  -7    1.22    0.36
   3  -8   7    1.51    0.28
   3   8   7    1.48    0.41
  -3   8  -7    1.85    0.40
   3   8   7    1.56    0.36
  -4  -8  -7   -0.21    0.28
   4  -8   7   -0.25    0.30
   4   8   7   -0.08    0.29
  -4   8  -7    0.38    0.35
   4   8   7    0.10    0.32
  -5  -8  -7    0.80    0.35
   5  -8   7    0.83    0.38
   5   8   7    1.00    0.39
  -5   8  -7    0.48    0.40
   5   8   7    1.50    0.40
  -6  -8  -7    0.52    0.36
   6  -8   7    0.23    0.38
   6   8   7   -0.17    0.34
   5  -9  -7    1.89    0.42
   5  -9  -7    1.96    0.46
  -5   9   7    2.40    0.58
   5   9  -7    1.84    0.47
   4  -9  -7    3.60    0.48
   4  -9  -7    5.30    0.55
  -4   9   7    4.78    0.67
  -4   9   7    5.00    0.63
   4   9  -7    5.55    0.56
   4   9  -7    4.10    1.03
   3  -9  -7    0.21    0.30
   3  -9  -7    0.70    0.34
   3   9  -7    0.54    0.37
  -3   9   7    0.25    0.42
  -3   9   7    0.63    0.39
   2  -9  -7    0.37    0.27
   2  -9  -7    0.23    0.29
  -2   9   7    0.23    0.36
   2   9  -7    0.01    0.33
   2   9  -7    0.19    0.30
  -2   9   7    0.41    0.43
   1  -9  -7   -0.14    0.25
  -1   9   7    0.25    0.33
  -1   9   7   -0.17    0.39
   1   9  -7    0.11    0.34
   1   9  -7    0.13    0.29
   0  -9  -7    0.66    0.31
   0   9  -7    0.10    0.32
   0   9  -7   -0.23    0.28
   0   9   7    0.62    0.42
   0   9   7   -0.21    0.32
  -1  -9  -7   -0.14    0.28
   1  -9   7    0.38    0.24
   1  -9   7   -0.05    0.28
   1   9   7   -0.01    0.31
  -1   9  -7   -0.12    0.31
   1   9   7   -0.14    0.33
  -1   9  -7    0.57    0.33
   2  -9   7    1.38    0.36
  -2  -9  -7    1.75    0.40
   2  -9   7    2.08    0.32
   2   9   7    1.89    0.46
   2   9   7    1.99    0.42
  -2   9  -7    1.49    0.39
  -2   9  -7    1.81    0.41
   3  -9   7    3.94    0.49
  -3  -9  -7    4.31    0.54
   3  -9   7    3.66    0.41
   3   9   7    4.74    0.58
   3   9   7    4.25    0.57
  -3   9  -7    3.51    0.56
   4  -9   7    1.14    0.40
   4  -9   7    1.17    0.31
  -4  -9  -7    1.47    0.41
   4   9   7    1.38    0.44
  -4   9  -7    1.20    0.47
  -5  -9  -7    7.92    0.74
   5  -9   7    9.73    0.77
   5  -9   7    9.28    0.65
   5   9   7    7.80    0.71
   3 -10  -7   -0.04    0.31
   3 -10  -7   -0.47    0.33
  -3  10   7   -0.46    0.44
   3  10  -7    0.42    0.42
   2 -10  -7   -0.15    0.27
   2  10  -7    0.64    0.41
  -2  10   7   -0.15    0.44
   1 -10  -7    0.49    0.33
   1  10  -7    1.13    0.43
   1  10  -7    0.67    0.37
  -1  10   7    0.33    0.46
   0 -10  -7    0.68    0.35
   0  10  -7    0.55    0.36
   0  10  -7    0.04    0.36
   0  10   7    0.58    0.43
  -1 -10  -7   -0.04    0.31
  -1  10  -7    0.00    0.32
   1  10   7    0.10    0.43
  -1  10  -7   -0.41    0.35
  -2 -10  -7   -0.36    0.31
   2 -10   7    0.12    0.36
   2  10   7    0.21    0.44
  -2  10  -7    0.15    0.39
   3 -10   7    1.02    0.40
  -3 -10  -7    1.69    0.44
   3 -10   7    1.52    0.34
   3  10   7    1.78    0.52
  -9   0   8   -0.26    0.32
   9   0  -8    0.01    0.30
  -9   0   8   -0.35    0.24
   9   0  -8    0.20    0.32
   9   0  -8   -0.53    0.27
  -9   0   8   -0.49    0.24
   8   0  -8   12.99    0.78
  -8   0   8   13.65    0.75
   8   0  -8   13.27    0.76
  -8   0   8   11.85    0.68
  -8   0   8   13.30    0.73
  -8   0   8   13.96    0.85
   8   0  -8   12.27    0.75
  -7   0   8   -0.13    0.19
  -7   0   8    0.34    0.25
  -7   0   8   -0.07    0.19
  -7   0   8   -0.08    0.18
   7   0  -8   -0.08    0.21
   7   0  -8   -0.17    0.21
   7   0  -8    0.29    0.23
  -6   0   8    6.86    0.51
  -6   0   8    6.20    0.44
   6   0  -8    6.58    0.45
   6   0  -8    6.69    0.47
  -6   0   8    5.71    0.40
  -6   0   8    6.62    0.41
  -6   0   8    5.93    0.41
   6   0  -8    5.95    0.45
  -5   0   8    0.12    0.12
  -5   0   8   -0.10    0.13
  -5   0   8   -0.02    0.16
  -5   0   8    0.09    0.14
   5   0  -8   -0.01    0.12
  -5   0   8    0.11    0.12
   4   0  -8   29.91    1.43
  -4   0   8   28.85    1.17
  -4   0   8   28.94    1.03
  -4   0   8   28.60    1.11
  -4   0   8   28.51    1.04
  -4   0   8   27.80    1.06
  -3   0   8    0.09    0.13
  -3   0   8    0.01    0.09
   3   0  -8    0.07    0.11
  -3   0   8    0.11    0.07
  -3   0   8   -0.09    0.08
   3   0  -8   -0.05    0.09
  -2   0   8    4.98    0.20
  -2   0   8    4.21    0.27
   2   0  -8    4.73    0.21
  -2   0   8    4.96    0.30
   2   0  -8    4.82    0.28
  -2   0   8    4.31    0.25
   2   0  -8    4.46    0.20
   1   0  -8    0.06    0.07
   1   0  -8    0.00    0.05
  -1   0   8   -0.01    0.04
   1   0  -8    0.00    0.04
  -1   0   8   -0.09    0.08
  -1   0   8   -0.08    0.08
  -1   0   8    0.01    0.06
   0   0  -8   46.38    1.58
   0   0  -8   48.45    1.60
   0   0   8   46.85    1.55
   0   0   8   45.67    1.53
   0   0  -8   47.38    1.52
   0   0   8   45.50    1.60
   0   0   8   46.79    1.60
   1   0   8   -0.03    0.06
   1   0   8   -0.04    0.05
   1   0   8   -0.03    0.07
   1   0   8    0.06    0.06
  -1   0  -8   -0.04    0.06
  -2   0  -8   29.51    1.00
   2   0   8   29.33    1.01
  -2   0  -8   29.49    1.04
   2   0   8   29.28    1.10
  -2   0  -8   27.59    0.98
   2   0   8   29.99    1.08
   2   0   8   29.73    0.99
  -3   0  -8    0.00    0.07
   3   0   8   -0.03    0.10
  -3   0  -8    0.00    0.10
   3   0   8    0.04    0.10
   3   0   8   -0.05    0.11
  -4   0  -8    9.03    0.48
   4   0   8    8.36    0.42
   4   0   8    7.95    0.49
  -4   0  -8    8.70    0.32
  -5   0  -8    0.19    0.17
  -5   0  -8    0.07    0.07
   5   0   8    0.03    0.17
   5   0   8    0.01    0.14
   6   0   8   49.83    2.00
  -6   0  -8   50.04    1.89
   6   0   8   51.36    1.75
  -7   0  -8   -0.01    0.23
   7   0   8    0.44    0.20
   7   0   8    0.07    0.26
  -8   0  -8    3.23    0.45
   8   0   8    2.54    0.44
   9   0   8   -0.19    0.33
  -9   0  -8   -0.27    0.30
 -10   1   8    0.91    0.39
   9  -1  -8    0.08    0.33
   9   1  -8    0.21    0.30
   9   1  -8    0.15    0.34
  -9   1   8    0.00    0.27
  -9   1   8   -0.01    0.28
  -9   1   8    0.42    0.37
  -8  -1   8    0.39    0.26
   8  -1  -8    0.94    0.31
  -8  -1   8   -0.07    0.32
   8  -1  -8    0.64    0.30
  -8  -1   8    0.35    0.24
  -8  -1   8    0.64    0.26
   8  -1  -8    0.92    0.31
   8   1  -8    0.40    0.28
   8   1  -8    0.63    0.29
   8   1  -8    0.40    0.27
  -8   1   8    0.31    0.25
  -8   1   8    0.22    0.25
  -8   1   8    0.56    0.27
  -8   1   8    0.60    0.33
   7  -1  -8    5.46    0.47
  -7  -1   8    6.12    0.54
  -7  -1   8    5.56    0.46
  -7  -1   8    6.33    0.44
   7  -1  -8    6.75    0.50
  -7  -1   8    5.46    0.40
  -7   1   8    5.06    0.50
  -7   1   8    5.76    0.45
  -7   1   8    5.15    0.44
   7   1  -8    5.77    0.51
   7   1  -8    6.48    0.48
   7   1  -8    5.76    0.49
  -7   1   8    6.70    0.48
   7   1  -8    6.36    0.46
  -6  -1   8   -0.04    0.15
  -6  -1   8    0.03    0.14
  -6  -1   8    0.03    0.22
  -6  -1   8   -0.09    0.17
   6   1  -8   -0.04    0.19
   6   1  -8   -0.21    0.12
   6   1  -8    0.24    0.18
  -6   1   8    0.19    0.18
  -6   1   8   -0.06    0.16
  -6   1   8   -0.22    0.22
   6   1  -8    0.05    0.20
  -6   1   8   -0.16    0.14
   6   1  -8   -0.05    0.19
  -5  -1   8   31.96    1.34
  -5  -1   8   34.22    1.18
  -5  -1   8   33.08    1.29
  -5  -1   8   32.35    1.18
  -5   1   8   32.33    1.26
   5   1  -8   32.06    1.27
  -5   1   8   33.05    1.21
   5   1  -8   34.05    1.24
  -5   1   8   32.40    1.34
   5   1  -8   30.97    1.30
   5   1  -8   31.68    1.69
   5   1  -8   33.56    1.21
  -4  -1   8    3.03    0.20
  -4  -1   8    2.61    0.26
  -4  -1   8    2.79    0.22
  -4  -1   8    1.80    0.26
   4   1  -8    2.63    0.20
  -4   1   8    2.49    0.23
   4   1  -8    2.47    0.30
  -4   1   8    2.96    0.23
  -4   1   8    2.27    0.26
   4   1  -8    2.69    0.20
   4   1  -8    2.43    0.26
  -3  -1   8    4.55    0.26
  -3  -1   8    4.23    0.29
   3  -1  -8    4.31    0.29
  -3  -1   8    4.01    0.32
   3   1  -8    4.40    0.31
  -3   1   8    4.04    0.26
   3   1  -8    4.17    0.28
   3   1  -8    3.54    0.37
   3   1  -8    4.65    0.22
   3   1  -8    4.52    0.22
  -3   1   8    4.30    0.25
  -3   1   8    5.14    0.35
   3   1  -8    4.44    0.21
   2  -1  -8    2.37    0.16
   2  -1  -8    2.06    0.19
  -2  -1   8    1.88    0.16
   2  -1  -8    2.24    0.15
  -2  -1   8    2.36    0.22
  -2  -1   8    2.05    0.18
   2   1  -8    2.03    0.20
  -2   1   8    2.02    0.17
  -2   1   8    2.05    0.20
   2   1  -8    2.15    0.26
  -2   1   8    2.11    0.15
   2   1  -8    2.11    0.10
   2   1  -8    2.07    0.10
   2   1  -8    1.92    0.18
   1  -1  -8    9.17    0.35
  -1  -1   8    8.35    0.42
   1  -1  -8    9.15    0.37
   1  -1  -8    8.51    0.36
  -1  -1   8    8.86    0.37
  -1  -1   8    8.56    0.39
   1   1  -8    9.61    0.40
  -1   1   8    8.35    0.37
   1   1  -8    8.22    0.58
   1   1  -8    9.36    0.40
  -1   1   8    8.66    0.42
  -1   1   8    7.43    0.36
  -1   1   8    8.52    0.35
   0  -1  -8  149.23    4.71
   0  -1   8  145.11    4.67
   0  -1   8  149.97    4.82
   0  -1  -8  152.37    4.84
   0  -1   8  160.37    7.01
   0  -1   8  151.42    4.88
   0  -1   8  150.54    4.97
   0  -1   8  147.21    4.95
   0   1   8  147.69    4.88
   0   1   8  146.79    4.65
   0   1  -8  148.49    4.81
   0   1  -8  143.92    4.85
   0   1  -8  149.65    4.96
   0   1   8  149.70    4.84
   0   1   8  142.84    4.99
   0   1  -8  145.93    4.67
   1  -1   8   14.97    0.54
   1  -1   8   15.14    0.88
   1  -1   8   14.58    0.58
  -1  -1  -8   14.15    0.57
   1  -1   8   13.96    0.56
  -1  -1  -8   13.74    0.56
   1  -1   8   14.63    0.52
  -1   1  -8   14.10    0.56
   1   1   8   14.06    0.55
   1   1   8   14.39    0.59
  -1   1  -8   13.91    0.51
   1   1   8   14.15    0.56
  -1   1  -8   14.65    0.54
  -1   1  -8   14.56    0.54
  -1   1  -8   13.91    0.52
   1   1   8   14.06    0.52
   2  -1   8    0.18    0.10
   2  -1   8    0.00    0.09
  -2  -1  -8    0.22    0.10
  -2  -1  -8    0.44    0.11
   2   1   8   -0.01    0.07
  -2   1  -8    0.10    0.09
  -2   1  -8    0.07    0.09
   2   1   8    0.29    0.12
   2   1   8    0.09    0.09
   2   1   8    0.06    0.07
  -2   1  -8   -0.10    0.06
   3  -1   8   32.09    1.13
   3  -1   8   32.38    1.24
  -3  -1  -8   32.19    1.06
  -3  -1  -8   31.24    1.17
  -3   1  -8   31.72    1.22
  -3   1  -8   30.91    1.16
   3   1   8   33.05    1.24
   3   1   8   31.49    1.20
   3   1   8   31.47    1.08
   3   1   8   30.68    1.09
   4  -1   8    0.02    0.13
  -4  -1  -8    0.21    0.15
   4  -1   8    0.17    0.16
  -4  -1  -8    0.20    0.10
   4  -1   8    0.17    0.11
   4   1   8    0.27    0.11
  -4   1  -8    0.44    0.17
  -4   1  -8    0.42    0.17
   4   1   8    0.25    0.10
   4   1   8    0.15    0.15
  -5  -1  -8   23.25    0.82
  -5  -1  -8   20.86    0.94
   5  -1   8   21.24    0.88
   5  -1   8   21.88    1.01
   5   1   8   23.23    0.83
   5   1   8   20.85    0.79
  -5   1  -8   21.60    0.95
  -5   1  -8   21.53    0.99
   5   1   8   21.83    0.99
   6  -1   8    1.09    0.25
  -6  -1  -8    1.63    0.30
   6  -1   8    1.52    0.32
   6   1   8    1.19    0.31
  -6   1  -8    1.23    0.28
  -6   1  -8    0.72    0.27
   6   1   8    1.41    0.21
   7  -1   8   13.57    0.69
   7  -1   8   12.94    0.80
  -7  -1  -8   12.09    0.76
  -7   1  -8   14.39    0.79
   7   1   8   13.29    0.79
  -7   1  -8   12.71    0.79
  -8  -1  -8    6.72    0.60
   8  -1   8    5.66    0.47
   8  -1   8    5.87    0.61
   8   1   8    5.36    0.57
  -8   1  -8    6.03    0.58
   9  -1   8    1.57    0.45
  -9  -1  -8    1.23    0.39
  -9   1  -8    1.03    0.39
   9   1   8    0.39    0.41
  10  -2  -8   -0.13    0.39
 -10   2   8    0.26    0.36
 -10   2   8   -0.41    0.34
  10   2  -8    0.24    0.38
   9  -2  -8    3.09    0.49
   9  -2  -8    2.62    0.47
   9   2  -8    2.99    0.44
  -9   2   8    3.58    0.49
  -9   2   8    3.07    0.45
   9   2  -8    3.52    0.52
  -8  -2   8    3.93    0.45
   8  -2  -8    4.34    0.50
  -8   2   8    5.59    0.51
   8   2  -8    5.56    0.49
   8   2  -8    5.51    0.58
  -8   2   8    4.26    0.45
  -8   2   8    5.19    0.54
   8   2  -8    4.03    0.49
  -7  -2   8    2.96    0.37
  -7  -2   8    4.08    0.31
  -7  -2   8    3.48    0.33
  -7   2   8    1.79    0.37
   7   2  -8    2.92    0.40
  -7   2   8    3.30    0.38
   7   2  -8    3.58    0.39
  -7   2   8    2.94    0.36
   7   2  -8    4.12    0.37
   7   2  -8    3.61    0.48
  -6  -2   8   12.42    0.59
  -6  -2   8   13.47    0.61
  -6  -2   8   12.63    0.69
  -6  -2   8   13.80    0.78
   6   2  -8   13.92    0.63
   6   2  -8   13.40    0.69
  -6   2   8   12.85    0.69
  -6   2   8   14.47    0.68
   6   2  -8   13.01    0.64
   6   2  -8   12.24    0.72
  -6   2   8   13.81    0.77
   6   2  -8   14.01    0.94
  -5  -2   8   13.28    0.75
  -5  -2   8   14.10    0.70
  -5  -2   8   14.37    0.58
  -5  -2   8   13.48    0.59
   5   2  -8   14.08    0.73
   5   2  -8   14.35    0.96
  -5   2   8   14.27    0.75
   5   2  -8   14.05    0.60
  -5   2   8   14.70    0.68
   5   2  -8   14.03    0.62
  -5   2   8   14.03    0.65
   5   2  -8   14.21    0.68
  -4  -2   8    1.14    0.24
  -4  -2   8    1.12    0.20
  -4  -2   8    1.11    0.16
  -4  -2   8    1.23    0.13
   4   2  -8    0.88    0.20
   4   2  -8    0.80    0.29
  -4   2   8    1.40    0.25
   4   2  -8    1.22    0.16
   4   2  -8    1.09    0.20
  -4   2   8    0.94    0.17
  -4   2   8    0.95    0.18
   4   2  -8    1.15    0.14
  -3  -2   8   12.18    0.44
   3  -2  -8   12.47    0.52
  -3  -2   8   12.35    0.51
  -3  -2   8   12.05    0.58
  -3  -2   8   12.79    0.63
   3   2  -8   13.13    0.49
   3   2  -8   13.02    0.58
   3   2  -8   10.96    0.82
   3   2  -8   12.01    0.59
  -3   2   8   12.68    0.61
   3   2  -8   12.59    0.48
  -3   2   8   12.34    0.56
  -3   2   8   13.04    0.55
   2  -2  -8    0.88    0.14
   2  -2  -8    1.05    0.13
  -2  -2   8    1.20    0.10
  -2  -2   8    1.48    0.17
  -2  -2   8    0.87    0.13
  -2  -2   8    1.10    0.19
  -2  -2   8    1.05    0.10
   2   2  -8    1.06    0.15
  -2   2   8    1.30    0.15
   2   2  -8    1.09    0.25
   2   2  -8    1.05    0.10
   2   2  -8    0.74    0.14
  -2   2   8    0.96    0.16
  -2   2   8    1.12    0.15
   2   2  -8    0.92    0.09
   1  -2  -8   24.50    0.85
  -1  -2   8   23.66    0.83
  -1  -2   8   22.88    0.80
   1  -2  -8   23.91    0.84
  -1  -2   8   22.25    0.87
  -1  -2   8   22.68    0.82
   1   2  -8   23.60    0.86
   1   2  -8   23.07    0.86
  -1   2   8   22.86    0.85
  -1   2   8   22.67    0.89
   1   2  -8   22.86    0.81
   1   2  -8   23.46    0.81
  -1   2   8   22.05    0.90
   1   2  -8   23.67    1.34
  -1   2   8   22.70    0.82
   0  -2  -8    2.45    0.19
   0  -2   8    2.56    0.18
   0  -2   8    2.51    0.19
   0  -2  -8    2.63    0.20
   0  -2   8    3.58    0.38
   0  -2   8    2.40    0.16
   0   2  -8    2.48    0.16
   0   2  -8    2.43    0.15
   0   2   8    2.63    0.21
   0   2   8    2.54    0.17
   0   2  -8    2.47    0.33
   0   2  -8    2.44    0.17
   0   2  -8    3.02    0.18
   0   2  -8    2.48    0.18
   0   2   8    2.62    0.20
   0   2   8    2.66    0.20
   1  -2   8   39.32    1.29
   1  -2   8   40.42    2.02
  -1  -2  -8   37.42    1.35
  -1  -2  -8   39.17    1.33
   1  -2   8   37.42    1.31
   1   2   8   36.97    1.24
  -1   2  -8   37.97    1.29
   1   2   8   36.59    1.34
   1   2   8   37.06    1.34
  -1   2  -8   38.28    2.01
  -1   2  -8   37.53    1.28
  -1   2  -8   38.02    1.36
   1   2   8   37.72    1.39
  -1   2  -8   37.55    1.29
  -2  -2  -8   11.52    0.52
   2  -2   8   11.59    0.42
   2  -2   8   12.71    0.81
   2  -2   8   10.74    0.50
  -2  -2  -8   12.13    0.54
   2  -2   8   11.24    0.48
  -2   2  -8   11.99    0.50
   2   2   8   11.96    0.44
  -2   2  -8   11.22    0.43
  -2   2  -8   11.97    0.53
   2   2   8   11.38    0.49
   2   2   8   11.17    0.52
   2   2   8   11.92    0.55
  -2   2  -8   11.04    0.47
  -3  -2  -8   63.16    2.13
   3  -2   8   64.30    2.09
   3  -2   8   64.23    3.14
   3  -2   8   64.33    2.07
  -3  -2  -8   63.00    2.20
   3   2   8   62.32    1.98
  -3   2  -8   59.79    2.10
   3   2   8   57.88    2.09
  -3   2  -8   60.67    2.23
   3   2   8   60.99    2.24
   3   2   8   61.18    2.17
   4  -2   8   22.43    1.29
   4  -2   8   20.11    0.78
   4  -2   8   20.84    0.85
  -4  -2  -8   21.61    0.89
  -4   2  -8   21.33    0.88
   4   2   8   19.87    0.91
   4   2   8   18.53    0.78
  -4   2  -8   21.57    0.92
   4   2   8   21.38    0.74
  -5  -2  -8    0.79    0.17
  -5  -2  -8    1.04    0.24
   5  -2   8    0.89    0.26
   5  -2   8    1.16    0.23
   5   2   8    0.68    0.14
  -5   2  -8    1.17    0.24
   5   2   8    0.82    0.24
   5   2   8    0.82    0.16
  -5   2  -8    1.04    0.26
  -6  -2  -8    7.58    0.55
   6  -2   8    6.81    0.55
   6  -2   8    6.99    0.49
  -6   2  -8    8.01    0.55
   6   2   8    6.01    0.54
  -6   2  -8    6.98    0.54
   7  -2   8    7.01    0.61
  -7  -2  -8    6.70    0.56
   7  -2   8    6.42    0.50
  -7   2  -8    7.12    0.60
   7   2   8    5.42    0.56
  -7   2  -8    5.14    0.52
   8  -2   8    0.06    0.27
  -8  -2  -8    0.58    0.32
   8  -2   8    0.74    0.38
  -8   2  -8    0.21    0.29
  -8   2  -8    0.77    0.38
   8   2   8    0.36    0.33
   9  -2   8    3.85    0.47
  -9  -2  -8    2.31    0.48
   9   2   8    1.99    0.47
  -9   2  -8    2.70    0.49
  10  -3  -8    1.62    0.48
  10  -3  -8    2.53    0.52
 -10   3   8    1.29    0.48
 -10   3   8    1.30    0.41
   9  -3  -8    1.43    0.43
   9  -3  -8    2.61    0.47
  -9   3   8    1.43    0.39
   9   3  -8    2.22    0.48
  -9   3   8    1.85    0.44
   9   3  -8    2.04    0.41
  -8   3   8    0.76    0.34
   8   3  -8    0.15    0.34
   8   3  -8    0.52    0.44
  -8   3   8    0.02    0.29
   8   3  -8    0.75    0.15
   8   3  -8    1.05    0.34
  -8   3   8    0.60    0.35
  -7  -3   8    1.04    0.28
   7   3  -8    0.76    0.39
  -7   3   8    0.60    0.28
   7   3  -8    0.83    0.29
  -7   3   8    1.09    0.32
   7   3  -8    0.77    0.14
   7   3  -8    1.06    0.26
  -7   3   8    1.16    0.34
   7   3  -8    1.10    0.33
  -6  -3   8    3.24    0.38
   6   3  -8    3.71    0.38
  -6   3   8    3.65    0.37
  -6   3   8    3.44    0.37
  -6   3   8    4.10    0.44
   6   3  -8    4.59    0.44
   6   3  -8    3.84    0.56
   6   3  -8    4.62    0.34
  -5  -3   8    3.99    0.37
  -5  -3   8    3.98    0.28
  -5  -3   8    4.03    0.27
   5   3  -8    4.96    0.37
   5   3  -8    3.68    0.55
   5   3  -8    3.66    0.29
   5   3  -8    3.03    0.36
  -5   3   8    4.98    0.38
  -5   3   8    4.75    0.43
   5   3  -8    4.49    0.31
  -5   3   8    4.42    0.36
  -4  -3   8   40.48    1.38
   4  -3  -8   42.34    1.51
  -4  -3   8   40.58    1.58
  -4  -3   8   41.06    1.41
  -4  -3   8   41.79    1.50
   4   3  -8   41.90    1.55
  -4   3   8   40.85    1.49
  -4   3   8   41.36    1.59
   4   3  -8   41.30    1.46
   4   3  -8   42.90    1.40
  -4   3   8   43.07    1.63
   4   3  -8   42.55    1.50
   4   3  -8   41.91    1.62
   4   3  -8   39.62    2.30
   3  -3  -8    0.19    0.12
  -3  -3   8    0.11    0.10
  -3  -3   8   -0.03    0.09
  -3  -3   8    0.15    0.06
   3  -3  -8    0.27    0.13
  -3  -3   8    0.13    0.13
   3   3  -8    0.11    0.09
   3   3  -8    0.01    0.25
  -3   3   8    0.09    0.16
  -3   3   8    0.21    0.19
  -3   3   8    0.14    0.13
   3   3  -8    0.22    0.16
   3   3  -8    0.16    0.15
   3   3  -8    0.27    0.11
  -3   3   8    0.24    0.15
   3   3  -8    0.19    0.10
  -2  -3   8   66.13    2.15
  -2  -3   8   66.80    2.29
   2  -3  -8   65.47    2.20
   2  -3  -8   65.77    2.27
  -2  -3   8   66.78    2.22
   2   3  -8   67.61    2.17
   2   3  -8   67.16    2.28
  -2   3   8   63.68    2.35
  -2   3   8   66.91    2.34
   2   3  -8   60.53    3.37
   2   3  -8   67.05    2.34
  -2   3   8   66.26    2.18
   2   3  -8   66.66    2.26
   2   3  -8   64.75    2.20
  -1  -3   8   30.83    1.10
  -1  -3   8   30.43    1.01
  -1  -3   8   30.58    1.09
   1  -3  -8   30.84    1.11
   1  -3  -8   30.80    1.14
  -1  -3   8   30.32    1.14
  -1   3   8   31.69    1.08
  -1   3   8   32.46    1.19
   1   3  -8   29.99    1.16
  -1   3   8   31.31    1.20
  -1   3   8   31.41    1.15
   1   3  -8   30.82    1.11
   1   3  -8   30.22    1.13
   1   3  -8   29.10    1.77
   1   3  -8   32.11    1.09
   0  -3   8   67.09    2.29
   0  -3  -8   66.60    2.26
   0  -3   8   67.24    2.24
   0  -3   8   68.77    2.28
   0  -3  -8   67.48    2.33
   0   3   8   67.89    2.35
   0   3  -8   66.87    2.33
   0   3  -8   69.76    2.25
   0   3  -8   70.48    2.34
   0   3  -8   69.58    2.30
   0   3   8   66.59    2.32
   0   3   8   67.98    2.41
   0   3   8   68.42    2.19
   0   3  -8   62.75    3.43
   1  -3   8   14.81    0.65
   1  -3   8   17.37    0.64
   1  -3   8   16.31    0.62
  -1  -3  -8   15.42    0.67
  -1  -3  -8   15.94    0.67
   1  -3   8   15.76    1.06
  -1   3  -8   15.71    0.62
  -1   3  -8   15.36    0.61
  -1   3  -8   14.80    0.65
   1   3   8   15.88    0.68
   1   3   8   15.86    0.67
   1   3   8   15.38    0.57
  -1   3  -8   15.78    1.05
  -1   3  -8   15.93    0.61
   1   3   8   16.13    0.70
  -1   3  -8   16.96    0.64
  -2  -3  -8    5.40    0.36
   2  -3   8    5.81    0.59
  -2  -3  -8    5.81    0.37
   2  -3   8    6.13    0.28
   2  -3   8    5.33    0.31
   2  -3   8    5.98    0.37
  -2   3  -8    5.92    0.29
  -2   3  -8    6.11    0.57
  -2   3  -8    5.65    0.35
  -2   3  -8    5.95    0.24
  -2   3  -8    5.57    0.33
   2   3   8    5.83    0.38
   2   3   8    5.61    0.35
   2   3   8    5.77    0.35
   2   3   8    6.04    0.26
   3  -3   8    6.56    0.36
   3  -3   8    7.21    0.29
  -3  -3  -8    7.10    0.44
   3  -3   8    6.70    0.65
   3  -3   8    6.72    0.42
  -3   3  -8    6.92    0.43
   3   3   8    7.25    0.29
   3   3   8    6.68    0.38
  -3   3  -8    6.80    0.31
   3   3   8    7.23    0.45
  -3   3  -8    6.94    0.41
  -4  -3  -8    6.12    0.26
  -4  -3  -8    5.81    0.44
  -4  -3  -8    6.11    0.44
   4  -3   8    6.09    0.42
  -4   3  -8    6.63    0.47
   4   3   8    6.07    0.38
   4   3   8    5.69    0.44
  -4   3  -8    6.95    0.44
  -5  -3  -8    4.80    0.44
  -5  -3  -8    4.69    0.36
   5  -3   8    4.37    0.40
  -5   3  -8    5.22    0.45
  -5   3  -8    4.98    0.42
   5   3   8    5.01    0.35
   5   3   8    4.54    0.44
   6  -3   8    0.54    0.29
  -6  -3  -8    0.10    0.23
   6  -3   8    0.64    0.26
  -6   3  -8   -0.01    0.27
   6   3   8    0.25    0.25
  -6   3  -8   -0.05    0.21
  -7  -3  -8   -0.02    0.26
   7  -3   8    0.08    0.27
   7  -3   8   -0.45    0.24
  -7   3  -8   -0.33    0.23
   7   3   8    0.22    0.29
  -7   3  -8   -0.27    0.27
   8  -3   8    1.76    0.47
   8  -3   8    1.32    0.39
  -8  -3  -8    1.81    0.41
  -8   3  -8    1.31    0.38
   8   3   8    1.15    0.39
  -8   3  -8    1.83    0.47
   9  -3   8    1.51    0.40
  -9  -3  -8    1.00    0.41
  -9   3  -8    0.35    0.37
   9  -4  -8   -0.32    0.40
  -9   4   8   -0.11    0.34
  -9   4   8   -0.43    0.37
   9   4  -8   -0.06    0.34
   8  -4  -8   -0.37    0.32
  -8   4   8   -0.07    0.36
  -8   4   8    0.13    0.33
   8   4  -8    0.03    0.30
  -8   4   8    0.10    0.30
   8   4  -8   -0.20    0.32
   7   4  -8    1.48    0.52
   7   4  -8    1.14    0.19
  -7   4   8    1.14    0.33
   7   4  -8    1.42    0.38
  -7   4   8    1.01    0.32
   7   4  -8    1.69    0.35
  -7   4   8    1.18    0.39
  -6  -4   8    0.99    0.27
   6  -4  -8    0.89    0.23
   6   4  -8    0.88    0.26
  -6   4   8    0.56    0.24
   6   4  -8    0.54    0.21
   6   4  -8    0.36    0.41
   6   4  -8    0.33    0.15
   6   4  -8    0.49    0.28
  -6   4   8    0.68    0.28
  -6   4   8    0.86    0.31
   5  -4  -8    2.87    0.30
  -5  -4   8    3.14    0.35
  -5  -4   8    3.08    0.31
   5   4  -8    2.95    0.28
  -5   4   8    2.89    0.38
   5   4  -8    2.84    0.37
  -5   4   8    2.66    0.35
  -5   4   8    2.31    0.31
   5   4  -8    3.12    0.58
   5   4  -8    3.26    0.24
   5   4  -8    2.97    0.33
   5   4  -8    2.70    0.29
   4  -4  -8    2.37    0.26
  -4  -4   8    2.12    0.21
  -4  -4   8    1.70    0.27
  -4  -4   8    2.54    0.19
  -4  -4   8    1.13    0.20
   4  -4  -8    1.93    0.25
   4   4  -8    2.20    0.31
   4   4  -8    2.35    0.29
   4   4  -8    1.38    0.21
   4   4  -8    1.40    0.47
   4   4  -8    1.72    0.20
  -4   4   8    2.20    0.32
  -4   4   8    2.36    0.27
   4   4  -8    1.77    0.19
  -4   4   8    2.13    0.30
  -3  -4   8   22.75    0.79
   3  -4  -8   23.30    0.93
  -3  -4   8   23.41    0.91
  -3  -4   8   22.17    0.84
  -3  -4   8   21.24    0.97
   3  -4  -8   23.49    0.91
  -3   4   8   23.09    1.00
  -3   4   8   23.05    1.40
  -3   4   8   22.29    1.00
  -3   4   8   22.08    0.89
   3   4  -8   23.58    1.55
   3   4  -8   23.56    0.90
   3   4  -8   22.32    0.95
   3   4  -8   22.20    0.86
   3   4  -8   23.00    1.00
   3   4  -8   22.91    0.86
  -2  -4   8    5.60    0.27
  -2  -4   8    5.58    0.34
  -2  -4   8    5.68    0.33
   2  -4  -8    5.63    0.37
  -2  -4   8    5.82    0.38
   2  -4  -8    6.09    0.37
   2   4  -8    5.93    0.32
  -2   4   8    6.25    0.36
   2   4  -8    6.42    0.70
   2   4  -8    6.02    0.33
  -2   4   8    6.36    0.43
  -2   4   8    5.64    0.41
   2   4  -8    5.65    0.38
   2   4  -8    5.93    0.33
   2   4  -8    5.91    0.40
  -1  -4   8   65.72    2.24
   1  -4  -8   63.29    2.28
  -1  -4   8   63.35    2.17
   1  -4  -8   63.82    2.21
  -1  -4   8   65.92    2.28
  -1  -4   8   64.26    2.10
   1   4  -8   65.56    2.31
  -1   4   8   66.16    2.33
  -1   4   8   67.28    2.15
   1   4  -8   65.35    2.26
   1   4  -8   68.66    2.28
   1   4  -8   68.43    2.23
  -1   4   8   62.23    2.36
   1   4  -8   58.38    3.40
  -1   4   8   65.83    2.29
   1   4  -8   66.70    2.19
   0  -4  -8    5.81    0.36
   0  -4   8    4.51    0.32
   0  -4   8    4.12    0.30
   0  -4   8    5.15    0.30
   0  -4  -8    5.08    0.34
   0   4  -8    4.09    0.57
   0   4  -8    4.83    0.31
   0   4   8    4.93    0.28
   0   4  -8    4.67    0.30
   0   4   8    4.73    0.35
   0   4   8    5.47    0.38
   0   4  -8    5.46    0.31
   0   4  -8    4.59    0.32
   0   4   8    4.07    0.33
   1  -4   8   17.47    0.71
  -1  -4  -8   17.98    0.78
   1  -4   8   18.04    0.73
  -1  -4  -8   17.36    0.76
   1  -4   8   18.36    0.75
  -1   4  -8   18.36    0.70
   1   4   8   18.41    0.65
  -1   4  -8   15.89    1.19
   1   4   8   17.80    0.77
  -1   4  -8   17.76    0.76
   1   4   8   17.01    0.80
  -1   4  -8   17.46    0.72
   1   4   8   19.04    0.80
  -2  -4  -8   20.69    0.89
   2  -4   8   22.25    0.81
   2  -4   8   21.76    0.84
   2  -4   8   23.16    1.43
   2  -4   8   20.37    0.87
  -2  -4  -8   19.51    0.90
  -2   4  -8   20.73    0.82
  -2   4  -8   21.46    0.91
  -2   4  -8   21.60    0.84
  -2   4  -8   18.77    1.33
   2   4   8   21.40    0.94
   2   4   8   21.97    0.89
   2   4   8   21.28    0.73
   3  -4   8    7.30    0.33
   3  -4   8    6.09    0.37
  -3  -4  -8    6.57    0.46
  -3  -4  -8    6.95    0.45
   3  -4   8    6.64    0.44
  -3   4  -8    6.74    0.46
   3   4   8    6.47    0.43
  -3   4  -8    7.11    0.43
  -3   4  -8    6.19    0.35
   3   4   8    6.17    0.45
  -4  -4  -8    1.15    0.26
  -4  -4  -8    1.66    0.28
   4  -4   8    1.09    0.25
  -4   4  -8    0.99    0.25
   4   4   8    1.08    0.22
   4   4   8    1.02    0.25
  -4   4  -8    0.90    0.23
  -5  -4  -8    2.41    0.35
   5  -4   8    2.79    0.35
  -5   4  -8    2.20    0.37
  -5   4  -8    2.72    0.35
   5   4   8    2.37    0.34
   5   4   8    2.57    0.30
   6  -4   8   -0.05    0.25
  -6  -4  -8   -0.24    0.21
  -6  -4  -8    0.49    0.27
  -6   4  -8    0.05    0.23
   6   4   8    0.23    0.21
  -6   4  -8    0.06    0.30
   6   4   8    0.13    0.28
  -7  -4  -8    0.53    0.32
   7  -4   8    0.51    0.31
  -7   4  -8    0.12    0.34
  -7   4  -8    0.18    0.28
   7   4   8    0.30    0.31
   8  -4   8    1.20    0.39
   8  -4   8    1.29    0.42
  -8  -4  -8    1.20    0.39
   8   4   8    0.24    0.35
  -8   4  -8    0.63    0.41
  -8   4  -8    1.27    0.39
  -9  -4  -8    0.45    0.39
   9  -4   8    0.75    0.43
  -9   4  -8    1.20    0.43
   9  -5  -8    1.60    0.51
   9   5  -8    1.79    0.48
  -9   5   8    1.61    0.43
   8  -5  -8    1.00    0.43
  -8   5   8    0.77    0.43
   8   5  -8    0.79    0.38
  -8   5   8    1.20    0.38
   7  -5  -8    5.72    0.57
  -7   5   8    4.40    0.53
   7   5  -8    4.32    0.81
  -7   5   8    4.66    0.48
   7   5  -8    5.90    0.53
   7   5  -8    4.17    0.53
  -7   5   8    5.43    0.61
  -6   5   8    3.39    0.45
   6   5  -8    2.42    0.28
   6   5  -8    3.43    0.71
   6   5  -8    3.02    0.42
   6   5  -8    2.56    0.39
  -6   5   8    2.34    0.37
  -6   5   8    3.70    0.48
   5  -5  -8    0.16    0.20
  -5  -5   8    0.02    0.21
   5  -5  -8    0.14    0.20
  -5  -5   8    0.26    0.20
   5   5  -8    0.11    0.25
   5   5  -8    0.03    0.16
  -5   5   8    0.24    0.27
  -5   5   8    0.15    0.22
  -5   5   8    0.23    0.28
   5   5  -8    0.16    0.20
   5   5  -8    0.23    0.26
   5   5  -8    0.05    0.43
   4  -5  -8    6.68    0.45
   4  -5  -8    6.63    0.46
  -4  -5   8    7.21    0.53
  -4  -5   8    7.81    0.47
   4   5  -8    7.72    0.55
   4   5  -8    6.82    0.41
  -4   5   8    6.71    0.47
  -4   5   8    8.01    0.54
   4   5  -8    7.05    0.49
   4   5  -8    6.85    0.87
   4   5  -8    7.75    0.44
  -4   5   8    8.39    0.58
   3  -5  -8    5.21    0.39
  -3  -5   8    4.71    0.36
   3  -5  -8    5.74    0.40
  -3  -5   8    5.17    0.41
  -3  -5   8    4.50    0.31
  -3   5   8    4.80    0.43
   3   5  -8    5.11    0.43
   3   5  -8    4.55    0.39
  -3   5   8    5.36    0.45
   3   5  -8    4.09    0.32
  -3   5   8    4.75    0.36
   3   5  -8    5.47    0.36
   3   5  -8    4.82    0.33
   3   5  -8    4.58    0.70
   2  -5  -8   14.86    0.70
  -2  -5   8   15.28    0.58
  -2  -5   8   13.67    0.62
  -2  -5   8   14.72    0.67
   2  -5  -8   14.94    0.68
  -2  -5   8   13.33    0.71
  -2   5   8   15.13    0.65
   2   5  -8   14.74    0.64
   2   5  -8   14.28    0.70
   2   5  -8   14.29    0.64
  -2   5   8   14.02    0.76
   2   5  -8   13.68    1.19
   2   5  -8   13.92    0.72
  -2   5   8   14.38    0.74
   2   5  -8   13.61    0.64
  -1  -5   8    3.25    0.29
  -1  -5   8    3.27    0.30
   1  -5  -8    2.74    0.30
   1  -5  -8    2.94    0.30
  -1  -5   8    3.36    0.23
  -1  -5   8    2.88    0.27
   1   5  -8    3.33    0.28
  -1   5   8    2.05    0.30
   1   5  -8    2.35    0.28
  -1   5   8    3.05    0.26
   1   5  -8    3.54    0.30
   1   5  -8    3.08    0.56
   1   5  -8    2.88    0.26
  -1   5   8    3.69    0.36
   0  -5   8   10.65    0.55
   0  -5   8   12.00    0.54
   0  -5  -8   10.08    0.57
   0  -5  -8   10.73    0.57
   0  -5   8   10.87    0.55
   0  -5   8   11.20    0.47
   0   5  -8    8.46    0.93
   0   5  -8    9.95    0.54
   0   5  -8   11.20    0.54
   0   5   8   11.33    0.61
   0   5   8   10.82    0.61
   0   5   8    9.57    0.46
   1  -5   8   12.08    0.59
   1  -5   8   12.56    0.57
  -1  -5  -8   11.40    0.61
  -1  -5  -8   11.67    0.62
   1  -5   8   10.77    0.56
   1   5   8   11.68    0.64
   1   5   8   10.61    0.62
  -1   5  -8   11.67    0.56
   1   5   8   11.45    0.47
  -1   5  -8   10.75    0.99
  -1   5  -8   12.11    0.60
   2  -5   8   21.56    0.88
  -2  -5  -8   22.20    0.95
   2  -5   8   22.55    0.92
  -2  -5  -8   20.37    0.94
   2   5   8   21.17    0.97
  -2   5  -8   21.29    0.94
  -2   5  -8   19.23    1.43
   2   5   8   21.18    0.93
  -2   5  -8   20.55    0.86
   3  -5   8   38.90    1.47
  -3  -5  -8   37.83    1.50
  -3   5  -8   39.83    1.56
  -3   5  -8   37.84    1.41
   3   5   8   39.44    1.49
   3   5   8   36.75    1.55
  -4  -5  -8   10.96    0.64
   4  -5   8   10.00    0.61
  -4   5  -8    9.96    0.65
  -4   5  -8    9.29    0.58
   4   5   8    9.18    0.61
   4   5   8   10.12    0.58
   5  -5   8    8.37    0.60
  -5  -5  -8    9.78    0.64
   5   5   8    9.46    0.64
  -5   5  -8    9.13    0.61
   5   5   8    9.16    0.57
  -5   5  -8   10.19    0.68
  -6  -5  -8   -0.08    0.25
  -6  -5  -8    0.44    0.27
   6  -5   8   -0.13    0.28
  -6   5  -8    0.28    0.27
  -6   5  -8   -0.22    0.29
   6   5   8    0.35    0.29
   6   5   8   -0.11    0.25
   7  -5   8    1.68    0.40
  -7  -5  -8    2.42    0.44
  -7   5  -8    0.99    0.44
  -7   5  -8    1.57    0.39
   7   5   8    2.77    0.47
   8  -5   8    2.91    0.51
  -8  -5  -8    1.30    0.44
  -8   5  -8    1.94    0.45
   8  -6  -8    2.35    0.53
  -8   6   8    1.81    0.53
  -8   6   8    1.89    0.44
   8   6  -8    2.64    0.48
   7  -6  -8    3.75    0.53
   7  -6  -8    3.30    0.43
  -7   6   8    4.00    0.57
  -7   6   8    4.48    0.58
  -7   6   8    4.14    0.49
   7   6  -8    3.75    0.51
   6  -6  -8   26.83    1.18
   6  -6  -8   28.25    1.29
  -6   6   8   26.47    1.21
   6   6  -8   27.83    1.26
  -6   6   8   27.17    1.36
   6   6  -8   26.56    2.02
  -6   6   8   27.28    1.34
  -5  -6   8    0.40    0.24
   5  -6  -8    0.76    0.26
  -5   6   8    0.24    0.33
  -5   6   8    0.62    0.32
  -5   6   8    0.34    0.26
   5   6  -8    0.32    0.55
   5   6  -8    0.68    0.32
  -4  -6   8   14.34    0.74
  -4  -6   8   13.47    0.79
   4  -6  -8   13.03    0.70
   4   6  -8   12.88    1.32
  -4   6   8   14.60    0.72
  -4   6   8   15.48    0.87
   4   6  -8   14.33    0.70
   4   6  -8   13.17    0.76
  -4   6   8   12.90    0.79
  -3  -6   8    0.34    0.20
   3  -6  -8    0.22    0.20
  -3  -6   8    0.11    0.20
   3  -6  -8    0.17    0.19
  -3   6   8    0.37    0.28
   3   6  -8    0.07    0.18
   3   6  -8    0.23    0.25
  -3   6   8   -0.02    0.18
   3   6  -8   -0.14    0.42
  -3   6   8    0.38    0.27
  -2  -6   8   12.03    0.61
  -2  -6   8   13.37    0.68
  -2  -6   8   12.99    0.71
   2  -6  -8   12.20    0.68
   2  -6  -8   12.61    0.66
  -2   6   8   14.45    0.80
   2   6  -8   11.91    1.20
  -2   6   8   13.84    0.63
   2   6  -8   13.52    0.70
   2   6  -8   13.79    0.66
  -2   6   8   12.49    0.73
  -1  -6   8    3.61    0.34
  -1  -6   8    3.28    0.35
  -1  -6   8    3.44    0.33
   1  -6  -8    3.26    0.35
   1  -6  -8    3.78    0.36
  -1  -6   8    3.40    0.27
  -1   6   8    3.35    0.39
  -1   6   8    3.02    0.28
   1   6  -8    3.68    0.33
   1   6  -8    2.36    0.60
  -1   6   8    4.12    0.42
   1   6  -8    2.65    0.33
   0  -6   8   -0.02    0.16
   0  -6   8    0.10    0.13
   0  -6   8   -0.09    0.18
   0  -6  -8   -0.14    0.19
   0  -6   8   -0.16    0.16
   0  -6  -8   -0.10    0.17
   0   6  -8   -0.05    0.17
   0   6   8    0.15    0.21
   0   6  -8    0.01    0.20
   0   6   8    0.05    0.14
   0   6  -8    0.04    0.37
   0   6   8    0.22    0.25
  -1  -6  -8    2.50    0.33
   1  -6   8    2.41    0.25
   1  -6   8    2.79    0.30
   1  -6   8    3.15    0.34
   1  -6   8    2.53    0.28
  -1  -6  -8    3.14    0.35
   1   6   8    2.69    0.22
  -1   6  -8    2.80    0.59
   1   6   8    3.10    0.38
   1   6   8    2.63    0.35
  -1   6  -8    2.78    0.32
  -1   6  -8    2.62    0.30
   2  -6   8    2.31    0.28
   2  -6   8    2.08    0.31
  -2  -6  -8    2.34    0.33
  -2  -6  -8    2.66    0.35
  -2   6  -8    2.95    0.34
  -2   6  -8    2.28    0.30
   2   6   8    2.39    0.35
   2   6   8    2.01    0.35
   3  -6   8    0.42    0.25
   3  -6   8    0.74    0.21
  -3  -6  -8    0.12    0.23
   3   6   8    0.43    0.27
  -3   6  -8    0.42    0.21
   3   6   8    0.50    0.25
  -3   6  -8    0.76    0.27
  -4  -6  -8    8.37    0.62
   4  -6   8    8.94    0.60
   4   6   8    8.34    0.58
   4   6   8    8.16    0.61
  -4   6  -8    8.98    0.66
   5  -6   8    0.18    0.30
  -5  -6  -8    0.28    0.29
  -5   6  -8    0.61    0.33
   5   6   8    0.44    0.27
   5   6   8    0.60    0.32
  -6  -6  -8   11.58    0.79
   6  -6   8   11.24    0.76
   6   6   8   11.77    0.71
  -6   6  -8   12.13    0.87
   6   6   8   11.89    0.78
  -7  -6  -8    0.92    0.39
   7  -6   8    1.30    0.41
  -7   6  -8    0.90    0.48
   7   6   8    0.62    0.39
  -8  -6  -8    1.91    0.49
   8  -6   8    2.03    0.49
   7  -7  -8    2.45    0.52
   7  -7  -8    2.47    0.43
  -7   7   8    3.07    0.60
  -7   7   8    3.04    0.59
  -7   7   8    2.79    0.46
   7   7  -8    3.37    0.51
   6  -7  -8    0.38    0.28
   6  -7  -8    0.19    0.37
  -6   7   8    0.28    0.39
   6   7  -8    0.27    0.32
  -6   7   8   -0.24    0.34
  -6   7   8   -0.11    0.28
   5  -7  -8    3.64    0.44
   5  -7  -8    4.38    0.51
   5   7  -8    4.41    0.90
   5   7  -8    3.84    0.46
  -5   7   8    4.22    0.45
  -5   7   8    3.74    0.54
  -5   7   8    4.86    0.58
  -4  -7   8    0.09    0.22
   4  -7  -8   -0.15    0.27
   4  -7  -8   -0.02    0.22
  -4   7   8    0.12    0.25
   4   7  -8   -0.19    0.52
   4   7  -8    0.23    0.30
  -4   7   8    0.07    0.29
  -4   7   8   -0.15    0.31
   4   7  -8    0.29    0.23
   3  -7  -8   13.33    0.73
  -3  -7   8   13.42    0.76
   3  -7  -8   13.66    0.75
  -3   7   8   11.51    0.81
  -3   7   8   14.52    0.89
  -3   7   8   13.30    0.70
   3   7  -8   13.67    1.37
   3   7  -8   14.22    0.72
   3   7  -8   13.73    0.77
  -2  -7   8    1.33    0.29
   2  -7  -8    1.17    0.28
  -2  -7   8    1.32    0.26
   2  -7  -8    1.25    0.28
  -2  -7   8    1.24    0.29
   2   7  -8    1.26    0.27
   2   7  -8    1.75    0.33
  -2   7   8    1.22    0.25
  -2   7   8    1.75    0.40
   2   7  -8    1.44    0.60
  -2   7   8    1.40    0.35
   1  -7  -8    0.56    0.22
  -1  -7   8    0.42    0.23
  -1  -7   8    0.92    0.25
   1  -7  -8    0.61    0.25
  -1  -7   8    0.61    0.25
  -1   7   8    0.91    0.29
  -1   7   8    1.10    0.32
   1   7  -8    0.76    0.26
   1   7  -8    0.17    0.22
  -1   7   8    0.55    0.20
   1   7  -8    0.96    0.54
   0  -7   8    1.64    0.24
   0  -7  -8    1.41    0.25
   0  -7   8    2.01    0.30
   0  -7   8    1.13    0.30
   0  -7  -8    1.44    0.31
   0  -7   8    2.26    0.32
   0   7   8    1.89    0.23
   0   7  -8    2.38    0.32
   0   7   8    1.93    0.36
   0   7  -8    1.68    0.31
   0   7   8    1.60    0.35
  -1  -7  -8    3.95    0.42
   1  -7   8    2.63    0.29
   1  -7   8    2.50    0.32
   1  -7   8    3.34    0.34
   1  -7   8    3.34    0.38
   1   7   8    3.35    0.40
  -1   7  -8    2.83    0.37
   1   7   8    3.41    0.41
  -1   7  -8    2.63    0.36
   2  -7   8    3.71    0.40
   2  -7   8    3.33    0.32
  -2  -7  -8    3.37    0.43
   2   7   8    3.93    0.45
  -2   7  -8    4.02    0.45
  -2   7  -8    3.92    0.40
   2   7   8    3.93    0.46
   3  -7   8    3.69    0.43
  -3  -7  -8    3.51    0.44
  -3   7  -8    3.19    0.38
   3   7   8    4.34    0.48
  -3   7  -8    3.53    0.45
   3   7   8    3.04    0.41
   4  -7   8    2.54    0.40
  -4  -7  -8    2.26    0.39
   4   7   8    2.11    0.40
   4   7   8    2.92    0.41
  -4   7  -8    3.24    0.46
   5  -7   8    5.15    0.53
  -5  -7  -8    4.80    0.55
   5   7   8    4.36    0.53
   5   7   8    6.33    0.54
  -5   7  -8    4.78    0.57
   6  -7   8    0.30    0.37
  -6  -7  -8    0.49    0.34
   6   7   8   -0.17    0.31
   6   7   8    0.97    0.36
  -6   7  -8    0.68    0.43
  -7  -7  -8    2.33    0.50
   7  -7   8    2.34    0.49
   6  -8  -8    0.34    0.31
   6  -8  -8    1.24    0.46
  -6   8   8    0.67    0.44
   6   8  -8    0.88    0.41
  -6   8   8    0.49    0.45
   5  -8  -8    0.21    0.35
   5  -8  -8   -0.10    0.26
   5   8  -8    0.70    0.68
  -5   8   8   -0.31    0.38
  -5   8   8    0.18    0.37
  -5   8   8    0.02    0.28
   5   8  -8    0.17    0.36
   4  -8  -8    3.90    0.49
   4  -8  -8    2.82    0.41
  -4   8   8    3.58    0.51
   4   8  -8    2.96    0.85
  -4   8   8    2.71    0.40
  -4   8   8    2.76    0.54
   4   8  -8    3.53    0.48
   3  -8  -8    1.37    0.32
   3  -8  -8    0.90    0.32
   3   8  -8    0.60    0.64
  -3   8   8    0.81    0.27
  -3   8   8    0.97    0.35
  -3   8   8    1.03    0.42
   3   8  -8    0.87    0.30
   3   8  -8    0.45    0.34
   2  -8  -8    5.50    0.51
   2  -8  -8    5.01    0.48
   2   8  -8    6.56    0.50
  -2   8   8    4.90    0.43
  -2   8   8    5.15    0.55
  -2   8   8    4.62    0.56
   2   8  -8    5.02    0.96
   2   8  -8    5.34    0.52
   1  -8  -8   16.72    0.83
  -1  -8   8   16.67    0.83
   1  -8  -8   15.71    0.86
  -1   8   8   16.76    1.01
   1   8  -8   17.02    0.89
  -1   8   8   14.66    0.92
   1   8  -8   17.91    0.88
  -1   8   8   16.52    0.77
   0  -8  -8   -0.25    0.23
   0  -8   8    0.35    0.27
   0  -8   8   -0.12    0.24
   0   8   8   -0.28    0.32
   0   8  -8    0.13    0.28
   0   8   8   -0.05    0.29
   0   8  -8   -0.13    0.25
   1  -8   8   11.51    0.63
  -1  -8  -8   11.20    0.75
   1  -8   8   13.39    0.73
   1  -8   8   13.36    0.73
   1   8   8   11.67    0.78
  -1   8  -8   13.34    0.78
   1   8   8   14.43    0.86
  -1   8  -8   12.35    0.75
   2  -8   8    5.15    0.41
  -2  -8  -8    4.10    0.49
   2  -8   8    5.81    0.51
  -2   8  -8    4.62    0.53
  -2   8  -8    5.44    0.50
   2   8   8    3.98    0.52
   2   8   8    5.60    0.57
   3  -8   8    0.15    0.32
   3  -8   8   -0.03    0.20
  -3  -8  -8   -0.42    0.25
   3   8   8    0.03    0.32
   3   8   8    0.00    0.32
  -3   8  -8   -0.05    0.32
   4  -8   8    2.60    0.45
  -4  -8  -8    1.43    0.39
   4   8   8    3.02    0.46
  -4   8  -8    2.70    0.47
   4   8   8    2.67    0.41
  -5  -8  -8    0.23    0.32
   5  -8   8    0.40    0.37
   5   8   8    0.53    0.34
   5   8   8    0.37    0.34
  -5   8  -8    0.01    0.39
  -6  -8  -8    1.15    0.41
   6  -8   8    1.33    0.46
   6   8   8    1.03    0.39
   5  -9  -8    0.97    0.36
   5  -9  -8    1.18    0.43
  -5   9   8    1.55    0.55
   5   9  -8    0.79    0.44
   4  -9  -8    5.76    0.56
   4  -9  -8    5.40    0.60
   4   9  -8    6.54    0.64
  -4   9   8    6.49    0.71
  -4   9   8    5.83    0.73
   3  -9  -8    2.74    0.45
   3  -9  -8    2.04    0.42
  -3   9   8    3.42    0.59
   3   9  -8    3.85    0.51
  -3   9   8    2.72    0.49
   2  -9  -8    4.70    0.49
   2  -9  -8    4.84    0.52
   2   9  -8    5.89    0.57
  -2   9   8    5.13    0.66
  -2   9   8    4.33    0.56
   1  -9  -8    0.95    0.34
   1   9  -8    0.82    0.33
   1   9  -8    1.12    0.39
  -1   9   8    0.52    0.45
  -1   9   8    0.28    0.36
   0  -9   8    2.66    0.42
   0  -9  -8    2.17    0.41
   0   9  -8    1.95    0.40
   0   9   8    2.74    0.52
   0   9  -8    2.66    0.43
   0   9   8    2.80    0.49
   1  -9   8   -0.11    0.28
  -1  -9  -8    0.22    0.30
   1   9   8   -0.17    0.29
  -1   9  -8   -0.26    0.27
  -1   9  -8    0.25    0.35
   1   9   8   -0.45    0.36
  -2  -9  -8    2.33    0.44
   2  -9   8    1.73    0.41
   2  -9   8    2.50    0.33
   2   9   8    1.31    0.39
   2   9   8    2.67    0.51
  -2   9  -8    2.90    0.49
  -2   9  -8    2.34    0.42
   3  -9   8    0.16    0.24
   3  -9   8   -0.02    0.32
  -3  -9  -8    0.35    0.34
   3   9   8    0.22    0.38
  -3   9  -8    0.04    0.35
   3   9   8   -0.16    0.36
   4  -9   8    2.10    0.44
  -4  -9  -8    0.96    0.40
   4  -9   8    1.34    0.33
   4   9   8    1.83    0.46
  -4   9  -8    1.49    0.46
   5  -9   8    1.44    0.35
  -5  -9  -8    1.08    0.43
   5  -9   8    2.49    0.49
   5   9   8    1.82    0.47
   3 -10  -8    4.65    0.55
   3 -10  -8    3.84    0.48
  -3  10   8    3.83    0.67
   3  10  -8    3.69    0.56
   2 -10  -8   -0.10    0.28
   2  10  -8    0.29    0.41
  -2  10   8    1.22    0.52
   1 -10  -8    4.45    0.53
   1  10  -8    4.43    0.57
  -1  10   8    5.12    0.70
   0 -10  -8    0.18    0.32
   0  10  -8   -0.22    0.33
   0  10   8   -0.50    0.38
   0  10  -8    0.27    0.36
  -1 -10  -8    1.19    0.40
  -1  10  -8    1.33    0.43
   1  10   8    2.60    0.57
  -1  10  -8    1.47    0.45
  -2 -10  -8    1.99    0.46
   2 -10   8    2.53    0.47
  -2  10  -8    2.99    0.54
   2  10   8    2.89    0.57
  -9   0   9    1.20    0.43
   9   0  -9    1.16    0.35
  -9   0   9    1.09    0.32
  -9   0   9    1.39    0.33
   9   0  -9    1.16    0.37
  -8   0   9    0.00    0.22
  -8   0   9    0.29    0.32
   8   0  -9    0.34    0.27
   8   0  -9    0.16    0.29
  -8   0   9    0.10    0.25
  -8   0   9    0.26    0.25
   8   0  -9    0.42    0.27
  -7   0   9    6.47    0.47
  -7   0   9    6.26    0.44
   7   0  -9    6.95    0.50
  -7   0   9    5.78    0.45
  -7   0   9    5.76    0.54
   7   0  -9    6.42    0.51
   7   0  -9    6.96    0.51
   6   0  -9   -0.18    0.17
  -6   0   9    0.01    0.16
   6   0  -9   -0.07    0.20
  -6   0   9   -0.12    0.16
  -6   0   9    0.07    0.15
  -6   0   9    0.11    0.22
   6   0  -9   -0.16    0.20
  -5   0   9   39.50    1.56
  -5   0   9   38.36    1.49
  -5   0   9   38.95    1.38
  -5   0   9   39.38    1.44
   5   0  -9   37.73    1.90
   5   0  -9   40.76    1.47
  -5   0   9   38.94    1.40
  -4   0   9    0.09    0.12
   4   0  -9    0.06    0.13
  -4   0   9    0.11    0.09
  -4   0   9   -0.26    0.14
  -4   0   9    0.07    0.12
  -3   0   9   37.64    1.32
  -3   0   9   37.76    1.33
  -3   0   9   37.74    1.45
   3   0  -9   39.24    1.90
   3   0  -9   38.40    1.39
   2   0  -9    0.01    0.06
   2   0  -9   -0.06    0.05
  -2   0   9   -0.02    0.07
  -2   0   9    0.02    0.11
   2   0  -9   -0.02    0.04
   2   0  -9   -0.03    0.08
  -2   0   9    0.04    0.04
  -2   0   9    0.04    0.08
   1   0  -9    8.95    0.34
  -1   0   9    9.04    0.44
  -1   0   9    8.66    0.34
   1   0  -9    8.93    0.34
  -1   0   9    9.21    0.39
   1   0  -9    9.59    0.41
   0   0  -9    0.00    0.07
   0   0   9    0.03    0.06
   0   0   9    0.09    0.08
   0   0  -9    0.07    0.05
   0   0  -9    0.02    0.05
   0   0   9    0.04    0.05
   0   0   9   -0.03    0.05
   0   0   9    0.00    0.07
   1   0   9   22.37    0.80
   1   0   9   21.79    0.83
  -1   0  -9   22.32    0.78
  -1   0  -9   21.26    0.79
   1   0   9   21.39    0.78
   1   0   9   22.08    0.79
   2   0   9   -0.05    0.08
   2   0   9    0.05    0.06
   2   0   9   -0.02    0.09
  -2   0  -9    0.08    0.09
   2   0   9    0.00    0.10
  -2   0  -9   -0.09    0.07
   3   0   9   13.49    0.57
  -3   0  -9   14.55    0.53
   3   0   9   14.36    0.66
   3   0   9   14.92    0.65
  -3   0  -9   14.41    0.63
   4   0   9   -0.07    0.13
  -4   0  -9   -0.05    0.13
   4   0   9    0.14    0.17
  -5   0  -9   14.28    0.72
   5   0   9   14.80    0.63
   5   0   9   14.27    0.76
  -6   0  -9    0.14    0.21
   6   0   9   -0.27    0.18
   6   0   9    0.25    0.23
  -7   0  -9    2.09    0.37
   7   0   9    2.42    0.29
   7   0   9    2.53    0.40
   8   0   9   -0.33    0.29
  -8   0  -9   -0.02    0.28
  -9   0  -9    0.40    0.35
   9   0   9    0.90    0.43
   9  -1  -9    6.78    0.60
   9  -1  -9    7.41    0.64
  -9   1   9    7.98    0.71
   9   1  -9    8.38    0.63
  -9   1   9    8.24    0.63
   9   1  -9    8.77    0.70
  -9   1   9    7.78    0.59
   8  -1  -9   -0.11    0.26
  -8  -1   9    0.25    0.26
  -8  -1   9    0.18    0.32
   8  -1  -9    0.10    0.30
   8  -1  -9    0.19    0.25
  -8  -1   9   -0.03    0.23
   8   1  -9    0.44    0.29
   8   1  -9    0.40    0.26
  -8   1   9   -0.11    0.23
  -8   1   9    0.03    0.30
  -8   1   9    0.05    0.24
   8   1  -9    0.07    0.27
  -7  -1   9    1.42    0.36
  -7  -1   9    1.50    0.26
  -7  -1   9    1.53    0.29
   7  -1  -9    1.64    0.31
   7  -1  -9    0.97    0.29
  -7  -1   9    1.29    0.25
   7   1  -9    1.17    0.29
  -7   1   9    1.77    0.29
   7   1  -9    1.52    0.32
   7   1  -9    2.05    0.29
   7   1  -9    1.40    0.30
  -7   1   9    1.18    0.33
  -7   1   9    1.47    0.29
  -6  -1   9    1.67    0.27
  -6  -1   9    1.62    0.30
  -6  -1   9    1.87    0.24
  -6  -1   9    1.52    0.23
   6   1  -9    1.73    0.22
  -6   1   9    2.07    0.34
  -6   1   9    1.70    0.26
  -6   1   9    2.04    0.26
   6   1  -9    1.23    0.27
   6   1  -9    1.84    0.30
   6   1  -9    1.36    0.28
   6   1  -9    1.87    0.26
  -5  -1   9    0.11    0.16
  -5  -1   9    0.31    0.13
  -5  -1   9    0.04    0.20
  -5  -1   9    0.22    0.15
   5   1  -9    0.21    0.21
  -5   1   9   -0.02    0.13
   5   1  -9    0.14    0.11
   5   1  -9    0.04    0.13
   5   1  -9    0.23    0.19
  -5   1   9    0.19    0.20
   5   1  -9    0.52    0.20
  -5   1   9    0.19    0.15
  -4  -1   9    9.72    0.42
  -4  -1   9    9.36    0.57
  -4  -1   9    9.88    0.46
  -4  -1   9    9.36    0.51
   4   1  -9   10.54    0.44
  -4   1   9    9.65    0.46
   4   1  -9   10.69    0.43
   4   1  -9    9.74    0.66
  -4   1   9    9.59    0.47
  -4   1   9   10.86    0.57
   4   1  -9   10.20    0.53
  -3  -1   9    3.67    0.30
   3  -1  -9    2.91    0.24
  -3  -1   9    2.60    0.21
   3  -1  -9    3.05    0.20
  -3  -1   9    2.76    0.24
  -3   1   9    3.48    0.30
   3   1  -9    2.89    0.16
   3   1  -9    3.24    0.26
   3   1  -9    2.88    0.17
  -3   1   9    2.74    0.20
   3   1  -9    3.22    0.25
   3   1  -9    2.78    0.16
  -3   1   9    2.88    0.23
   3   1  -9    2.94    0.33
  -2  -1   9  141.18    4.85
   2  -1  -9  147.69    4.73
   2  -1  -9  150.45    4.79
   2  -1  -9  145.91    4.61
  -2  -1   9  143.16    4.78
  -2  -1   9  144.44    4.59
   2   1  -9  143.56    6.85
  -2   1   9  142.67    4.85
  -2   1   9  147.75    4.60
   2   1  -9  141.36    4.81
  -2   1   9  147.92    4.88
   2   1  -9  150.61    4.78
  -1  -1   9   39.35    1.32
   1  -1  -9   39.90    1.30
  -1  -1   9   40.12    1.37
  -1  -1   9   39.77    1.41
   1  -1  -9   39.44    1.32
   1   1  -9   39.74    1.25
  -1   1   9   37.55    1.40
  -1   1   9   38.82    1.33
   1   1  -9   39.43    2.01
  -1   1   9   39.59    1.31
  -1   1   9   33.69    1.37
   1   1  -9   41.03    1.37
   0  -1  -9   49.76    1.65
   0  -1   9   49.29    1.69
   0  -1   9   46.33    1.62
   0  -1  -9   49.24    1.62
   0  -1   9   54.98    2.49
   0  -1   9   49.49    1.66
   0  -1   9   50.61    1.68
   0  -1   9   49.09    1.66
   0   1  -9   47.98    1.66
   0   1  -9   49.32    1.65
   0   1   9   46.08    1.71
   0   1   9   48.74    1.70
   0   1   9   48.14    1.60
   0   1  -9   48.35    1.58
   0   1  -9   48.15    1.67
   0   1   9   48.27    1.65
[truncated: 452,556 more chars]
