# Supplementary material for: Crystal structure of 3-(2-bromo­phenyl­sulfon­yl)-2,5,7-trimethyl-1-benzo­furan
Source: Acta Crystallogr Sect E Struct Rep Online. 2014 Oct 8;70(Pt 11):o1152. doi: 10.1107/S1600536814021850 (PMC4257325; doi:10.1107/S1600536814021850)
Supplement: Supplementary file 2 [file e-70-o1152-Isup2.hkl]

# 
# h,k,l, Fc-squared, Fo-squared, sigma(Fo-squared) and status flag 
# 
data_I
_shelx_title ' 1272 IN P2(1)/N' 
_shelx_refln_list_code          4 
_shelx_F_calc_maximum      362.10 
_exptl_crystal_F_000       768.00 
_reflns_d_resolution_high  0.7488 
 
loop_ 
 _symmetry_equiv_pos_as_xyz 
 'x, y, z' 
 '-x+1/2, y+1/2, -z+1/2' 
 '-x, -y, -z' 
 'x-1/2, -y-1/2, z-1/2' 
 
_cell_length_a     7.8969 
_cell_length_b     8.1489 
_cell_length_c    24.3146 
_cell_angle_alpha  90.000 
_cell_angle_beta   96.210 
_cell_angle_gamma  90.000 
 
_shelx_F_squared_multiplier     1.000 
 
loop_ 
 _refln_index_h 
 _refln_index_k 
 _refln_index_l 
 _refln_F_squared_calc 
 _refln_F_squared_meas 
 _refln_F_squared_sigma 
 _refln_observed_status 
   2   0   0     2655.05     2692.60     29.95 o 
   4   0   0      137.97      109.47      5.43 o 
   6   0   0      623.15      601.75     14.73 o 
   8   0   0      301.70      287.77     32.61 o 
  10   0   0      349.78      341.23     44.43 o 
   1   1   0     1505.01     1545.10     13.51 o 
   2   1   0       24.78        9.55      1.92 o 
   3   1   0    10158.66    10433.10     88.89 o 
   4   1   0     2479.49     2496.02     24.09 o 
   5   1   0     2648.01     2862.76     29.16 o 
   6   1   0      146.50      137.33      9.22 o 
   7   1   0      304.44      314.20     12.24 o 
   8   1   0      240.48      239.54     18.05 o 
   9   1   0      115.10      115.36     18.24 o 
  10   1   0      271.52      248.43     31.61 o 
   0   2   0      357.21      356.12      8.19 o 
   1   2   0     1489.37     1579.73     16.91 o 
   2   2   0      716.04      755.35     11.50 o 
   3   2   0      760.56      783.68     10.62 o 
   4   2   0     2949.73     3007.37     28.91 o 
   5   2   0     3404.89     3148.69     32.98 o 
   6   2   0       12.96        6.41      6.82 o 
   7   2   0     2110.04     2176.73     37.71 o 
   8   2   0      223.47      227.32     18.77 o 
   9   2   0       38.55       34.95     16.32 o 
  10   2   0        2.86       -6.92     24.60 o 
   1   3   0       37.55       24.41      4.27 o 
   2   3   0     5980.08     6272.14     68.92 o 
   3   3   0      377.35      443.62      9.57 o 
   4   3   0     3853.11     3738.12     42.47 o 
   5   3   0      555.03      625.54     13.75 o 
   6   3   0     2181.62     2094.57     35.43 o 
   7   3   0        2.86        0.88     10.59 o 
   8   3   0      526.18      575.81     25.87 o 
   9   3   0       80.43       75.16     17.66 o 
  10   3   0      103.85       72.27     28.16 o 
   0   4   0     2121.31     2090.17     33.73 o 
   1   4   0      125.32      100.90      6.83 o 
   2   4   0      107.44      131.77      6.03 o 
   3   4   0     4332.07     4246.11     53.75 o 
   4   4   0        7.88       -2.84      6.30 o 
   5   4   0      154.27      150.80     10.35 o 
   6   4   0      190.97      187.64     12.81 o 
   7   4   0      659.80      647.36     22.95 o 
   8   4   0        7.45       35.56     15.09 o 
   9   4   0      699.99      709.40     39.03 o 
   1   5   0     1352.28     1462.43     21.53 o 
   2   5   0      459.45      488.89     15.79 o 
   3   5   0      743.48      740.59     18.23 o 
   4   5   0     2085.33     2101.40     35.57 o 
   5   5   0      523.67      550.71     25.44 o 
   6   5   0     1612.03     1570.35     37.30 o 
   7   5   0      128.39      125.38     18.71 o 
   8   5   0      661.87      660.42     30.86 o 
   9   5   0        8.14      -29.40     31.86 o 
   0   6   0     2785.10     2964.20     53.14 o 
   1   6   0      120.48      124.92      8.17 o 
   2   6   0     1953.15     1909.67     30.26 o 
   3   6   0      303.75      325.50     13.15 o 
   4   6   0     3551.30     3455.47     57.29 o 
   5   6   0      117.21      125.54     14.07 o 
   6   6   0       93.59       83.25     17.15 o 
   7   6   0      104.24      128.45     20.34 o 
   8   6   0      171.65      172.64     38.65 o 
   1   7   0     6629.05     6373.28     73.42 o 
   2   7   0        0.45       -2.67      9.09 o 
   3   7   0       30.34       35.47     10.91 o 
   4   7   0        1.99        7.40     11.46 o 
   5   7   0       20.55       21.71     14.50 o 
   6   7   0      303.28      280.64     26.62 o 
   7   7   0      121.09      181.57     45.46 o 
   8   7   0       32.97       81.68     36.39 o 
   0   8   0      293.44      350.31     22.36 o 
   1   8   0      106.12      106.40     13.49 o 
   2   8   0      933.75      899.96     25.75 o 
   3   8   0      672.87      663.32     23.31 o 
   4   8   0      278.28      261.92     18.35 o 
   5   8   0      178.86      160.08     20.08 o 
   6   8   0       25.38       25.76     18.51 o 
   7   8   0      162.44      209.03     41.81 o 
   1   9   0        3.48       25.88     13.59 o 
   2   9   0      221.77      190.37     17.21 o 
   3   9   0      210.73      195.03     18.32 o 
   4   9   0      603.79      666.75     29.37 o 
   5   9   0      224.79      210.18     43.67 o 
   0  10   0       20.12       18.10     23.02 o 
   1  10   0        1.68       -2.13     16.10 o 
   2  10   0       47.86       31.65     15.84 o 
   3  10   0      401.26      408.79     27.69 o 
   4  10   0        5.10       34.48     28.47 o 
  -9   0   1     1945.94     2005.26     82.02 o 
  -7   0   1      995.55     1016.88     26.61 o 
  -5   0   1      775.89      762.48     14.42 o 
  -3   0   1    12435.47    12477.07    137.17 o 
  -1   0   1    18657.13    18851.51    247.34 o 
   1   0   1     5276.21     5134.84     52.94 o 
   3   0   1    34836.58    35974.12    404.92 o 
   5   0   1     6097.37     5914.81     70.06 o 
   7   0   1      902.10      816.27     30.90 o 
   9   0   1      375.31      415.94     41.41 o 
 -10   1   1       73.14       95.45     23.75 o 
  -9   1   1       38.83       29.24     15.46 o 
  -8   1   1     1300.37     1303.09     34.74 o 
  -7   1   1        3.76        0.29      6.62 o 
  -6   1   1     4658.22     4803.88     44.91 o 
  -5   1   1       65.00       72.32      4.79 o 
  -4   1   1     4102.96     3977.58     38.56 o 
  -3   1   1     1514.99     1632.77     18.18 o 
  -2   1   1       16.33       28.48      2.99 o 
  -1   1   1     2512.95     2641.41     22.84 o 
   0   1   1    12505.66    13280.12    100.52 o 
   1   1   1       30.53       40.65      1.73 o 
   2   1   1     1817.83     2081.39     21.06 o 
   3   1   1     3323.40     3538.41     33.60 o 
   4   1   1     3794.03     4008.69     40.29 o 
   5   1   1      180.20      158.03      7.35 o 
   6   1   1     4665.73     4520.48     69.66 o 
   7   1   1       69.56       82.32     10.35 o 
   8   1   1     1468.48     1468.76     37.01 o 
   9   1   1      126.23       99.19     26.10 o 
  10   1   1       51.43       82.67     26.83 o 
 -10   2   1        4.74      -14.00     21.08 o 
  -9   2   1       18.51       27.75     15.94 o 
  -8   2   1      745.16      783.79     27.80 o 
  -7   2   1      597.51      648.78     19.69 o 
  -6   2   1      157.81      171.47     11.32 o 
  -5   2   1      383.69      325.05      7.85 o 
  -4   2   1     4153.07     3894.01     37.24 o 
  -3   2   1      344.02      462.06      7.94 o 
  -2   2   1     6003.19     5892.24     53.49 o 
  -1   2   1     3034.65     3054.54     32.32 o 
   0   2   1     4095.00     4578.82     44.21 o 
   1   2   1     2633.83     2844.94     34.79 o 
   2   2   1     1915.09     1817.36     22.20 o 
   3   2   1     1106.25     1293.08     16.65 o 
   4   2   1     1769.75     1685.83     20.15 o 
   5   2   1      859.63      776.11     13.68 o 
   6   2   1      383.32      366.20     11.92 o 
   7   2   1      220.35      245.74     13.86 o 
   8   2   1      323.56      380.10     21.19 o 
   9   2   1      254.90      234.66     21.41 o 
  10   2   1      637.18      736.75     76.56 o 
 -10   3   1       64.02       83.33     36.64 o 
  -9   3   1       94.66       96.72     18.46 o 
  -8   3   1       53.23       54.72     14.98 o 
  -7   3   1      195.74      199.32     14.78 o 
  -6   3   1      399.00      417.83     16.09 o 
  -5   3   1      331.81      305.31     11.22 o 
  -4   3   1        7.40        5.08      4.30 o 
  -3   3   1     2130.63     2074.01     26.06 o 
  -2   3   1     1006.20      896.55     11.90 o 
  -1   3   1     9787.45    10257.27     92.24 o 
   0   3   1     2004.54     2201.01     23.70 o 
   1   3   1    14890.89    15669.56    158.82 o 
   2   3   1     2809.46     2833.86     36.24 o 
   3   3   1     1398.82     1266.63     21.35 o 
   4   3   1      492.80      474.88     15.22 o 
   5   3   1       87.22       84.27      6.62 o 
   6   3   1      168.88      167.35     12.02 o 
   7   3   1      847.24      838.47     24.27 o 
   8   3   1       93.78      100.29     16.83 o 
   9   3   1      244.94      252.26     22.34 o 
  10   3   1      107.03      102.45     28.72 o 
  -9   4   1       65.65       79.28     21.59 o 
  -8   4   1      241.53      238.82     19.82 o 
  -7   4   1       12.66       25.31     12.03 o 
  -6   4   1     1509.44     1444.63     29.36 o 
  -5   4   1       44.98       44.05      8.68 o 
  -4   4   1      523.63      545.23     14.13 o 
  -3   4   1     1621.45     1670.96     22.53 o 
  -2   4   1     4551.14     4700.45     52.48 o 
  -1   4   1      352.11      483.40      9.41 o 
   0   4   1    13134.94    13658.26    120.87 o 
   1   4   1     1011.70     1116.11     16.10 o 
   2   4   1     2315.26     2225.23     29.22 o 
   3   4   1     1141.51     1181.30     21.17 o 
   4   4   1       45.70       74.62      8.18 o 
   5   4   1      838.88      848.25     19.65 o 
   6   4   1       75.42       73.58     11.77 o 
   7   4   1        5.41        8.32     11.61 o 
   8   4   1        3.02      -15.82     15.82 o 
   9   4   1       30.96       60.71     18.80 o 
  -9   5   1       21.71       48.57     34.42 o 
  -8   5   1      369.27      389.12     29.82 o 
  -7   5   1      183.16      203.69     20.38 o 
  -6   5   1      991.44     1012.08     27.52 o 
  -5   5   1      918.82      883.22     22.52 o 
  -4   5   1       38.64       37.82      8.04 o 
  -3   5   1     6174.44     6128.45     75.30 o 
  -2   5   1        2.44        7.52      5.21 o 
  -1   5   1     2087.54     2074.58     26.23 o 
   0   5   1       33.82       57.10      5.50 o 
   1   5   1      110.34      112.74      8.48 o 
   2   5   1     2783.07     2876.85     40.47 o 
   3   5   1      931.07      922.42     20.62 o 
   4   5   1     2529.65     2451.42     37.22 o 
   5   5   1     1111.49     1061.94     24.83 o 
   6   5   1       55.94       52.04     13.93 o 
   7   5   1       53.13       33.24     15.13 o 
   8   5   1      413.49      489.39     32.53 o 
   9   5   1      390.19      407.92     47.13 o 
  -8   6   1       63.64      107.78     29.33 o 
  -7   6   1      831.06      888.88     45.63 o 
  -6   6   1       89.78       63.54     19.57 o 
  -5   6   1     2719.22     2684.35     51.94 o 
  -4   6   1     1332.84     1315.79     28.19 o 
  -3   6   1     1344.67     1321.05     25.05 o 
  -2   6   1      444.37      462.28     12.91 o 
  -1   6   1      361.17      358.49     11.50 o 
   0   6   1     1088.81     1120.16     23.95 o 
   1   6   1      647.89      669.55     15.90 o 
   2   6   1     2138.00     2159.80     33.59 o 
   3   6   1      283.38      292.07     13.67 o 
   4   6   1      257.78      251.12     14.05 o 
   5   6   1     1719.39     1707.32     36.41 o 
   6   6   1      110.71       93.65     17.52 o 
   7   6   1     1804.24     1859.71     49.85 o 
   8   6   1        6.18        4.26     26.36 o 
  -8   7   1      583.02      647.46     42.93 o 
  -7   7   1      345.26      380.36     56.86 o 
  -6   7   1      366.56      372.70     27.96 o 
  -5   7   1       33.64       50.61     14.95 o 
  -4   7   1      295.35      296.48     16.74 o 
  -3   7   1      332.76      344.26     16.69 o 
  -2   7   1     1485.10     1503.13     34.38 o 
  -1   7   1      123.88      122.21      9.68 o 
   0   7   1      258.22      234.82     11.15 o 
   1   7   1       14.29       12.35      7.94 o 
   2   7   1     2142.06     2145.74     36.80 o 
   3   7   1      375.66      381.75     17.59 o 
   4   7   1     2436.65     2317.18     48.09 o 
   5   7   1        0.97       -6.81     14.85 o 
   6   7   1      267.18      247.07     22.54 o 
   7   7   1       95.16       91.21     23.81 o 
  -7   8   1      254.42      251.16     30.84 o 
  -6   8   1      104.21      103.70     27.66 o 
  -5   8   1      230.46      227.65     19.80 o 
  -4   8   1       33.28       29.65     13.48 o 
  -3   8   1       45.73       55.80     13.26 o 
  -2   8   1     1379.40     1312.64     31.09 o 
  -1   8   1       85.35       84.14     14.18 o 
   0   8   1      803.97      894.42     23.20 o 
   1   8   1      100.85      131.56     13.79 o 
   2   8   1      228.78      255.57     16.53 o 
   3   8   1      200.28      202.32     16.45 o 
   4   8   1      101.23       77.65     14.70 o 
   5   8   1      500.52      515.17     31.75 o 
   6   8   1       50.16       77.70     32.29 o 
   7   8   1      117.70      118.55     37.27 o 
  -5   9   1      265.51      256.19     26.96 o 
  -4   9   1      437.67      436.32     25.36 o 
  -3   9   1      874.03      911.77     32.07 o 
  -2   9   1      250.73      293.91     23.41 o 
  -1   9   1     1450.78     1409.63     34.56 o 
   0   9   1      158.65      160.20     18.15 o 
   1   9   1     1350.27     1372.51     55.50 o 
   2   9   1       11.45        3.25     13.77 o 
   3   9   1      521.23      508.53     23.03 o 
   4   9   1       15.05       -3.71     14.79 o 
   5   9   1      145.04      101.62     23.45 o 
  -4  10   1      278.38      290.95     33.83 o 
  -3  10   1        0.20       -5.80     18.32 o 
  -2  10   1      499.29      521.88     33.51 o 
  -1  10   1       11.87       -2.21     16.04 o 
   0  10   1      684.38      686.30     29.38 o 
   1  10   1        1.45        1.75     16.10 o 
   2  10   1      363.40      384.62     22.34 o 
   3  10   1       14.70       30.33     19.88 o 
   4  10   1       91.02      108.39     32.33 o 
 -10   0   2      615.83      621.64     66.07 o 
  -8   0   2       83.99       97.09     15.60 o 
  -6   0   2     3643.71     3482.52     46.10 o 
  -4   0   2      478.14      397.45      9.70 o 
  -2   0   2     8070.41     8337.34    103.79 o 
   0   0   2     6296.23     6462.35     93.95 o 
   2   0   2   131114.02   113732.22   1708.51 o 
   4   0   2      553.33      481.13     11.67 o 
   6   0   2      579.22      630.44     18.52 o 
   8   0   2      179.38      214.21     30.99 o 
  10   0   2       63.31       87.68     46.93 o 
 -10   1   2       10.74       12.72     21.68 o 
  -9   1   2       23.79       11.70     15.50 o 
  -8   1   2      931.43      967.52     33.60 o 
  -7   1   2      315.37      313.33      9.94 o 
  -6   1   2      511.58      491.78     10.68 o 
  -5   1   2     2053.88     1928.17     21.71 o 
  -4   1   2        2.22       -0.84      3.03 o 
  -3   1   2    17790.85    17915.66    155.79 o 
  -2   1   2     4437.61     4675.22     39.31 o 
  -1   1   2    15543.82    16370.68    139.49 o 
   0   1   2     2423.80     2615.00     23.18 o 
   1   1   2      115.27      116.84      2.94 o 
   2   1   2    11587.76    11709.37    118.28 o 
   3   1   2      201.52      231.30      5.38 o 
   4   1   2      666.52      604.55     10.25 o 
   5   1   2      218.21      264.68      7.77 o 
   6   1   2       25.95       25.97      5.31 o 
   7   1   2      138.77      150.77     14.44 o 
   8   1   2       62.32       38.77     13.84 o 
   9   1   2      862.46      839.28     37.21 o 
  10   1   2      102.79      153.47     61.13 o 
 -10   2   2       40.87       13.81     23.24 o 
  -9   2   2      301.12      317.61     22.27 o 
  -8   2   2       26.69       25.10     12.62 o 
  -7   2   2      160.00      163.87     11.17 o 
  -6   2   2        7.27        2.06      5.42 o 
  -5   2   2     4599.64     4559.06     45.95 o 
  -4   2   2     3433.65     3534.04     37.31 o 
  -3   2   2     1001.81      805.06     10.83 o 
  -2   2   2    10987.52    11075.92    101.33 o 
  -1   2   2     2706.14     2789.58     26.81 o 
   0   2   2      837.73      845.84      9.93 o 
   1   2   2     6909.99     7139.10     68.74 o 
   2   2   2      101.41      134.03      4.52 o 
   3   2   2      124.21      136.57      4.30 o 
   4   2   2       46.07       54.47      4.08 o 
   5   2   2     1238.96     1218.51     17.69 o 
   6   2   2       10.34       18.31      7.78 o 
   7   2   2     1715.53     1764.37     33.06 o 
   8   2   2      212.70      225.34     19.13 o 
   9   2   2      257.45      273.78     22.28 o 
  10   2   2      236.85      192.49     38.39 o 
 -10   3   2      107.90      119.05     49.65 o 
  -9   3   2        4.75        9.84     16.56 o 
  -8   3   2     1403.88     1461.01     34.38 o 
  -7   3   2      575.78      578.12     23.49 o 
  -6   3   2     1086.76     1035.04     19.88 o 
  -5   3   2        1.47        0.66      4.99 o 
  -4   3   2     1086.46     1012.32     16.65 o 
  -3   3   2      479.14      518.67      9.21 o 
  -2   3   2       87.94       93.44      3.76 o 
  -1   3   2      299.33      349.95      7.30 o 
   0   3   2       42.53       47.21      3.24 o 
   1   3   2     1181.99     1078.50     13.32 o 
   2   3   2     6681.25     6891.41     75.56 o 
   3   3   2        1.16        4.60      4.31 o 
   4   3   2     8091.32     7953.18     90.75 o 
   5   3   2      423.08      440.65     14.68 o 
   6   3   2     3313.06     3309.60     52.98 o 
   7   3   2       89.97      112.31     13.05 o 
   8   3   2      336.26      331.43     21.50 o 
   9   3   2        2.38       15.80     17.02 o 
  -9   4   2      667.56      821.58     52.59 o 
  -8   4   2       51.15       41.12     16.83 o 
  -7   4   2     1358.58     1353.82     34.46 o 
  -6   4   2      254.90      254.59     14.04 o 
  -5   4   2      350.81      413.27     13.94 o 
  -4   4   2       99.25       80.04      7.70 o 
  -3   4   2      890.86      960.94     15.56 o 
  -2   4   2     1197.00     1262.44     17.66 o 
  -1   4   2       23.02       32.95      3.92 o 
   0   4   2     2583.60     2725.70     28.49 o 
   1   4   2     7862.86     8933.53     87.69 o 
   2   4   2      761.51      730.24     14.61 o 
   3   4   2     4999.42     4825.61     65.33 o 
   4   4   2      795.86      819.17     17.89 o 
   5   4   2     4924.66     4443.92     80.05 o 
   6   4   2      310.24      294.76     15.80 o 
   7   4   2      398.39      376.49     21.25 o 
   8   4   2      206.89      242.61     22.90 o 
   9   4   2       63.40       38.05     22.01 o 
  -9   5   2        1.05       -0.59     32.67 o 
  -8   5   2       52.50       29.13     21.05 o 
  -7   5   2      271.57      290.29     21.89 o 
  -6   5   2     1482.24     1444.39     33.11 o 
  -5   5   2     1172.28     1119.04     23.67 o 
  -4   5   2     1194.86     1163.50     21.80 o 
  -3   5   2     4121.76     4053.60     50.26 o 
  -2   5   2       47.20       40.35      5.35 o 
  -1   5   2      876.79      840.80     13.99 o 
   0   5   2     2606.73     2582.08     30.97 o 
   1   5   2     1394.20     1388.14     23.89 o 
   2   5   2      628.14      634.90     13.89 o 
   3   5   2     1105.11     1088.34     22.67 o 
   4   5   2      181.14      172.71     11.59 o 
   5   5   2      669.18      629.03     19.17 o 
   6   5   2     1519.51     1456.55     36.15 o 
   7   5   2      158.19      146.74     17.76 o 
   8   5   2      330.91      290.31     28.09 o 
   9   5   2      130.63      168.99     82.74 o 
  -8   6   2       42.23       37.53     24.24 o 
  -7   6   2      171.60      142.15     28.52 o 
  -6   6   2       63.99       78.97     15.11 o 
  -5   6   2        3.33       21.27     11.54 o 
  -4   6   2      288.42      260.05     18.32 o 
  -3   6   2        7.88       13.70      7.50 o 
  -2   6   2    11194.41    11191.19    119.40 o 
  -1   6   2      347.55      397.39     12.86 o 
   0   6   2     1847.72     1895.31     33.85 o 
   1   6   2       32.83       18.42      6.60 o 
   2   6   2       79.08       90.39      8.99 o 
   3   6   2     1422.71     1389.83     27.83 o 
   4   6   2      177.76      177.92     15.13 o 
   5   6   2      217.92      243.35     21.63 o 
   6   6   2      433.17      377.79     26.05 o 
   7   6   2        6.04       33.32     21.74 o 
   8   6   2      936.01      941.02     58.80 o 
  -8   7   2       44.23      -13.08     34.28 o 
  -7   7   2      306.66      278.13     29.59 o 
  -6   7   2       39.77       43.51     20.41 o 
  -5   7   2      876.71      858.47     32.51 o 
  -4   7   2      312.26      322.88     16.97 o 
  -3   7   2      258.40      277.86     14.87 o 
  -2   7   2      562.64      553.92     17.85 o 
  -1   7   2      806.85      803.57     18.32 o 
   0   7   2        6.63        3.90      7.51 o 
   1   7   2     4026.95     4039.23     53.88 o 
   2   7   2      156.50      162.34     13.32 o 
   3   7   2     1072.68     1025.47     26.82 o 
   4   7   2      374.00      388.63     28.17 o 
   5   7   2      353.77      325.69     29.23 o 
   6   7   2        0.51       14.97     17.43 o 
   7   7   2      118.51      144.00     23.63 o 
  -7   8   2      413.42      425.87     37.13 o 
  -6   8   2       70.80       78.36     20.29 o 
  -5   8   2      116.09      100.83     17.50 o 
  -4   8   2      709.55      671.14     26.17 o 
  -3   8   2       83.72       64.62     13.71 o 
  -2   8   2      581.61      628.10     22.03 o 
  -1   8   2      213.28      262.77     16.38 o 
   0   8   2      705.34      726.60     21.07 o 
   1   8   2      358.46      349.95     17.76 o 
   2   8   2      249.82      270.79     16.93 o 
   3   8   2      819.39      755.90     24.77 o 
   4   8   2       83.98       68.64     14.78 o 
   5   8   2       94.18       88.83     17.01 o 
   6   8   2       72.99       87.36     27.25 o 
   7   8   2        1.90        1.23     48.16 o 
  -5   9   2        6.82      -19.19     19.19 o 
  -4   9   2      225.50      251.81     26.03 o 
  -3   9   2     1158.01     1137.22     35.57 o 
  -2   9   2        1.06       -5.22     13.22 o 
  -1   9   2      427.28      472.85     24.02 o 
   0   9   2      319.30      317.14     27.70 o 
   1   9   2        2.36       -2.62     13.11 o 
   2   9   2      603.28      633.22     24.80 o 
   3   9   2        2.71       13.70     17.29 o 
   4   9   2      636.03      627.63     28.24 o 
   5   9   2       13.25        8.57     21.15 o 
  -4  10   2        0.22       22.82     25.30 o 
  -3  10   2       13.01      -18.28     18.28 o 
  -2  10   2      110.39      133.48     22.56 o 
  -1  10   2       26.00       22.70     19.11 o 
   0  10   2       56.73       37.97     20.48 o 
   1  10   2      567.72      630.36     28.17 o 
   2  10   2       54.24       29.13     15.88 o 
   3  10   2      224.10      212.37     30.50 o 
   4  10   2       56.79        1.23     32.11 o 
  -9   0   3     1302.56     1343.49     64.55 o 
  -7   0   3     1369.20     1394.05     25.60 o 
  -5   0   3      180.66      181.46      8.20 o 
  -3   0   3        0.06       48.44      7.41 o 
  -1   0   3     3746.99     3834.59     57.73 o 
   1   0   3     1129.10     1081.64     17.91 o 
   3   0   3     2561.92     2218.57     30.79 o 
   5   0   3    18205.56    18457.05    270.50 o 
   7   0   3     1269.88     1270.17     42.06 o 
   9   0   3      182.90      302.01     56.80 o 
 -10   1   3      312.04      302.80     29.17 o 
  -9   1   3       48.50       49.52     17.78 o 
  -8   1   3      299.94      313.21     15.44 o 
  -7   1   3       40.69       62.89      7.17 o 
  -6   1   3     1713.70     1747.84     23.47 o 
  -5   1   3      321.45      312.96      8.14 o 
  -4   1   3      437.80      463.97      8.68 o 
  -3   1   3       84.59      104.04      3.98 o 
  -2   1   3      120.28      137.40      4.41 o 
  -1   1   3       45.58       56.06      1.96 o 
   0   1   3     3118.37     3274.52     26.85 o 
   1   1   3     6930.67     7130.68     61.36 o 
   2   1   3    26612.93    26635.84    237.27 o 
   3   1   3        2.89       11.23      2.59 o 
   4   1   3       64.53       54.57      4.86 o 
   5   1   3     1535.88     1451.50     19.26 o 
   6   1   3     1238.80     1271.52     20.81 o 
   7   1   3      702.50      686.79     32.06 o 
   8   1   3      741.91      747.95     41.55 o 
   9   1   3        2.56       11.17     17.27 o 
  10   1   3       47.63       12.12     30.12 o 
 -10   2   3        5.15       12.97     18.27 o 
  -9   2   3      187.02      225.17     20.42 o 
  -8   2   3      202.81      217.89     14.77 o 
  -7   2   3       56.49       64.97      9.58 o 
  -6   2   3      100.23      110.72      7.44 o 
  -5   2   3      749.38      797.94     14.12 o 
  -4   2   3     4835.83     4611.00     45.37 o 
  -3   2   3      513.80      657.07     12.00 o 
  -2   2   3    11666.49    11672.50    108.48 o 
  -1   2   3     3887.62     4099.15     33.62 o 
   0   2   3      255.15      227.53      4.02 o 
   1   2   3    11038.09    11236.71    102.32 o 
   2   2   3      730.40      771.68     13.47 o 
   3   2   3    11892.59    11996.15    135.78 o 
   4   2   3       88.84       73.32      5.24 o 
   5   2   3     1201.87     1194.74     19.76 o 
   6   2   3       50.34       47.56      9.47 o 
   7   2   3      395.58      377.59     22.00 o 
   8   2   3      272.13      300.75     20.73 o 
   9   2   3       99.28      123.04     19.97 o 
  10   2   3      452.54      455.58     48.00 o 
 -10   3   3       58.92       74.81     36.17 o 
  -9   3   3        0.43      -17.07     17.07 o 
  -8   3   3      335.57      364.47     19.20 o 
  -7   3   3      750.82      719.96     17.69 o 
  -6   3   3        3.97       -5.95      5.95 o 
  -5   3   3     3588.40     3541.34     40.62 o 
  -4   3   3      327.68      299.89      7.87 o 
  -3   3   3     4385.85     4091.77     41.32 o 
  -2   3   3      436.58      533.62      8.75 o 
  -1   3   3    10877.78    12021.07     99.15 o 
   0   3   3      999.39     1128.41     13.49 o 
   1   3   3     5499.68     5728.36     57.00 o 
   2   3   3      225.28      222.71     10.41 o 
   3   3   3     2628.29     2750.31     34.68 o 
   4   3   3     1592.59     1406.33     34.85 o 
   5   3   3      327.15      361.65     12.92 o 
   6   3   3       98.79      126.70     11.86 o 
   7   3   3     1178.09     1182.83     29.19 o 
   8   3   3      109.73      117.51     17.26 o 
   9   3   3      634.11      650.77     35.53 o 
  -9   4   3      151.27      123.09     28.33 o 
  -8   4   3       20.90       15.62     19.81 o 
  -7   4   3      116.28      168.83     15.26 o 
  -6   4   3     3130.82     3065.41     47.86 o 
  -5   4   3      100.58       95.83      8.25 o 
  -4   4   3     5678.98     5600.97     68.50 o 
  -3   4   3       51.31       59.00      5.07 o 
  -2   4   3     3374.66     3416.71     35.89 o 
  -1   4   3      336.51      369.33      8.25 o 
   0   4   3     4602.62     4739.42     48.13 o 
   1   4   3     2417.58     2709.78     30.16 o 
   2   4   3     3453.66     3439.21     38.08 o 
   3   4   3     3992.71     3984.89     54.58 o 
   4   4   3       81.84       86.89      8.25 o 
   5   4   3      723.12      706.61     18.20 o 
   6   4   3      929.92      883.97     24.66 o 
   7   4   3       80.98       80.23     13.73 o 
   8   4   3      504.12      531.86     28.85 o 
   9   4   3       17.28       31.64     22.49 o 
  -9   5   3      244.31      270.44     64.21 o 
  -8   5   3      981.67     1007.36     41.56 o 
  -7   5   3      330.08      351.79     26.16 o 
  -6   5   3      679.20      668.12     20.11 o 
  -5   5   3      350.01      374.67     14.61 o 
  -4   5   3       77.72       76.46      8.25 o 
  -3   5   3     3642.30     3496.11     39.06 o 
  -2   5   3     1296.03     1229.03     18.03 o 
  -1   5   3     4225.66     4296.15     46.53 o 
   0   5   3      651.47      524.33     10.98 o 
   1   5   3      616.26      620.27     17.01 o 
   2   5   3     2926.44     2895.61     35.63 o 
   3   5   3      483.25      435.25     13.42 o 
   4   5   3     4260.62     4180.08     63.44 o 
   5   5   3       49.47       49.37     11.97 o 
   6   5   3      711.39      831.79     27.46 o 
   7   5   3       10.01       12.85     13.34 o 
   8   5   3       22.07        6.30     18.57 o 
   9   5   3      496.23      608.11     53.26 o 
  -8   6   3        1.73       -1.39     22.09 o 
  -7   6   3      177.35      199.14     26.20 o 
  -6   6   3      229.80      225.36     21.17 o 
  -5   6   3     1495.24     1439.14     30.94 o 
  -4   6   3      175.44      200.28     12.06 o 
  -3   6   3     1189.26     1180.43     21.01 o 
  -2   6   3      297.34      329.46     10.97 o 
  -1   6   3      782.30      784.20     19.33 o 
   0   6   3       21.57       31.36      6.71 o 
   1   6   3     5636.18     5565.81     63.76 o 
   2   6   3      520.23      566.84     18.73 o 
   3   6   3      511.26      475.46     17.91 o 
   4   6   3      119.26      132.53     14.28 o 
   5   6   3      313.40      360.36     35.86 o 
   6   6   3      269.62      271.26     21.79 o 
   7   6   3      891.55      913.29     35.38 o 
   8   6   3       12.93       40.93     26.02 o 
  -8   7   3      543.73      423.79     86.44 o 
  -7   7   3        0.38      -21.75     21.75 o 
  -6   7   3      307.84      294.19     25.78 o 
  -5   7   3      100.54      103.03     15.94 o 
  -4   7   3       73.23       66.04     12.59 o 
  -3   7   3       84.44       84.86     10.84 o 
  -2   7   3      330.27      331.65     14.97 o 
  -1   7   3       96.16      132.84     10.78 o 
   0   7   3      143.48      171.47     10.94 o 
   1   7   3      177.22      172.15     11.56 o 
   2   7   3      131.06      147.48     13.26 o 
   3   7   3      103.41      125.45     13.34 o 
   4   7   3     1891.20     1802.21     47.20 o 
   5   7   3       33.26       38.33     16.22 o 
   6   7   3     1259.90     1190.60     54.69 o 
   7   7   3       24.53       56.64     21.93 o 
  -7   8   3      167.43      179.59     30.69 o 
  -6   8   3      261.90      272.04     24.75 o 
  -5   8   3       32.24       30.83     16.25 o 
  -4   8   3      722.78      687.04     34.96 o 
  -3   8   3      114.58      119.17     14.88 o 
  -2   8   3       34.20       49.81     12.28 o 
  -1   8   3       46.79       58.26     12.46 o 
   0   8   3      922.05      918.18     26.07 o 
   1   8   3      787.53      840.04     24.92 o 
   2   8   3      201.46      200.00     15.67 o 
   3   8   3     1301.94     1296.71     33.86 o 
   4   8   3      236.63      250.81     19.31 o 
   5   8   3      167.53      152.66     21.58 o 
   6   8   3      216.38      263.44     27.68 o 
  -5   9   3      193.54      221.36     24.22 o 
  -4   9   3       96.22      118.99     19.11 o 
  -3   9   3     1018.68     1078.82     43.26 o 
  -2   9   3       63.71       67.11     16.60 o 
  -1   9   3      808.68      870.56     43.35 o 
   0   9   3      621.28      699.48     28.72 o 
   1   9   3      156.20      150.57     16.01 o 
   2   9   3      342.19      342.01     19.76 o 
   3   9   3       35.22       75.00     15.54 o 
   4   9   3       94.27      101.50     18.33 o 
   5   9   3        7.10      -17.01     19.43 o 
  -4  10   3      392.84      366.95     31.70 o 
  -3  10   3      250.95      233.43     29.39 o 
  -2  10   3     1470.86     1425.26     50.96 o 
  -1  10   3       67.59       87.30     21.03 o 
   0  10   3      298.45      277.63     23.01 o 
   1  10   3       13.94       -4.94     15.35 o 
   2  10   3       64.09       75.82     16.60 o 
   3  10   3       65.75       45.30     19.65 o 
 -10   0   4        1.12       22.26     30.23 o 
  -8   0   4        9.85       -9.38      9.86 o 
  -6   0   4     1985.25     1983.30     32.46 o 
  -4   0   4     9831.89     9258.62    111.27 o 
  -2   0   4       86.19       77.68      3.78 o 
   0   0   4      118.36      115.87      2.74 o 
   2   0   4     5755.20     6483.30     75.07 o 
   4   0   4     7436.25     7397.80     94.74 o 
   6   0   4     6571.05     6134.54    100.29 o 
   8   0   4     2544.84     2348.63     87.67 o 
  10   0   4       94.86      104.97     49.40 o 
 -10   1   4       37.77       45.24     19.88 o 
  -9   1   4      584.13      581.16     23.63 o 
  -8   1   4      427.37      454.25     15.43 o 
  -7   1   4     1039.50     1061.61     18.67 o 
  -6   1   4      832.94      823.26     15.03 o 
  -5   1   4     3535.98     3497.61     36.19 o 
  -4   1   4     3429.04     3513.91     35.00 o 
  -3   1   4     6695.25     6595.88     59.05 o 
  -2   1   4      458.99      427.25      6.49 o 
  -1   1   4    21661.49    21809.38    176.69 o 
   0   1   4     8868.96     9362.02     74.25 o 
   1   1   4     4640.76     4731.42     38.87 o 
   2   1   4     3589.47     3564.57     37.49 o 
   3   1   4     3397.63     3531.30     31.82 o 
   4   1   4    10659.53    10841.79     99.72 o 
   5   1   4     1366.58     1367.41     18.05 o 
   6   1   4      192.20      185.26      9.87 o 
   7   1   4      317.06      331.33     18.78 o 
   8   1   4      178.76      161.69     19.13 o 
   9   1   4      354.47      421.10     37.97 o 
  10   1   4       47.59       70.19     38.90 o 
 -10   2   4       87.83       90.88     22.33 o 
  -9   2   4      544.89      565.98     27.61 o 
  -8   2   4      142.44      151.27     12.33 o 
  -7   2   4      537.55      537.07     17.07 o 
  -6   2   4      825.24      869.50     16.50 o 
  -5   2   4       38.10       38.82      5.61 o 
  -4   2   4     1105.85     1072.29     15.12 o 
  -3   2   4      701.45      739.21     10.94 o 
  -2   2   4     4686.94     4673.52     41.70 o 
  -1   2   4     9987.52    10596.38     84.55 o 
   0   2   4     7042.59     7592.51     65.29 o 
   1   2   4     9344.89     9634.68     88.33 o 
   2   2   4      403.45      446.40      7.61 o 
   3   2   4     1585.72     1421.32     22.85 o 
   4   2   4      122.92      136.42      5.31 o 
   5   2   4       28.30       31.22      4.74 o 
   6   2   4      478.53      469.89     15.76 o 
   7   2   4      407.86      379.62     19.98 o 
   8   2   4      165.53      176.11     17.67 o 
   9   2   4       78.99       76.87     18.29 o 
  10   2   4      201.01      206.29     40.17 o 
 -10   3   4      474.69      561.87     75.33 o 
  -9   3   4       68.89       91.17     20.67 o 
  -8   3   4      311.14      344.86     22.96 o 
  -7   3   4       11.94       13.42      7.68 o 
  -6   3   4      870.77      861.63     18.60 o 
  -5   3   4     2628.86     2617.55     33.11 o 
  -4   3   4      242.60      258.01      7.38 o 
  -3   3   4        3.39       -0.49      4.04 o 
  -2   3   4       30.44       17.68      3.12 o 
  -1   3   4      589.25      569.66      8.09 o 
   0   3   4     5496.17     5625.01     51.81 o 
   1   3   4     3302.99     3854.05     38.40 o 
   2   3   4     3287.81     3110.27     38.14 o 
   3   3   4     2282.83     2151.78     27.75 o 
   4   3   4     4544.85     4369.91     50.62 o 
   5   3   4        1.43        8.44      7.16 o 
   6   3   4     1789.69     1787.20     34.81 o 
   7   3   4      158.29      108.28     16.52 o 
   8   3   4      130.53      156.01     18.50 o 
   9   3   4        2.26        3.12     17.28 o 
  -9   4   4      323.09      362.52     44.53 o 
  -8   4   4       19.07       27.91     19.61 o 
  -7   4   4      882.49      930.60     31.74 o 
  -6   4   4     1002.58     1004.40     21.00 o 
  -5   4   4      626.93      648.20     15.41 o 
  -4   4   4     1955.95     1955.78     24.04 o 
  -3   4   4      164.70      139.14      5.93 o 
  -2   4   4        5.72        7.70      3.64 o 
  -1   4   4    11945.18    13356.93    123.15 o 
   0   4   4     1474.44     1505.83     19.08 o 
   1   4   4     2168.67     2092.10     30.77 o 
   2   4   4     2114.84     2168.88     25.64 o 
   3   4   4     7081.10     7050.24     79.43 o 
   4   4   4        1.70       -1.69      6.85 o 
   5   4   4     3961.32     3838.01     55.97 o 
   6   4   4     1002.00     1079.89     27.62 o 
   7   4   4     1069.98     1012.63     31.14 o 
   8   4   4      165.86      174.99     26.51 o 
   9   4   4       26.46       28.36     22.02 o 
  -9   5   4       53.67       19.95     33.52 o 
  -8   5   4      248.26      256.05     27.19 o 
  -7   5   4      542.36      536.66     30.06 o 
  -6   5   4      422.32      444.63     16.84 o 
  -5   5   4     2701.80     2614.44     37.87 o 
  -4   5   4       85.03       80.73      8.26 o 
  -3   5   4     2034.69     2077.27     26.43 o 
  -2   5   4      265.99      263.27      8.59 o 
  -1   5   4     2501.52     2594.92     31.07 o 
   0   5   4     3833.52     4099.68     43.40 o 
   1   5   4      323.81      332.92      9.21 o 
   2   5   4     4917.18     4914.72     61.93 o 
   3   5   4       16.07       34.76      8.13 o 
   4   5   4      493.20      499.89     17.63 o 
   5   5   4       37.66       27.27     12.04 o 
   6   5   4       30.43       34.29     12.49 o 
   7   5   4      887.04      935.56     28.74 o 
   8   5   4      497.92      497.35     30.40 o 
   9   5   4      117.16      160.63     31.81 o 
  -8   6   4      279.19      410.80     62.48 o 
  -7   6   4       17.38       16.21     20.28 o 
  -6   6   4       25.73       13.42     15.51 o 
  -5   6   4      119.86      130.22     13.16 o 
  -4   6   4     1436.21     1537.40     32.87 o 
  -3   6   4      859.89      878.79     18.07 o 
  -2   6   4     2307.34     2230.54     29.62 o 
  -1   6   4       37.05       32.79      6.55 o 
   0   6   4     4672.92     4699.62     54.10 o 
   1   6   4       12.42       16.65      6.74 o 
   2   6   4      124.47      126.69      9.76 o 
   3   6   4     1564.15     1450.43     28.94 o 
   4   6   4      463.86      436.25     19.84 o 
   5   6   4      386.35      411.77     20.83 o 
   6   6   4      292.55      261.98     21.51 o 
   7   6   4        3.94       19.28     18.50 o 
   8   6   4       39.00       24.17     27.24 o 
  -8   7   4       22.85        9.76     44.46 o 
  -7   7   4      152.40      197.05     32.55 o 
  -6   7   4        3.37        7.89     14.87 o 
  -5   7   4     1871.16     1837.43     41.90 o 
  -4   7   4       31.30       42.63     13.44 o 
  -3   7   4     1871.32     1846.73     37.09 o 
  -2   7   4      649.95      620.92     18.85 o 
  -1   7   4      196.33      210.71     11.63 o 
   0   7   4      913.70      950.46     19.96 o 
   1   7   4       34.77       51.21     10.10 o 
   2   7   4      259.98      250.29     18.44 o 
   3   7   4      196.18      174.46     14.41 o 
   4   7   4      120.94      126.11     15.80 o 
   5   7   4      103.72       88.22     17.87 o 
   6   7   4        4.88       27.58     18.24 o 
   7   7   4     1030.83     1034.17     52.57 o 
  -7   8   4      413.55      425.65     38.05 o 
  -6   8   4      766.27      747.78     37.95 o 
  -5   8   4        7.62        4.84     15.84 o 
  -4   8   4      427.27      454.51     23.32 o 
  -3   8   4      619.50      627.45     24.73 o 
  -2   8   4      509.39      477.36     19.78 o 
  -1   8   4      115.38      151.46     14.65 o 
   0   8   4      499.06      531.04     21.10 o 
   1   8   4       23.44       23.29     11.67 o 
   2   8   4       90.60       93.88     13.63 o 
   3   8   4     1124.81     1133.75     33.41 o 
   4   8   4      189.65      180.16     18.35 o 
   5   8   4      371.21      378.99     26.39 o 
   6   8   4       43.58       66.42     23.61 o 
  -5   9   4       10.18      -17.86     20.68 o 
  -4   9   4        9.08        1.13     16.34 o 
  -3   9   4      148.75      198.31     19.76 o 
  -2   9   4      135.81      147.38     18.89 o 
  -1   9   4     1031.84     1048.23     32.93 o 
   0   9   4     1384.63     1297.69     41.30 o 
   1   9   4      182.93      183.25     16.94 o 
   2   9   4      838.71      866.03     28.01 o 
   3   9   4        4.52       10.91     14.18 o 
   4   9   4      451.90      453.61     24.96 o 
   5   9   4        0.07      -11.18     19.49 o 
  -4  10   4       11.08        0.66     25.55 o 
  -3  10   4       15.81       30.74     20.34 o 
  -2  10   4       76.99       75.76     22.57 o 
  -1  10   4      555.20      613.91     31.92 o 
   0  10   4       69.60       94.08     21.26 o 
   1  10   4      755.33      775.10     33.44 o 
   2  10   4       91.28      101.02     18.85 o 
   3  10   4      585.54      513.46     31.93 o 
  -9   0   5       10.41       15.15     26.02 o 
  -7   0   5      325.80      379.46     16.03 o 
  -5   0   5      166.76      166.68     10.09 o 
  -3   0   5     3988.82     3766.46     55.04 o 
  -1   0   5    40656.74    40761.53    451.68 o 
   1   0   5     6151.07     6479.45     81.26 o 
   3   0   5     2498.39     2200.76     36.41 o 
   5   0   5     3995.43     3796.27     53.01 o 
   7   0   5     2519.31     2550.96     67.86 o 
   9   0   5      489.69      619.59     51.32 o 
 -10   1   5      454.00      464.98     35.75 o 
  -9   1   5        1.25        1.23     12.90 o 
  -8   1   5      281.25      290.40     12.27 o 
  -7   1   5      549.61      589.92     14.68 o 
  -6   1   5      286.13      319.82     11.17 o 
  -5   1   5     1994.98     2016.93     25.50 o 
  -4   1   5      118.21      113.21      4.98 o 
  -3   1   5       53.45       24.99      2.92 o 
  -2   1   5     6126.77     6230.14     57.29 o 
  -1   1   5     2808.13     2892.02     25.98 o 
   0   1   5    13754.21    14207.01    112.03 o 
   1   1   5        7.24       17.13      1.54 o 
   2   1   5    10562.13     9900.19    102.85 o 
   3   1   5      380.91      334.74      7.70 o 
   4   1   5     8385.61     8486.18     79.58 o 
   5   1   5      404.37      435.59     11.14 o 
   6   1   5      358.20      359.24     13.43 o 
   7   1   5     1687.78     1569.83     39.03 o 
   8   1   5       47.22       70.83     15.10 o 
   9   1   5      562.90      528.31     53.12 o 
  10   1   5        5.59      -10.17     36.43 o 
 -10   2   5       39.60       57.53     23.73 o 
  -9   2   5      242.83      269.27     18.15 o 
  -8   2   5      303.63      332.20     14.36 o 
  -7   2   5      818.14      807.22     22.66 o 
  -6   2   5     2268.60     2376.81     32.46 o 
  -5   2   5       92.23      101.82      6.86 o 
  -4   2   5     1750.61     1842.29     23.21 o 
  -3   2   5       38.94       64.91      4.22 o 
  -2   2   5     8748.78     8745.08     78.04 o 
  -1   2   5      270.64      296.13      4.62 o 
   0   2   5     1757.90     1639.82     15.92 o 
   1   2   5     4246.41     4306.62     38.37 o 
   2   2   5     1602.91     1693.89     19.89 o 
   3   2   5     4705.00     4660.73     51.15 o 
   4   2   5     4365.89     4201.70     44.62 o 
   5   2   5     1563.67     1556.95     23.47 o 
   6   2   5      243.03      268.47     13.41 o 
   7   2   5      139.38      120.26     14.86 o 
   8   2   5      123.98      127.59     17.14 o 
   9   2   5       59.09       57.12     18.24 o 
 -10   3   5      115.44      184.00     60.51 o 
  -9   3   5      208.85      198.46     22.75 o 
  -8   3   5      397.22      358.39     15.90 o 
  -7   3   5     1025.09      980.38     20.56 o 
  -6   3   5      759.84      738.57     17.11 o 
  -5   3   5     1506.92     1509.40     21.68 o 
  -4   3   5      279.50      328.00     11.20 o 
  -3   3   5     5211.91     5385.00     50.89 o 
  -2   3   5      523.38      467.89      7.83 o 
  -1   3   5     4972.81     5202.62     44.45 o 
   0   3   5     2021.38     2407.22     29.24 o 
   1   3   5     2518.45     2965.72     30.71 o 
   2   3   5      502.46      464.54      9.35 o 
   3   3   5      115.23       99.43      5.97 o 
   4   3   5       30.01       60.86      6.38 o 
   5   3   5      371.84      329.56     14.07 o 
   6   3   5      662.51      625.27     20.03 o 
   7   3   5     1136.64     1110.89     32.68 o 
   8   3   5        1.99       -5.84     14.67 o 
   9   3   5      259.74      338.98     30.28 o 
  -9   4   5       36.83       16.31     25.26 o 
  -8   4   5       25.34       37.59     17.54 o 
  -7   4   5      659.90      648.69     19.37 o 
  -6   4   5     1094.58     1059.73     21.47 o 
  -5   4   5        0.25        5.00      6.63 o 
  -4   4   5     6660.06     6348.19     62.07 o 
  -3   4   5     1874.97     1897.67     21.46 o 
  -2   4   5     3351.51     3378.64     33.40 o 
  -1   4   5      302.04      318.92      7.18 o 
   0   4   5       10.13        7.60      3.90 o 
   1   4   5      280.32      365.90      9.51 o 
   2   4   5       44.68       65.44      5.05 o 
   3   4   5     1305.93     1294.18     22.29 o 
   4   4   5       11.94        4.13      7.29 o 
   5   4   5     1611.02     1531.52     31.59 o 
   6   4   5     2344.92     2238.87     42.08 o 
   7   4   5       16.63       12.29     15.79 o 
   8   4   5     1074.14     1045.60     35.15 o 
   9   4   5       63.34       87.73     28.17 o 
  -9   5   5      341.13      319.97     44.91 o 
  -8   5   5      842.29      930.45     47.67 o 
  -7   5   5      662.47      643.71     26.13 o 
  -6   5   5      717.11      724.03     22.17 o 
  -5   5   5     1979.11     1883.42     30.52 o 
  -4   5   5      121.27      113.59      9.16 o 
  -3   5   5      663.43      631.24     12.84 o 
  -2   5   5     1334.44     1223.82     18.24 o 
  -1   5   5     2233.58     2181.45     27.37 o 
   0   5   5     2078.62     2102.67     28.13 o 
   1   5   5      719.13      737.21     14.80 o 
   2   5   5     2415.08     2292.04     31.70 o 
   3   5   5     1058.77     1110.82     23.23 o 
   4   5   5      709.04      719.86     21.20 o 
   5   5   5     1258.94     1197.32     35.62 o 
   6   5   5      126.61      120.24     14.36 o 
   7   5   5      137.47      116.66     16.97 o 
   8   5   5       92.10       88.79     21.05 o 
  -8   6   5      148.96      159.23     32.52 o 
  -7   6   5      314.54      310.73     45.01 o 
  -6   6   5       55.81       68.38     15.15 o 
  -5   6   5        2.50       14.02     10.38 o 
  -4   6   5      105.22      106.02      9.79 o 
  -3   6   5      118.29      131.83      9.20 o 
  -2   6   5      414.08      475.08     14.92 o 
  -1   6   5     1184.13     1208.75     19.86 o 
   0   6   5      218.39      192.48     11.32 o 
   1   6   5     3266.53     3269.71     41.55 o 
   2   6   5      340.78      390.31     23.29 o 
   3   6   5     4575.18     4412.97     62.94 o 
   4   6   5       63.91       49.20     12.51 o 
   5   6   5      184.49      219.17     17.57 o 
   6   6   5       16.12        6.68     15.59 o 
   7   6   5       16.20        1.65     17.89 o 
   8   6   5      526.04      560.93     52.69 o 
  -8   7   5      113.91      121.11     59.27 o 
  -7   7   5      120.49       90.48     24.78 o 
  -6   7   5      151.53      134.64     18.17 o 
  -5   7   5        8.39        9.68     14.14 o 
  -4   7   5       37.79       24.63     12.19 o 
  -3   7   5      257.16      244.18     13.60 o 
  -2   7   5     1480.38     1397.86     25.30 o 
  -1   7   5      403.59      405.74     15.56 o 
   0   7   5     3934.90     4248.96     68.06 o 
   1   7   5       39.39       50.23     10.12 o 
   2   7   5      774.93      723.71     22.30 o 
   3   7   5      363.90      366.84     27.60 o 
   4   7   5      395.66      467.36     36.00 o 
   5   7   5      162.85      159.35     22.10 o 
   6   7   5      773.79      732.17     50.37 o 
   7   7   5        7.20        1.10     22.13 o 
  -7   8   5      289.14      290.28     63.47 o 
  -6   8   5      499.45      518.12     46.70 o 
  -5   8   5        0.03      -15.45     15.54 o 
  -4   8   5     1176.85     1131.67     33.67 o 
  -3   8   5      342.11      322.84     28.19 o 
  -2   8   5      316.86      291.61     18.68 o 
  -1   8   5      709.97      770.61     23.88 o 
   0   8   5      318.28      342.89     17.75 o 
   1   8   5      751.07      760.79     28.02 o 
   2   8   5       78.23       81.68     13.54 o 
   3   8   5     1165.26     1179.73     31.22 o 
   4   8   5       12.25        9.74     14.66 o 
   5   8   5      350.20      378.24     26.03 o 
   6   8   5      735.65      698.02     44.90 o 
  -5   9   5      116.00       98.14     24.20 o 
  -4   9   5        0.93      -15.77     15.77 o 
  -3   9   5      440.65      426.38     24.20 o 
  -2   9   5        6.53       11.02     15.42 o 
  -1   9   5      470.52      459.34     26.85 o 
   0   9   5        3.79        9.45     14.25 o 
   1   9   5        6.07       22.68     13.44 o 
   2   9   5      500.44      589.63     24.47 o 
   3   9   5      441.61      443.87     26.18 o 
   4   9   5      114.40      116.64     19.38 o 
   5   9   5      323.30      313.90     31.66 o 
  -3  10   5       45.28       52.37     26.02 o 
  -2  10   5      509.08      608.24     35.73 o 
  -1  10   5       48.68       28.55     19.68 o 
   0  10   5      804.38      805.39     57.77 o 
   1  10   5      140.31      172.74     23.17 o 
   2  10   5       72.73      100.50     18.59 o 
   3  10   5        0.17      -11.36     19.95 o 
 -10   0   6      854.59      964.94     60.25 o 
  -8   0   6      180.99      216.22     23.72 o 
  -6   0   6     1130.49     1164.12     23.36 o 
  -4   0   6    11063.40    10993.38    139.75 o 
  -2   0   6     1923.35     1728.57     26.12 o 
   0   0   6    18192.38    18826.02    229.70 o 
   2   0   6      115.41      126.03      4.60 o 
   4   0   6     9913.07     9765.46    124.86 o 
   6   0   6     1790.90     2034.86     79.70 o 
   8   0   6     3308.44     3148.24    114.84 o 
  10   0   6      378.57      517.42     71.62 o 
 -10   1   6        2.28      -23.15     24.39 o 
  -9   1   6      181.47      203.88     16.49 o 
  -8   1   6       25.35       24.10      9.15 o 
  -7   1   6     3813.35     3682.09     41.01 o 
  -6   1   6      225.52      245.85      9.57 o 
  -5   1   6     2221.98     2150.40     26.84 o 
  -4   1   6      133.30      102.08      6.58 o 
  -3   1   6     2753.87     2636.09     28.16 o 
  -2   1   6    12590.65    12605.23    116.90 o 
  -1   1   6     5981.93     6114.79     54.93 o 
   0   1   6     2106.63     2079.03     18.88 o 
   1   1   6      244.46      227.97      4.56 o 
   2   1   6      397.55      413.04      8.89 o 
   3   1   6     2246.76     2118.57     25.10 o 
   4   1   6      769.71      652.55     12.34 o 
   5   1   6     4531.17     4531.53     52.84 o 
   6   1   6     3753.63     3639.69     56.18 o 
   7   1   6     1055.02     1047.93     30.58 o 
   8   1   6       51.72       49.66     15.54 o 
   9   1   6      180.29      234.27     26.93 o 
  10   1   6      201.31      170.58     39.72 o 
 -10   2   6        1.94      -21.58     21.58 o 
  -9   2   6      650.71      742.90     25.24 o 
  -8   2   6      638.23      669.39     17.65 o 
  -7   2   6      345.36      341.18     13.25 o 
  -6   2   6      705.71      673.42     16.79 o 
  -5   2   6        2.70       -5.13      5.13 o 
  -4   2   6      525.19      523.49     10.49 o 
  -3   2   6     3530.93     3581.57     35.76 o 
  -2   2   6     1224.64     1194.59     13.31 o 
  -1   2   6     1717.69     1754.20     16.74 o 
   0   2   6     1704.68     1827.13     16.93 o 
   1   2   6    17065.46    17654.11    153.07 o 
   2   2   6      317.35      369.51      6.81 o 
   3   2   6     5430.14     5401.13     55.68 o 
   4   2   6      914.61      834.35     16.31 o 
   5   2   6       84.18       66.97      7.70 o 
   6   2   6       61.43       72.10     11.89 o 
   7   2   6      209.73      221.66     17.20 o 
   8   2   6      555.46      498.24     24.43 o 
   9   2   6        1.10        7.21     16.72 o 
 -10   3   6      255.51      290.20     65.45 o 
  -9   3   6       57.34      100.13     19.18 o 
  -8   3   6       65.58       84.82     12.09 o 
  -7   3   6      295.84      333.08     20.24 o 
  -6   3   6      213.78      220.26     11.94 o 
  -5   3   6      151.72      167.33      7.54 o 
  -4   3   6       28.12       19.00      4.43 o 
  -3   3   6     4156.06     4319.16     41.82 o 
  -2   3   6     2575.82     2584.09     25.55 o 
  -1   3   6      431.23      512.23      7.96 o 
   0   3   6     2198.29     2142.01     21.82 o 
   1   3   6      757.39      713.60     12.80 o 
   2   3   6     5640.47     5456.80     55.43 o 
   3   3   6     2636.56     2836.85     32.49 o 
   4   3   6     1232.12     1166.99     19.93 o 
   5   3   6      530.41      524.08     17.03 o 
   6   3   6      194.54      215.90     13.82 o 
   7   3   6       41.65       43.70     14.17 o 
   8   3   6       42.32       34.66     17.58 o 
   9   3   6       51.38       -4.20     21.45 o 
  -9   4   6       49.42       38.31     26.79 o 
  -8   4   6       21.47        6.82     19.24 o 
  -7   4   6      122.36      120.22     12.08 o 
  -6   4   6      167.78      158.91     11.61 o 
  -5   4   6       75.07       71.23      7.73 o 
  -4   4   6     2090.37     2073.12     24.82 o 
  -3   4   6     1665.32     1615.84     20.11 o 
  -2   4   6      123.51      118.59      5.37 o 
  -1   4   6     3295.78     3344.27     32.26 o 
   0   4   6      880.30      894.27     14.02 o 
   1   4   6     6750.48     7307.57     74.65 o 
   2   4   6      119.03      134.49      6.38 o 
   3   4   6      629.12      609.63     14.15 o 
   4   4   6      177.39      181.76     10.81 o 
   5   4   6     1728.19     1601.71     30.56 o 
   6   4   6      205.12      220.61     15.14 o 
   7   4   6      163.76      178.02     19.69 o 
   8   4   6      544.43      537.28     27.39 o 
   9   4   6       55.21       44.50     26.59 o 
  -9   5   6       44.55      -14.98     32.53 o 
  -8   5   6      101.16       93.43     24.48 o 
  -7   5   6       63.04       71.04     15.88 o 
  -6   5   6       19.38       19.76     10.40 o 
  -5   5   6      884.59      890.62     19.47 o 
  -4   5   6     3186.14     3031.46     36.42 o 
  -3   5   6     2146.60     2051.64     24.27 o 
  -2   5   6      400.70      451.13     10.41 o 
  -1   5   6     1330.36     1397.41     19.57 o 
   0   5   6     3835.01     3928.67     50.04 o 
   1   5   6      534.37      505.73     12.91 o 
   2   5   6     6748.45     6754.70     78.24 o 
   3   5   6     2069.47     1995.94     57.09 o 
   4   5   6     1217.99     1169.07     25.43 o 
   5   5   6      359.17      398.91     17.86 o 
   6   5   6        2.06       -0.41     11.88 o 
   7   5   6       31.53       62.24     18.50 o 
   8   5   6        8.25        3.38     19.31 o 
  -8   6   6     1336.79     1379.73    117.09 o 
  -7   6   6       16.72       19.77     18.50 o 
  -6   6   6     1438.59     1478.22     50.06 o 
  -5   6   6       87.68       74.72     11.86 o 
  -4   6   6       30.60       38.67      9.56 o 
  -3   6   6      363.14      376.83     12.96 o 
  -2   6   6     1402.88     1371.78     22.85 o 
  -1   6   6      890.34      843.58     16.75 o 
   0   6   6       82.53       99.87      7.95 o 
   1   6   6      145.06      137.03      9.37 o 
   2   6   6      200.07      195.89     12.35 o 
   3   6   6      216.52      221.74     13.95 o 
   4   6   6     1515.91     1410.02     52.38 o 
   5   6   6      409.18      372.82     23.29 o 
   6   6   6     1839.86     1817.17     48.21 o 
   7   6   6      119.94      159.61     25.98 o 
   8   6   6      204.54      260.13     74.71 o 
  -7   7   6       68.75       69.90     23.47 o 
  -6   7   6        8.27        4.14     17.06 o 
  -5   7   6     1598.32     1436.88     34.15 o 
  -4   7   6       11.94       11.84     11.85 o 
  -3   7   6     3043.07     2935.64     44.09 o 
  -2   7   6        0.48       -0.98      8.03 o 
  -1   7   6      294.29      321.15     12.09 o 
   0   7   6      237.51      211.43     12.20 o 
   1   7   6      122.43      150.86     14.29 o 
   2   7   6     1832.46     1769.80     35.89 o 
   3   7   6      150.47      122.88     15.34 o 
   4   7   6       57.51       47.75     16.06 o 
   5   7   6      499.16      439.51     25.90 o 
   6   7   6       29.02       42.68     18.93 o 
   7   7   6      500.87      486.97     48.90 o 
  -7   8   6       81.28      117.24     29.84 o 
  -6   8   6      642.27      608.33     32.69 o 
  -5   8   6       24.18       41.74     17.83 o 
  -4   8   6     1006.49      938.31     30.91 o 
  -3   8   6     1427.12     1380.72     35.65 o 
  -2   8   6      440.54      481.58     22.06 o 
  -1   8   6     2198.72     2147.48     41.53 o 
   0   8   6      119.70       88.09     13.75 o 
   1   8   6      298.28      289.39     17.48 o 
   2   8   6       87.55       79.02     14.91 o 
   3   8   6       87.53       83.87     14.52 o 
   4   8   6      225.87      229.63     19.61 o 
   5   8   6      446.10      439.67     33.46 o 
   6   8   6      243.44      246.24     32.25 o 
  -5   9   6        2.39       44.57     23.71 o 
  -4   9   6      103.25      108.83     21.41 o 
  -3   9   6       34.48       40.90     17.23 o 
  -2   9   6      345.43      349.43     22.49 o 
  -1   9   6       40.55       50.89     18.18 o 
   0   9   6      852.82      895.95     43.64 o 
   1   9   6      362.16      342.11     19.92 o 
   2   9   6     1393.55     1397.84     39.33 o 
   3   9   6        7.10        3.29     15.43 o 
   4   9   6      212.26      212.23     21.19 o 
   5   9   6       47.24       59.11     29.05 o 
  -3  10   6      177.64      270.23     33.87 o 
  -2  10   6        1.17      -20.42     20.42 o 
  -1  10   6      282.34      320.48     28.92 o 
   0  10   6      186.43      196.74     29.23 o 
   1  10   6      907.71      949.43     42.65 o 
   2  10   6       38.93       27.83     17.40 o 
   3  10   6      570.60      534.50     33.30 o 
  -9   0   7       43.13       21.83     19.40 o 
  -7   0   7      202.33      226.09     13.99 o 
  -5   0   7      327.36      382.84     16.39 o 
  -3   0   7     5577.35     5607.03     92.00 o 
  -1   0   7     8808.45     8471.08    110.30 o 
   1   0   7    19722.07    19692.04    283.81 o 
   3   0   7     2762.14     2856.68     39.92 o 
   5   0   7      891.07      778.64     20.88 o 
   7   0   7        0.22       75.63     50.87 o 
   9   0   7        8.71       22.05     30.23 o 
 -10   1   7      243.48      232.71     35.38 o 
  -9   1   7      105.80      109.93     14.09 o 
  -8   1   7       82.38       88.25      9.38 o 
  -7   1   7      428.99      418.12     12.03 o 
  -6   1   7      122.11      131.58      7.62 o 
  -5   1   7      997.56      927.49     15.49 o 
  -4   1   7     5724.63     5939.69     61.84 o 
  -3   1   7     4297.96     4225.35     44.43 o 
  -2   1   7     5583.32     5811.69     52.05 o 
  -1   1   7     4802.48     5036.88     47.94 o 
   0   1   7    22990.84    24112.20    201.32 o 
   1   1   7      137.67      109.44      3.21 o 
   2   1   7    10567.40    10517.56    105.03 o 
   3   1   7     1270.12     1131.24     15.56 o 
   4   1   7     1069.39      873.32     17.64 o 
   5   1   7      790.34      791.17     16.44 o 
   6   1   7      519.82      550.54     23.28 o 
   7   1   7      121.52      121.77     16.96 o 
   8   1   7      854.45      826.61     29.62 o 
   9   1   7     1363.20     1391.41     51.67 o 
 -10   2   7        2.38        1.28     20.20 o 
  -9   2   7      198.64      224.64     20.55 o 
  -8   2   7     1093.23     1164.57     26.96 o 
  -7   2   7        9.08        1.74      8.83 o 
  -6   2   7     2202.32     2072.11     32.03 o 
  -5   2   7       18.22        5.70      5.11 o 
  -4   2   7     5047.67     5134.05     54.76 o 
  -3   2   7     1439.40     1593.01     18.40 o 
  -2   2   7     1167.44     1294.10     14.14 o 
  -1   2   7      101.21      147.45      3.81 o 
   0   2   7     1094.29     1204.94     12.62 o 
   1   2   7     1392.93     1487.53     16.18 o 
   2   2   7       79.95       72.24      3.48 o 
   3   2   7      980.43      901.60     15.21 o 
   4   2   7     5318.82     5053.32     62.54 o 
   5   2   7        3.17       12.53      6.23 o 
   6   2   7     4398.04     4240.39     71.38 o 
   7   2   7        0.54       -5.01     12.07 o 
   8   2   7       10.79       -3.32     14.38 o 
   9   2   7       47.49       38.16     17.94 o 
 -10   3   7      240.96      245.82     83.97 o 
  -9   3   7      367.47      392.76     24.67 o 
  -8   3   7      188.24      183.39     15.45 o 
  -7   3   7     1053.42     1038.64     23.55 o 
  -6   3   7      458.89      482.15     13.70 o 
  -5   3   7     1874.51     1792.61     24.13 o 
  -4   3   7      143.44      179.09      6.63 o 
  -3   3   7      259.58      240.67      6.21 o 
  -2   3   7     1398.38     1372.09     15.82 o 
  -1   3   7       21.99       17.59      3.00 o 
   0   3   7      666.66      684.69      9.93 o 
   1   3   7     1219.59     1326.70     15.20 o 
   2   3   7      808.55      816.48     12.06 o 
   3   3   7      339.48      261.37      7.91 o 
   4   3   7       40.38       34.14      4.68 o 
   5   3   7     3160.35     3142.10     49.99 o 
   6   3   7      248.29      235.91     14.84 o 
   7   3   7      874.04      905.68     30.18 o 
   8   3   7       46.78       48.32     16.59 o 
   9   3   7      291.14      303.64     33.51 o 
  -9   4   7       83.72       87.65     24.21 o 
  -8   4   7      309.69      294.56     22.61 o 
  -7   4   7       65.70       59.06     11.80 o 
  -6   4   7      861.50      927.85     21.97 o 
  -5   4   7        7.49       13.21      6.48 o 
  -4   4   7     2303.04     2084.88     25.01 o 
  -3   4   7      360.67      387.75      8.52 o 
  -2   4   7      968.45      954.16     13.28 o 
  -1   4   7     1711.59     1786.43     19.67 o 
   0   4   7     1472.08     1552.34     19.29 o 
   1   4   7      564.50      609.64     12.27 o 
   2   4   7     2126.47     2145.99     27.43 o 
   3   4   7      479.56      515.42     16.51 o 
   4   4   7     1550.46     1494.05     27.27 o 
   5   4   7       59.64       71.13     11.11 o 
   6   4   7      900.84      895.44     25.58 o 
   7   4   7      188.56      203.91     27.52 o 
   8   4   7     1152.19     1145.80     41.51 o 
   9   4   7      196.81      250.20     32.97 o 
  -9   5   7       15.02       10.18     35.29 o 
  -8   5   7      170.23       86.44     23.86 o 
  -7   5   7     1453.25     1405.03     40.50 o 
  -6   5   7      201.70      174.90     13.84 o 
  -5   5   7      244.18      230.23     13.65 o 
  -4   5   7       11.99       11.73      6.86 o 
  -3   5   7      926.45      939.47     14.83 o 
  -2   5   7     2237.53     2185.11     25.07 o 
  -1   5   7      197.29      261.79      8.78 o 
   0   5   7     4643.23     4735.92     51.87 o 
   1   5   7       57.17       49.34      6.83 o 
   2   5   7      959.96     1030.06     21.43 o 
   3   5   7      702.96      692.16     20.71 o 
   4   5   7        7.45        6.91      9.81 o 
   5   5   7     2029.12     2066.12     43.38 o 
   6   5   7       52.96       53.38     13.51 o 
   7   5   7      399.63      430.62     26.78 o 
   8   5   7      128.68      113.22     25.13 o 
  -8   6   7       73.04       60.61     24.92 o 
  -7   6   7      211.94      214.15     23.98 o 
  -6   6   7      162.81      167.94     17.72 o 
  -5   6   7     2526.54     2450.01     41.62 o 
  -4   6   7       18.05       35.54      9.89 o 
  -3   6   7     3178.81     3018.33     47.03 o 
  -2   6   7      694.90      638.15     19.78 o 
  -1   6   7      251.52      258.26      9.96 o 
   0   6   7      131.72      116.62      8.05 o 
   1   6   7     1820.74     1800.23     33.62 o 
   2   6   7      220.22      214.04     12.72 o 
   3   6   7     2538.83     2428.20     43.38 o 
   4   6   7      308.00      307.03     20.43 o 
   5   6   7      955.57      884.09     31.76 o 
   6   6   7        2.47       11.46     16.70 o 
   7   6   7      319.10      343.04     30.19 o 
   8   6   7      175.08      193.91     40.17 o 
  -7   7   7      120.97       96.93     24.55 o 
  -6   7   7        6.22       31.81     16.71 o 
  -5   7   7        1.08        3.33     14.03 o 
  -4   7   7      180.00      185.42     14.47 o 
  -3   7   7        2.85        1.80      9.40 o 
  -2   7   7     2353.54     2358.60     37.13 o 
  -1   7   7       34.63       44.37      8.40 o 
   0   7   7     2982.95     2897.35     37.91 o 
   1   7   7       99.46       88.40     10.93 o 
   2   7   7     2673.62     2699.55     51.02 o 
   3   7   7      257.36      272.02     18.45 o 
   4   7   7      303.42      302.97     22.08 o 
   5   7   7      147.44      125.02     19.48 o 
   6   7   7       48.62       25.01     18.66 o 
   7   7   7        0.85       10.00     69.15 o 
  -6   8   7       78.11       57.63     21.54 o 
  -5   8   7       40.67       22.77     18.27 o 
  -4   8   7      767.25      794.12     31.94 o 
  -3   8   7      148.36      146.78     15.43 o 
  -2   8   7      530.27      566.60     25.94 o 
  -1   8   7     1549.87     1531.65     37.81 o 
   0   8   7       23.88       25.92     11.47 o 
   1   8   7     1569.67     1619.48     56.58 o 
   2   8   7     1644.16     1624.73     36.60 o 
   3   8   7      181.38      186.41     17.81 o 
   4   8   7        9.06       -3.48     16.85 o 
   5   8   7      143.88      116.66     21.13 o 
   6   8   7       19.45       22.92     25.59 o 
  -5   9   7      249.58      246.88     29.19 o 
  -4   9   7      540.94      597.32     31.02 o 
  -3   9   7       81.03       57.02     19.70 o 
  -2   9   7        5.78       29.31     16.07 o 
  -1   9   7        0.78        4.12     17.08 o 
   0   9   7        4.71       19.53     21.96 o 
   1   9   7       31.40        9.27     13.63 o 
   2   9   7      203.35      223.30     18.08 o 
   3   9   7      525.60      499.91     25.87 o 
   4   9   7      166.16      156.52     21.73 o 
   5   9   7     1097.47     1082.37     58.64 o 
  -3  10   7        1.23      -18.10     23.35 o 
  -2  10   7       21.46        9.75     29.66 o 
  -1  10   7       61.22       80.14     23.93 o 
   0  10   7       32.97       56.70     22.93 o 
   1  10   7        1.37      -11.43     21.26 o 
   2  10   7       21.72        0.39     22.60 o 
   3  10   7      207.46      185.80     25.33 o 
  -8   0   8     1594.49     1607.20     35.13 o 
  -6   0   8      788.14      778.30     19.16 o 
  -4   0   8     3741.55     3542.15     56.43 o 
  -2   0   8      650.32      575.73     13.31 o 
   0   0   8     5820.95     5770.88     73.17 o 
   2   0   8     3758.31     3614.04     47.89 o 
   4   0   8     1115.55     1057.45     25.31 o 
   6   0   8     6613.29     6235.12    133.43 o 
   8   0   8      293.76      360.41     42.60 o 
 -10   1   8      100.62      112.37     48.16 o 
  -9   1   8       20.09       15.90     15.59 o 
  -8   1   8       54.76       60.10      9.16 o 
  -7   1   8      692.25      732.88     16.22 o 
  -6   1   8        9.07       -4.08      5.68 o 
  -5   1   8     4330.31     4044.45     45.52 o 
  -4   1   8      339.64      326.84      9.62 o 
  -3   1   8      515.59      541.65      9.56 o 
  -2   1   8      309.50      259.95      5.14 o 
  -1   1   8     1026.95     1076.24     15.62 o 
   0   1   8    17938.63    18337.16    151.59 o 
   1   1   8     1569.65     1763.97     17.21 o 
   2   1   8       16.21       12.99      4.39 o 
   3   1   8     3914.90     3915.53     45.05 o 
   4   1   8       23.81       27.47      4.95 o 
   5   1   8     2842.66     2702.62     37.08 o 
   6   1   8      176.16      160.73     12.58 o 
   7   1   8     1576.17     1631.36     38.66 o 
   8   1   8      828.13      731.33     30.83 o 
   9   1   8      182.48      131.68     25.19 o 
 -10   2   8        1.91       -2.10     22.60 o 
  -9   2   8      380.71      389.71     23.92 o 
  -8   2   8      604.70      595.96     30.86 o 
  -7   2   8      402.92      424.23     20.42 o 
  -6   2   8     1699.61     1644.69     24.51 o 
  -5   2   8     1790.32     1738.36     24.00 o 
  -4   2   8       81.91      138.46      6.39 o 
  -3   2   8     1652.94     1544.80     18.78 o 
  -2   2   8       86.11      131.51      4.19 o 
  -1   2   8     2727.83     2855.80     27.41 o 
   0   2   8      260.11      318.23      5.80 o 
   1   2   8     4461.46     4674.81     45.32 o 
   2   2   8     1418.10     1427.75     16.43 o 
   3   2   8     7557.66     7651.04     81.17 o 
   4   2   8     2543.41     2562.53     40.73 o 
   5   2   8      115.22      112.01      8.23 o 
   6   2   8      903.79      877.65     27.74 o 
   7   2   8      769.01      781.99     37.05 o 
   8   2   8       49.19       52.02     16.16 o 
   9   2   8      338.71      358.62     47.38 o 
 -10   3   8      148.82      216.22     32.47 o 
  -9   3   8      237.12      244.13     21.84 o 
  -8   3   8       92.41       74.07     13.47 o 
  -7   3   8      106.64      112.00     10.54 o 
  -6   3   8      528.91      488.32     19.48 o 
  -5   3   8      541.96      520.47     19.33 o 
  -4   3   8     5099.33     5141.02     50.65 o 
  -3   3   8       20.72       18.67      3.47 o 
  -2   3   8     8256.45     8160.22     75.68 o 
  -1   3   8     3440.47     3820.80     36.40 o 
   0   3   8     8541.35     8386.97     77.36 o 
   1   3   8     1841.78     1959.18     20.59 o 
   2   3   8      689.47      718.60     10.59 o 
   3   3   8      953.54      859.73     13.95 o 
   4   3   8      838.63      763.26     17.03 o 
   5   3   8      586.00      594.34     18.82 o 
   6   3   8       20.92       28.09     12.79 o 
   7   3   8        3.54      -12.99     12.99 o 
   8   3   8      212.75      190.33     20.85 o 
   9   3   8      125.83      121.22     34.30 o 
  -9   4   8        3.87      -22.23     22.23 o 
  -8   4   8        4.71       -7.57     16.12 o 
  -7   4   8      161.70      156.49     14.55 o 
  -6   4   8       72.51       81.30      9.37 o 
  -5   4   8      384.68      361.73     11.43 o 
  -4   4   8      214.99      249.44     11.49 o 
  -3   4   8     2959.83     2809.33     29.20 o 
  -2   4   8      704.78      724.12     11.49 o 
  -1   4   8     8266.90     8073.42     70.47 o 
   0   4   8      512.56      602.80     14.81 o 
   1   4   8     2450.19     2209.23     25.98 o 
   2   4   8     2469.51     2620.41     30.68 o 
   3   4   8      825.13      821.98     15.95 o 
   4   4   8      151.92      141.31     11.51 o 
   5   4   8      291.81      312.75     17.20 o 
   6   4   8        2.93       10.62     11.38 o 
   7   4   8       28.34       40.41     17.13 o 
   8   4   8      137.24      119.08     19.89 o 
   9   4   8       81.14       97.36     29.61 o 
  -9   5   8      186.70      206.11     33.49 o 
  -8   5   8      146.20      116.94     24.86 o 
  -7   5   8      574.77      622.78     32.72 o 
  -6   5   8      347.25      354.66     24.11 o 
  -5   5   8       24.98       17.98      7.89 o 
  -4   5   8      889.22      901.78     19.66 o 
  -3   5   8      615.12      607.22     12.63 o 
  -2   5   8     1860.66     1778.99     21.86 o 
  -1   5   8      379.90      380.17     11.33 o 
   0   5   8     1273.22     1323.78     24.82 o 
   1   5   8     1324.12     1432.08     22.18 o 
   2   5   8     2577.84     2627.27     39.24 o 
   3   5   8     5083.86     4748.42     75.32 o 
   4   5   8     1315.19     1226.00     30.75 o 
   5   5   8     1136.95     1152.73     31.28 o 
   6   5   8        0.29        9.02     12.61 o 
   7   5   8      221.89      247.49     36.48 o 
   8   5   8      245.31      268.61     53.71 o 
  -8   6   8      216.90      274.27     30.29 o 
  -7   6   8      441.76      479.12     25.73 o 
  -6   6   8     3562.71     3364.77     61.94 o 
  -5   6   8       62.26       60.62     13.90 o 
  -4   6   8     1730.64     1715.80     34.90 o 
  -3   6   8       11.07       21.49      8.47 o 
  -2   6   8     1689.01     1616.86     27.81 o 
  -1   6   8      396.66      418.93     12.75 o 
   0   6   8       10.53       -0.68      6.28 o 
   1   6   8      339.93      337.86     11.03 o 
   2   6   8      256.00      295.81     14.11 o 
   3   6   8       44.37       60.49     11.10 o 
   4   6   8     1158.99     1056.77     33.82 o 
   5   6   8       46.75       51.34     16.55 o 
   6   6   8     1501.71     1446.17     42.91 o 
   7   6   8      101.15      115.74     25.51 o 
   8   6   8      280.50      243.50     42.79 o 
  -7   7   8      346.76      353.41     25.57 o 
  -6   7   8       15.06       15.60     16.24 o 
  -5   7   8      476.14      508.49     24.07 o 
  -4   7   8        8.60        6.21     10.96 o 
  -3   7   8     1608.85     1668.66     32.59 o 
  -2   7   8      185.99      167.42     11.26 o 
  -1   7   8       80.31       81.55      9.39 o 
   0   7   8      263.54      223.15     11.99 o 
   1   7   8      383.70      381.99     17.98 o 
   2   7   8      472.15      459.01     18.99 o 
   3   7   8      437.74      437.76     21.59 o 
   4   7   8      350.35      325.73     23.31 o 
   5   7   8      662.58      639.34     34.23 o 
   6   7   8       75.96       52.84     19.65 o 
   7   7   8      308.48      288.36     43.22 o 
  -6   8   8      100.65       85.61     22.11 o 
  -5   8   8        2.83        9.07     15.97 o 
  -4   8   8      352.55      397.61     22.79 o 
  -3   8   8      105.96      113.07     14.84 o 
  -2   8   8      662.06      660.22     22.98 o 
  -1   8   8     2141.86     2044.17     37.83 o 
   0   8   8        1.11       -6.53     12.32 o 
   1   8   8     1519.94     1561.41     45.45 o 
   2   8   8      583.60      622.70     30.66 o 
   3   8   8        9.53       -8.18     13.80 o 
   4   8   8      304.60      315.96     23.89 o 
   5   8   8       39.55       38.69     19.30 o 
   6   8   8      173.34      143.45     29.73 o 
  -5   9   8      132.01      135.01     26.57 o 
  -4   9   8      825.49      740.36     35.26 o 
  -3   9   8      381.66      368.27     33.99 o 
  -2   9   8      564.08      616.95     30.47 o 
  -1   9   8       94.41       92.00     20.28 o 
   0   9   8      328.87      308.21     22.13 o 
   1   9   8        1.87      -10.94     15.28 o 
   2   9   8      305.08      286.97     19.65 o 
   3   9   8        6.95       12.57     16.13 o 
   4   9   8      184.16      193.95     22.53 o 
   5   9   8      228.80      215.88     31.91 o 
  -3  10   8      542.13      499.21     34.17 o 
  -2  10   8       48.02       41.97     39.87 o 
  -1  10   8      604.65      570.33     41.92 o 
   0  10   8       13.57       -7.15     21.31 o 
   1  10   8      192.40      206.00     34.69 o 
   2  10   8      243.09      321.19     31.11 o 
  -9   0   9      148.38      149.56     19.57 o 
  -7   0   9      752.33      788.99     22.64 o 
  -5   0   9     4625.40     4838.28     69.93 o 
  -3   0   9     4791.01     4697.77     79.56 o 
  -1   0   9     1408.12     1115.63     18.69 o 
   1   0   9     2985.74     2701.43     40.05 o 
   3   0   9     1563.72     1770.37     33.22 o 
   5   0   9     1874.17     1789.82     49.68 o 
   7   0   9      344.47      292.04     24.48 o 
   9   0   9       93.14       77.10     33.52 o 
  -9   1   9      895.18      976.83     29.81 o 
  -8   1   9       15.91       14.19      9.38 o 
  -7   1   9      165.58      185.72     10.07 o 
  -6   1   9      220.83      214.10      9.41 o 
  -5   1   9       15.20       21.22      5.45 o 
  -4   1   9     1316.38     1235.75     18.19 o 
  -3   1   9      383.59      364.69      7.57 o 
  -2   1   9    17657.12    17997.40    173.06 o 
  -1   1   9     4738.80     4832.11     48.86 o 
   0   1   9     6051.64     6028.48     51.92 o 
   1   1   9      283.49      307.73      5.80 o 
   2   1   9     1951.16     1963.80     20.58 o 
   3   1   9     1621.09     1643.34     21.19 o 
   4   1   9      621.80      631.89     13.61 o 
   5   1   9        9.18        8.73      7.05 o 
   6   1   9      414.79      432.13     17.02 o 
   7   1   9      187.07      168.89     16.80 o 
   8   1   9      140.49      200.99     21.19 o 
   9   1   9       37.04       48.65     51.87 o 
 -10   2   9        4.06       -7.36     31.65 o 
  -9   2   9       26.86       28.46     18.27 o 
  -8   2   9      561.91      567.73     29.01 o 
  -7   2   9      118.55      122.96     11.52 o 
  -6   2   9     2940.60     2891.56     36.37 o 
  -5   2   9     1882.27     1862.54     25.24 o 
  -4   2   9      477.88      393.00      9.43 o 
  -3   2   9      973.50      760.08     11.38 o 
  -2   2   9      420.46      456.53      7.27 o 
  -1   2   9     4524.42     4638.36     42.76 o 
   0   2   9       14.08       13.23      2.84 o 
   1   2   9      138.63      127.59      5.63 o 
   2   2   9      705.95      620.47      9.54 o 
   3   2   9      153.63      123.56      6.44 o 
   4   2   9     2454.00     2284.72     34.60 o 
   5   2   9      233.79      227.27     11.29 o 
   6   2   9     2595.28     2562.99     50.31 o 
   7   2   9      552.31      603.53     24.88 o 
   8   2   9      669.95      687.09     34.61 o 
   9   2   9      254.59      358.50     33.82 o 
  -9   3   9      687.01      738.23     30.92 o 
  -8   3   9      623.64      606.94     21.60 o 
  -7   3   9      578.34      511.46     28.96 o 
  -6   3   9      676.22      685.35     18.77 o 
  -5   3   9     2209.61     2195.91     32.23 o 
  -4   3   9      167.75      161.32      6.80 o 
  -3   3   9      424.04      445.37      8.84 o 
  -2   3   9       27.54       32.62      4.17 o 
  -1   3   9     6735.04     7453.39     66.78 o 
   0   3   9     3048.90     3106.88     31.89 o 
   1   3   9     4008.77     4102.69     38.48 o 
   2   3   9     1399.37     1428.90     16.50 o 
   3   3   9     5577.50     5637.00     60.06 o 
   4   3   9      325.66      292.37     16.76 o 
   5   3   9     1622.49     1479.48     30.24 o 
   6   3   9       14.61       38.00     12.97 o 
   7   3   9     1427.60     1446.10     38.64 o 
   8   3   9      248.38      241.02     24.06 o 
   9   3   9      196.91      188.64     31.03 o 
  -9   4   9       13.12       12.57     22.31 o 
  -8   4   9      420.71      478.68     28.12 o 
  -7   4   9      605.71      620.21     22.47 o 
  -6   4   9      465.36      417.18     15.48 o 
  -5   4   9      258.77      246.46      9.99 o 
  -4   4   9     1260.64     1294.87     19.06 o 
  -3   4   9        4.85        4.86      4.11 o 
  -2   4   9        1.30        2.70      3.85 o 
  -1   4   9       65.45       53.07      5.15 o 
   0   4   9     1149.40     1144.17     15.94 o 
   1   4   9     1557.48     1651.31     22.43 o 
   2   4   9     6198.10     6284.93     69.03 o 
   3   4   9        1.57        2.78      5.50 o 
   4   4   9     4259.25     4152.32     68.67 o 
   5   4   9      690.95      691.98     23.59 o 
   6   4   9      983.57     1001.77     34.04 o 
   7   4   9        7.02       22.65     15.38 o 
   8   4   9      129.92      133.57     20.18 o 
  -9   5   9       12.31        0.01     24.29 o 
  -8   5   9        3.12       -4.17     17.73 o 
  -7   5   9      166.33      176.02     19.81 o 
  -6   5   9     1436.37     1419.61     33.09 o 
  -5   5   9      553.52      540.76     14.90 o 
  -4   5   9       41.16       47.94      6.86 o 
  -3   5   9      719.00      718.59     13.89 o 
  -2   5   9     2181.21     2163.13     25.15 o 
  -1   5   9       44.38       33.15      5.46 o 
   0   5   9     4733.06     4804.01     50.68 o 
   1   5   9      345.20      343.09     10.82 o 
   2   5   9      563.49      532.14     14.83 o 
   3   5   9      364.44      387.24     13.20 o 
   4   5   9        3.90       13.78     11.15 o 
   5   5   9     1033.36     1001.82     29.45 o 
   6   5   9      135.42      166.11     19.58 o 
   7   5   9     1093.47     1088.76     39.41 o 
   8   5   9      464.57      470.82     38.96 o 
  -8   6   9      162.24      148.44     23.44 o 
  -7   6   9        2.66        1.54     16.43 o 
  -6   6   9        1.05       -3.81     15.12 o 
  -5   6   9      446.82      437.92     19.17 o 
  -4   6   9        2.34       -6.78      8.28 o 
  -3   6   9     7295.64     7217.88     75.26 o 
  -2   6   9       15.82        4.96      7.54 o 
  -1   6   9     3614.61     3557.70     42.86 o 
   0   6   9      353.33      373.58     11.62 o 
   1   6   9       32.79       30.45      6.99 o 
   2   6   9      501.03      487.71     15.64 o 
   3   6   9      809.33      809.38     27.77 o 
   4   6   9        9.36      -10.39     13.79 o 
   5   6   9        3.12       15.72     15.74 o 
   6   6   9       28.76       51.33     18.54 o 
   7   6   9      122.79      115.47     22.79 o 
  -7   7   9      212.14      233.40     23.26 o 
  -6   7   9      264.16      232.79     21.96 o 
  -5   7   9      161.90      164.43     18.57 o 
  -4   7   9      495.47      432.74     23.76 o 
  -3   7   9       41.77       23.10     11.33 o 
  -2   7   9     1028.71     1073.84     29.20 o 
  -1   7   9       19.14       26.15      9.28 o 
   0   7   9     2328.38     2448.66     35.75 o 
   1   7   9        1.46       -1.28      8.85 o 
   2   7   9      848.42      789.25     27.00 o 
   3   7   9      125.86      111.65     17.29 o 
   4   7   9       66.00       60.72     17.52 o 
   5   7   9       22.20       18.42     17.52 o 
   6   7   9      117.59      120.37     21.85 o 
   7   7   9      136.11      170.19     45.69 o 
  -6   8   9        4.94       -4.14     19.33 o 
  -5   8   9      216.51      259.06     22.44 o 
  -4   8   9       25.97       21.39     15.50 o 
  -3   8   9       45.96       34.19     14.56 o 
  -2   8   9      254.08      260.09     17.68 o 
  -1   8   9      932.89      943.79     34.19 o 
   0   8   9        6.27        2.94     12.69 o 
   1   8   9      984.54     1063.03     27.02 o 
   2   8   9     1013.56     1051.47     36.40 o 
   3   8   9      113.51      100.43     17.83 o 
   4   8   9     1490.79     1356.61     48.61 o 
   5   8   9        0.11       11.49     19.08 o 
   6   8   9       62.57       50.62     27.73 o 
  -5   9   9      329.00      297.74     30.69 o 
  -4   9   9      662.54      659.73     51.51 o 
  -3   9   9        7.40       28.35     19.60 o 
  -2   9   9      376.86      453.97     31.17 o 
  -1   9   9      252.88      233.26     23.26 o 
   0   9   9        4.51       16.08     16.08 o 
   1   9   9      360.42      324.56     23.29 o 
   2   9   9       61.13       70.10     19.72 o 
   3   9   9      350.67      357.07     23.45 o 
   4   9   9      255.85      263.37     24.11 o 
  -3  10   9       49.64       37.86     26.78 o 
  -2  10   9      208.75      250.34     32.69 o 
  -1  10   9       69.60      134.15     30.54 o 
   0  10   9      275.53      227.72     32.64 o 
   1  10   9       33.17       37.37     23.69 o 
   2  10   9      522.76      516.33     64.70 o 
  -8   0  10     2082.31     2222.53     46.57 o 
  -6   0  10      814.74      854.01     21.70 o 
  -4   0  10      598.14      594.73     18.92 o 
  -2   0  10      285.03      395.46      8.84 o 
   0   0  10      596.75      674.86     11.65 o 
   2   0  10    11261.88    10731.52    145.12 o 
   4   0  10     5004.64     5131.94    109.18 o 
   6   0  10       28.06       29.43     15.76 o 
   8   0  10      433.71      401.34     87.06 o 
 -10   1  10      357.67      282.79     54.33 o 
  -9   1  10      265.15      256.23     23.01 o 
  -8   1  10      217.45      223.75     13.49 o 
  -7   1  10       11.84        9.49      7.56 o 
  -6   1  10     1068.18     1018.80     18.40 o 
  -5   1  10      407.45      412.50     10.67 o 
  -4   1  10       94.34      136.75      6.80 o 
  -3   1  10      667.90      710.15      9.97 o 
  -2   1  10      521.61      542.25     10.31 o 
  -1   1  10     4934.61     4843.34     49.32 o 
   0   1  10      165.34      142.30      4.22 o 
   1   1  10     8356.35     8466.82     74.58 o 
   2   1  10      176.96      111.72      4.26 o 
   3   1  10     4103.32     4234.36     48.97 o 
   4   1  10      602.00      617.67     16.12 o 
   5   1  10     3004.79     2958.10     47.43 o 
   6   1  10       31.41       48.90     11.00 o 
   7   1  10      708.63      759.20     29.60 o 
   8   1  10      268.85      320.90     24.06 o 
   9   1  10       31.53      -10.51     29.24 o 
 -10   2  10        4.64       49.94     32.67 o 
  -9   2  10      185.80      191.64     23.86 o 
  -8   2  10      307.81      319.40     20.54 o 
  -7   2  10       19.86       19.04     10.35 o 
  -6   2  10      819.33      729.43     17.92 o 
  -5   2  10      862.27      846.62     15.54 o 
  -4   2  10      626.70      693.22     14.90 o 
  -3   2  10     8817.81     8501.54     82.01 o 
  -2   2  10     1202.80     1267.37     15.90 o 
  -1   2  10     1267.83     1079.50     12.97 o 
   0   2  10      522.07      481.85      9.37 o 
   1   2  10      752.16      746.88     10.67 o 
   2   2  10      646.68      653.41     11.23 o 
   3   2  10      434.56      448.88     12.58 o 
   4   2  10      656.11      612.57     17.95 o 
   5   2  10       77.74       87.99     10.47 o 
   6   2  10     1298.08     1274.51     33.26 o 
   7   2  10      520.17      493.00     23.52 o 
   8   2  10      328.02      338.02     23.93 o 
   9   2  10      640.24      666.73     67.92 o 
  -9   3  10      623.37      634.50     31.46 o 
  -8   3  10       38.78       16.39     11.87 o 
  -7   3  10      566.62      549.78     24.43 o 
  -6   3  10     1538.94     1552.33     31.41 o 
  -5   3  10      769.90      802.68     23.32 o 
  -4   3  10     5028.49     4693.73     51.78 o 
  -3   3  10      343.73      385.26      8.36 o 
  -2   3  10    11844.01    12030.58    109.58 o 
  -1   3  10      118.48      114.63      4.48 o 
   0   3  10     5816.90     5760.37     52.86 o 
   1   3  10      355.89      424.34      8.73 o 
   2   3  10     2180.38     2218.04     23.66 o 
   3   3  10     2075.00     2001.34     24.95 o 
   4   3  10      121.23       94.25      9.86 o 
   5   3  10      476.60      431.38     18.27 o 
   6   3  10      190.80      223.66     17.58 o 
   7   3  10      158.52      195.47     19.04 o 
   8   3  10      221.30      279.36     26.73 o 
   9   3  10       59.81       49.09     26.83 o 
  -9   4  10        0.45       26.16     24.30 o 
  -8   4  10     1245.49     1275.65     41.99 o 
  -7   4  10      875.89      885.61     26.37 o 
  -6   4  10       99.56       82.42     10.82 o 
  -5   4  10     2231.91     2239.53     30.38 o 
  -4   4  10     1196.38     1177.63     17.61 o 
  -3   4  10     1636.91     1536.39     20.42 o 
  -2   4  10      459.06      430.33     10.67 o 
  -1   4  10     4091.90     4065.35     39.92 o 
   0   4  10       28.01       46.46      5.06 o 
   1   4  10     7336.23     7370.31     69.81 o 
   2   4  10     1776.97     1848.94     25.47 o 
   3   4  10       18.68       10.04      6.18 o 
   4   4  10      873.32      943.07     24.49 o 
   5   4  10      867.68      827.44     25.88 o 
   6   4  10        2.00        1.27     14.33 o 
   7   4  10      971.86      923.80     34.16 o 
   8   4  10       13.49        0.93     17.81 o 
  -9   5  10      136.01      124.09     26.88 o 
  -8   5  10       13.24        1.47     20.05 o 
  -7   5  10      300.98      297.87     20.96 o 
  -6   5  10        8.09        6.89     10.88 o 
  -5   5  10      771.13      805.60     20.24 o 
  -4   5  10     1584.22     1534.12     23.05 o 
  -3   5  10      297.77      293.50      9.60 o 
  -2   5  10      939.40      926.32     15.63 o 
  -1   5  10       92.89       84.64      6.40 o 
   0   5  10       70.13       69.18      6.11 o 
   1   5  10     1026.43     1010.06     18.49 o 
   2   5  10       30.17       36.64      7.57 o 
   3   5  10     1653.31     1645.22     35.09 o 
   4   5  10      104.48      112.93     13.94 o 
   5   5  10     1927.52     1821.75     41.14 o 
   6   5  10        4.57        4.51     16.20 o 
   7   5  10      298.29      266.95     24.99 o 
   8   5  10      389.91      397.35     37.73 o 
  -8   6  10      118.80      100.52     22.57 o 
  -7   6  10       45.01       20.72     17.29 o 
  -6   6  10      537.75      545.69     32.98 o 
  -5   6  10      396.31      393.07     21.74 o 
  -4   6  10     1432.25     1305.71     28.13 o 
  -3   6  10       20.13       30.02      7.79 o 
  -2   6  10       70.18       82.23      8.15 o 
  -1   6  10      166.17      197.02     10.60 o 
   0   6  10     4327.95     4261.46     49.40 o 
   1   6  10       65.49       45.61      8.97 o 
   2   6  10     1140.04     1154.71     30.10 o 
   3   6  10      113.27       87.89     15.44 o 
   4   6  10     1310.40     1378.29     43.33 o 
   5   6  10        0.04      -14.66     14.66 o 
   6   6  10      637.39      652.21     31.44 o 
   7   6  10       17.44       38.22     23.11 o 
  -7   7  10      293.58      333.69     25.30 o 
  -6   7  10        2.22        3.81     16.73 o 
  -5   7  10       72.99       80.36     18.02 o 
  -4   7  10      180.30      204.18     19.49 o 
  -3   7  10        6.11       13.39     13.90 o 
  -2   7  10      379.87      406.04     19.00 o 
  -1   7  10       15.45        7.16      9.21 o 
   0   7  10      566.18      605.40     22.74 o 
   1   7  10     1129.69     1183.17     25.13 o 
   2   7  10       23.26       15.33     13.64 o 
   3   7  10     1838.32     1742.12     68.44 o 
   4   7  10      266.08      172.15     20.36 o 
   5   7  10      392.04      401.25     26.02 o 
   6   7  10      276.89      262.71     34.49 o 
  -6   8  10       18.06       50.52     20.83 o 
  -5   8  10       76.12       80.61     19.17 o 
  -4   8  10        3.91      -14.93     14.93 o 
  -3   8  10       60.36       70.45     16.19 o 
  -2   8  10        7.66       10.81     14.46 o 
  -1   8  10      257.29      312.39     27.42 o 
   0   8  10       88.28      120.45     15.24 o 
   1   8  10      724.02      753.02     32.03 o 
   2   8  10      323.99      322.32     18.84 o 
   3   8  10        0.96       15.34     14.36 o 
   4   8  10      599.94      618.48     34.95 o 
   5   8  10      525.86      510.04     51.51 o 
  -5   9  10       11.51        5.03     23.74 o 
  -4   9  10      560.51      459.15     34.92 o 
  -3   9  10        2.10        1.93     17.13 o 
  -2   9  10     1292.24     1376.86     44.12 o 
  -1   9  10      427.69      436.64     56.50 o 
   0   9  10      115.88      105.43     18.66 o 
   1   9  10      185.72      229.54     21.45 o 
   2   9  10        4.86        7.81     18.93 o 
   3   9  10       23.02       44.98     18.47 o 
   4   9  10       21.52        0.13     18.22 o 
  -2  10  10       83.07      104.81     29.37 o 
  -1  10  10      399.49      324.51     38.07 o 
   0  10  10       50.07       41.55     27.91 o 
   1  10  10       88.22      113.65     70.16 o 
   2  10  10        1.73        7.12     24.15 o 
  -9   0  11      156.81      182.85     30.86 o 
  -7   0  11      695.60      757.36     26.88 o 
  -5   0  11     7741.23     7385.36    123.51 o 
  -3   0  11     7625.82     8136.41    122.84 o 
  -1   0  11       89.67       60.40      3.99 o 
   1   0  11     2289.13     2199.21     34.43 o 
   3   0  11      175.61      212.82      8.20 o 
   5   0  11     3664.87     3521.99     82.96 o 
   7   0  11     2435.29     2553.85     71.58 o 
   9   0  11       65.73      125.96     48.16 o 
 -10   1  11       12.39       13.58     48.16 o 
  -9   1  11       56.81       63.26     18.30 o 
  -8   1  11      416.71      417.39     16.73 o 
  -7   1  11      996.81      986.58     22.18 o 
  -6   1  11      164.56      173.85     11.57 o 
  -5   1  11      198.57      198.84      9.12 o 
  -4   1  11     2020.76     1830.32     26.13 o 
  -3   1  11     1796.19     1803.39     21.87 o 
  -2   1  11     1415.38     1198.38     16.50 o 
  -1   1  11     2697.71     2811.35     31.26 o 
   0   1  11     4829.49     5200.68     49.73 o 
   1   1  11      118.83      109.29      4.46 o 
   2   1  11       87.54      122.04      4.64 o 
   3   1  11     1105.29      998.77     19.34 o 
   4   1  11      378.26      402.74     12.68 o 
   5   1  11     1362.21     1411.05     38.36 o 
   6   1  11      352.66      313.30     19.46 o 
   7   1  11       15.86       13.44     15.06 o 
   8   1  11     1439.58     1370.33     50.38 o 
   9   1  11      192.21      164.63     37.43 o 
 -10   2  11      152.54      133.87     36.85 o 
  -9   2  11      253.45      246.47     23.76 o 
  -8   2  11       52.26       46.44     13.86 o 
  -7   2  11      149.71      154.75     13.12 o 
  -6   2  11      329.95      353.70     18.70 o 
  -5   2  11      564.80      540.59     13.47 o 
  -4   2  11      343.00      325.54      8.61 o 
  -3   2  11     5074.06     5233.67     52.65 o 
  -2   2  11      681.29      677.20     13.50 o 
  -1   2  11     2896.76     2893.05     28.49 o 
   0   2  11     3328.11     3111.63     30.40 o 
   1   2  11      225.38      217.43      5.94 o 
   2   2  11     4249.34     4044.03     41.62 o 
   3   2  11      338.55      347.01     12.51 o 
   4   2  11      834.12      766.69     17.61 o 
   5   2  11       52.36       24.29     10.80 o 
   6   2  11      692.68      704.61     25.47 o 
   7   2  11        5.09      -13.34     13.34 o 
   8   2  11      230.86      302.83     22.26 o 
   9   2  11      632.78      580.98     52.78 o 
  -9   3  11      507.33      502.15     33.85 o 
  -8   3  11        0.30       -4.73     15.71 o 
  -7   3  11     1094.31     1108.78     33.75 o 
  -6   3  11     1233.76     1134.01     24.66 o 
  -5   3  11      453.52      422.27     13.67 o 
  -4   3  11      392.23      393.17     10.54 o 
  -3   3  11        7.55        9.89      4.13 o 
  -2   3  11      107.05       91.18      4.97 o 
  -1   3  11     1941.46     1896.28     21.16 o 
   0   3  11        4.31        0.48      3.50 o 
   1   3  11     7834.48     7777.35     75.58 o 
   2   3  11     1751.37     1802.14     22.30 o 
   3   3  11     3958.83     3884.22     43.61 o 
   4   3  11      229.68      198.07     12.24 o 
   5   3  11     2942.17     2762.80     52.12 o 
   6   3  11      208.44      217.42     17.75 o 
   7   3  11      100.64       80.45     16.75 o 
   8   3  11       33.26       26.38     17.07 o 
   9   3  11       72.05      101.58     28.68 o 
  -9   4  11      137.20      108.20     29.51 o 
  -8   4  11      842.17      945.78     36.28 o 
  -7   4  11      434.07      463.67     20.31 o 
  -6   4  11       82.29       71.74     10.06 o 
  -5   4  11      787.51      801.18     19.82 o 
  -4   4  11      198.01      207.09      8.60 o 
  -3   4  11       51.84       61.85      5.84 o 
  -2   4  11      132.94      147.78      6.42 o 
  -1   4  11        7.32        6.32      4.17 o 
   0   4  11      846.58      786.42     13.08 o 
   1   4  11      211.07      253.65      7.71 o 
   2   4  11     3930.25     4058.11     45.11 o 
   3   4  11        0.21       -3.12      8.45 o 
   4   4  11     4473.30     4176.01     64.14 o 
   5   4  11      250.24      263.19     16.92 o 
   6   4  11      485.42      489.68     23.80 o 
   7   4  11      308.06      333.24     22.88 o 
   8   4  11        3.98      -14.42     23.74 o 
  -8   5  11      245.20      263.47     29.80 o 
  -7   5  11        5.06       28.28     16.01 o 
  -6   5  11       40.17       35.46     11.92 o 
  -5   5  11       30.18       39.54      9.68 o 
  -4   5  11     2746.90     2648.21     38.25 o 
  -3   5  11       47.31       39.05      6.88 o 
  -2   5  11      900.83      911.26     15.65 o 
  -1   5  11     5677.86     5733.06     62.20 o 
   0   5  11      854.00      902.81     15.03 o 
   1   5  11     2733.75     2656.89     33.28 o 
   2   5  11      126.82      126.65      9.38 o 
   3   5  11      218.23      206.71     13.75 o 
   4   5  11       11.91        0.74     11.46 o 
   5   5  11      219.81      246.11     18.24 o 
   6   5  11      127.27      149.55     19.94 o 
   7   5  11      460.53      482.20     26.79 o 
   8   5  11      359.02      429.97     51.28 o 
  -8   6  11        2.43      -18.58     18.58 o 
  -7   6  11       42.63       55.23     19.05 o 
  -6   6  11       23.65       21.10     15.56 o 
  -5   6  11     1042.57     1034.57     27.88 o 
  -4   6  11       32.61       29.46     11.41 o 
  -3   6  11     1520.78     1530.25     25.39 o 
  -2   6  11      495.68      465.20     16.56 o 
  -1   6  11     3196.50     3320.48     41.56 o 
   0   6  11      623.62      623.77     18.07 o 
   1   6  11     1152.53     1129.97     32.16 o 
   2   6  11      148.68      137.87     11.70 o 
   3   6  11      545.78      479.18     25.94 o 
   4   6  11      272.40      276.57     21.24 o 
   5   6  11      132.27      122.27     17.40 o 
   6   6  11       16.97       18.50     17.74 o 
   7   6  11      280.71      314.86     43.09 o 
  -7   7  11       38.62       15.02     19.25 o 
  -6   7  11      620.20      576.37     45.70 o 
  -5   7  11      370.16      324.63     28.24 o 
  -4   7  11     1794.92     1722.03     44.16 o 
  -3   7  11      111.26      129.15     16.64 o 
  -2   7  11      449.31      481.13     19.47 o 
  -1   7  11     1397.69     1448.48     34.04 o 
   0   7  11      291.90      321.69     15.92 o 
   1   7  11      213.32      248.40     13.38 o 
   2   7  11      855.62      916.76     48.23 o 
   3   7  11      471.19      487.13     35.75 o 
   4   7  11      296.87      281.27     35.72 o 
   5   7  11       61.49       70.08     19.27 o 
   6   7  11      626.00      640.23     43.86 o 
  -6   8  11        1.67        2.06     19.93 o 
  -5   8  11      354.84      341.40     23.87 o 
  -4   8  11      439.03      414.61     24.01 o 
  -3   8  11      790.51      846.64     29.62 o 
  -2   8  11      140.93      127.49     19.91 o 
  -1   8  11      245.13      208.87     18.93 o 
   0   8  11       29.00       42.76     15.60 o 
   1   8  11       96.96      105.36     17.02 o 
   2   8  11      800.12      823.12     30.27 o 
   3   8  11       15.90        1.68     14.27 o 
   4   8  11      675.82      690.91     43.53 o 
   5   8  11       13.42       15.64     22.56 o 
  -5   9  11       81.10       38.12     29.36 o 
  -4   9  11       51.84       56.70     20.39 o 
  -3   9  11       20.23       12.01     16.69 o 
  -2   9  11      735.39      734.33     52.94 o 
  -1   9  11      333.07      383.53     30.73 o 
   0   9  11      204.81      196.50     26.57 o 
   1   9  11      786.93      781.67     35.34 o 
   2   9  11      119.62       90.67     25.26 o 
   3   9  11      442.88      397.16     67.37 o 
   4   9  11        3.31      -17.46     19.34 o 
  -2  10  11      103.71       45.07     28.23 o 
  -1  10  11       47.66       56.26     29.60 o 
   0  10  11      850.24      767.93     87.36 o 
   1  10  11      141.82      130.69     34.39 o 
 -10   0  12       60.89       69.15     58.04 o 
  -8   0  12      920.92      854.62     42.42 o 
  -6   0  12      564.42      567.31     21.50 o 
  -4   0  12     2838.45     2867.54     55.78 o 
  -2   0  12     5490.50     5290.22     74.91 o 
   0   0  12     5673.90     5472.40     76.82 o 
   2   0  12     6343.28     6104.10     86.20 o 
   4   0  12     5622.54     5273.74    113.28 o 
   6   0  12      116.53      154.87     20.85 o 
   8   0  12      179.70      157.49     34.48 o 
 -10   1  12        1.57       11.54     29.89 o 
  -9   1  12       12.10       12.41     14.05 o 
  -8   1  12       15.99       14.76     11.88 o 
  -7   1  12       86.86       79.02     10.67 o 
  -6   1  12     1878.47     1865.41     34.54 o 
  -5   1  12       94.57      114.31      7.83 o 
  -4   1  12     2592.81     2605.23     30.86 o 
  -3   1  12      490.73      526.51     15.07 o 
  -2   1  12      117.07      108.01      5.18 o 
  -1   1  12     3431.41     2958.72     33.06 o 
   0   1  12      323.48      309.66      6.66 o 
   1   1  12     5452.31     5231.21     52.67 o 
   2   1  12      748.17      779.44     13.53 o 
   3   1  12     4293.44     4088.56     45.78 o 
   4   1  12       34.67       38.03      8.72 o 
   5   1  12     1442.23     1451.24     37.15 o 
   6   1  12     1039.18     1059.66     33.19 o 
   7   1  12      309.60      331.91     22.60 o 
   8   1  12      298.16      383.94     31.01 o 
   9   1  12       18.53       38.32     31.79 o 
  -9   2  12      660.58      719.98     33.09 o 
  -8   2  12       29.48       32.16     14.37 o 
  -7   2  12     1679.36     1685.42     32.74 o 
  -6   2  12        0.41       -8.68      8.68 o 
  -5   2  12       99.63      111.75      9.00 o 
  -4   2  12      209.84      185.37      7.06 o 
  -3   2  12     2817.35     2864.15     37.61 o 
  -2   2  12       25.29       13.70      4.98 o 
  -1   2  12    12120.81    12518.35    102.18 o 
   0   2  12     6439.00     6552.56     57.34 o 
   1   2  12        1.98        4.29      3.45 o 
   2   2  12      637.84      643.57     11.45 o 
   3   2  12     1304.18     1367.61     21.79 o 
   4   2  12       74.19       65.52      8.34 o 
   5   2  12      404.25      403.70     23.66 o 
   6   2  12       35.36       32.04     13.06 o 
   7   2  12      107.67      121.89     17.31 o 
   8   2  12       32.92       -3.85     16.66 o 
   9   2  12      436.06      423.99     97.56 o 
  -9   3  12       39.99       66.98     26.98 o 
  -8   3  12       26.83       30.62     16.48 o 
  -7   3  12     1264.70     1196.17     53.50 o 
  -6   3  12     1588.38     1574.91     30.06 o 
  -5   3  12       52.78       26.88      8.17 o 
  -4   3  12     5894.37     5909.77     66.77 o 
  -3   3  12     1196.32     1270.28     17.67 o 
  -2   3  12     1064.41     1007.56     13.53 o 
  -1   3  12        3.59       -1.60      3.99 o 
   0   3  12     1074.89     1139.80     14.63 o 
   1   3  12       15.17       23.22      4.67 o 
   2   3  12      307.75      294.42      8.51 o 
   3   3  12        5.65        0.69      6.70 o 
   4   3  12      304.62      285.57     15.47 o 
   5   3  12      562.97      551.79     32.95 o 
   6   3  12     1357.40     1294.01     35.07 o 
   7   3  12       66.06       81.99     16.91 o 
   8   3  12      320.20      262.17     26.66 o 
  -9   4  12        6.98       36.06     32.53 o 
  -8   4  12      196.55      237.15     24.22 o 
  -7   4  12      443.02      464.97     25.39 o 
  -6   4  12      774.57      762.63     22.24 o 
  -5   4  12     3507.96     3394.26     44.23 o 
  -4   4  12      747.31      719.46     18.37 o 
  -3   4  12     1423.82     1367.27     18.81 o 
  -2   4  12      469.76      450.28     10.80 o 
  -1   4  12       22.63       28.01      4.56 o 
   0   4  12     1267.22     1266.11     21.83 o 
   1   4  12     1103.06     1208.24     16.94 o 
   2   4  12        9.78        9.59      5.00 o 
   3   4  12      452.89      439.13     16.56 o 
   4   4  12      195.74      215.11     15.14 o 
   5   4  12     1554.03     1527.83     40.66 o 
   6   4  12        1.92       -1.53     14.37 o 
   7   4  12     1134.00     1179.59     37.16 o 
   8   4  12      122.25      119.84     28.92 o 
  -8   5  12      411.26      468.69     29.23 o 
  -7   5  12       61.52       56.67     16.96 o 
  -6   5  12       10.19       -2.71     13.14 o 
  -5   5  12       16.63       19.20      9.86 o 
  -4   5  12       43.96       30.17      8.42 o 
  -3   5  12       82.72       66.01      7.99 o 
  -2   5  12     3110.45     3030.92     44.62 o 
  -1   5  12     3097.37     3008.13     43.68 o 
   0   5  12       33.13       21.68      6.23 o 
   1   5  12      288.77      300.90     10.35 o 
   2   5  12     1827.28     1800.28     29.65 o 
   3   5  12      481.28      502.06     20.24 o 
   4   5  12      631.39      638.95     30.21 o 
   5   5  12      497.61      526.62     23.34 o 
   6   5  12       79.42       87.73     18.49 o 
   7   5  12       56.00       21.50     17.46 o 
   8   5  12      162.33      195.60     32.89 o 
  -8   6  12       80.52      101.72     21.31 o 
  -7   6  12      209.53      183.61     31.37 o 
  -6   6  12        7.89       11.08     15.25 o 
  -5   6  12       59.38       59.47     15.28 o 
  -4   6  12       78.38       63.98     12.54 o 
  -3   6  12      755.01      746.17     18.58 o 
  -2   6  12      125.10      128.46      9.60 o 
  -1   6  12       28.28       35.57      7.69 o 
   0   6  12     1603.32     1761.33     39.64 o 
   1   6  12        1.50       -2.63      8.97 o 
   2   6  12     4969.36     5012.94     75.11 o 
   3   6  12      148.49      134.56     17.29 o 
   4   6  12      624.09      594.57     33.77 o 
   5   6  12       26.42       43.73     15.53 o 
   6   6  12       51.98       41.78     19.26 o 
   7   6  12       47.50       31.91     26.21 o 
  -7   7  12      306.57      290.06     25.51 o 
  -6   7  12       23.96       25.59     19.31 o 
  -5   7  12       54.33       66.61     18.43 o 
  -4   7  12      188.67      199.99     18.20 o 
  -3   7  12      873.24      895.53     31.34 o 
  -2   7  12      793.63      788.81     31.92 o 
  -1   7  12     1021.96     1011.04     25.48 o 
   0   7  12       57.19       51.27     11.84 o 
   1   7  12     1284.35     1277.66     29.12 o 
   2   7  12     1542.68     1529.22     42.82 o 
   3   7  12     2380.29     2337.55     78.42 o 
   4   7  12       10.78       21.16     16.92 o 
   5   7  12      834.19      791.14     34.00 o 
   6   7  12       98.11       95.89     34.80 o 
  -6   8  12       14.61        3.14     20.17 o 
  -5   8  12      505.20      478.91     26.89 o 
  -4   8  12       19.53      -16.04     17.00 o 
  -3   8  12       28.89       31.03     17.08 o 
  -2   8  12      558.33      571.87     34.46 o 
  -1   8  12       43.56       39.00     17.75 o 
   0   8  12      996.82     1053.20     43.24 o 
   1   8  12       10.43        6.44     14.95 o 
   2   8  12      280.86      309.55     24.38 o 
   3   8  12       32.34       24.49     18.80 o 
   4   8  12      276.79      320.72     35.65 o 
   5   8  12      217.73      199.44     28.09 o 
  -4   9  12      359.72      365.50     27.61 o 
  -3   9  12       41.75       17.35     17.68 o 
  -2   9  12      406.31      373.87     31.63 o 
  -1   9  12       46.97       44.41     23.40 o 
   0   9  12      272.74      301.01     27.45 o 
   1   9  12      683.51      747.86     33.92 o 
   2   9  12       68.82       73.10     23.83 o 
   3   9  12       47.29       83.01     25.36 o 
   4   9  12      230.67      251.15     43.16 o 
  -1  10  12      247.33      216.94     39.55 o 
   0  10  12      401.54      340.58     44.43 o 
   1  10  12        4.96      -17.29     41.99 o 
  -9   0  13      389.96      392.61     29.66 o 
  -7   0  13     1587.21     1590.95     47.34 o 
  -5   0  13     5328.70     5424.98    100.67 o 
  -3   0  13     5458.99     5376.87     83.88 o 
  -1   0  13     2176.24     2419.44     34.44 o 
   1   0  13      735.76      828.82     24.33 o 
   3   0  13      180.56      177.10     10.11 o 
   5   0  13     2014.01     2045.18     58.55 o 
   7   0  13     1842.50     1931.44     79.45 o 
   9   0  13      482.70      596.45     75.33 o 
 -10   1  13      373.30      374.63     37.95 o 
  -9   1  13       80.03       79.69     17.77 o 
  -8   1  13      193.74      212.43     15.37 o 
  -7   1  13        2.73        5.75     11.06 o 
  -6   1  13     1737.68     1717.80     48.08 o 
  -5   1  13      758.04      764.94     23.94 o 
  -4   1  13      753.24      770.31     15.47 o 
  -3   1  13     3154.52     3043.07     36.13 o 
  -2   1  13      401.28      304.37     10.95 o 
  -1   1  13    10102.35    10145.98     97.75 o 
   0   1  13      233.34      360.47      7.61 o 
   1   1  13     1147.90     1244.52     15.87 o 
   2   1  13        5.56        3.69      3.51 o 
   3   1  13      443.37      421.59     10.90 o 
   4   1  13     2388.63     2302.83     41.90 o 
   5   1  13     2038.63     1963.61     47.22 o 
   6   1  13     1506.78     1491.20     39.87 o 
   7   1  13      140.29      136.03     18.94 o 
   8   1  13      374.82      391.30     30.84 o 
   9   1  13      286.30      308.66     44.04 o 
  -9   2  13      432.32      463.60     29.04 o 
  -8   2  13       17.05       24.51     16.52 o 
  -7   2  13     1132.77     1147.95     28.80 o 
  -6   2  13      716.95      718.05     20.21 o 
  -5   2  13       14.83       12.76      6.91 o 
  -4   2  13       79.19       85.03      9.04 o 
  -3   2  13      495.98      473.18     12.27 o 
  -2   2  13      308.84      299.49      9.64 o 
  -1   2  13     4444.74     4574.29     44.62 o 
   0   2  13     6471.42     6663.01     59.36 o 
   1   2  13      100.80      113.61      5.04 o 
   2   2  13     8532.06     8308.20     82.53 o 
   3   2  13      990.75      996.96     18.74 o 
   4   2  13      828.18      773.48     18.83 o 
   5   2  13      672.24      635.02     22.91 o 
   6   2  13        9.53        9.24     12.86 o 
   7   2  13      100.84       96.89     16.54 o 
   8   2  13       86.73      104.90     20.70 o 
  -9   3  13      268.42      314.62     34.90 o 
  -8   3  13      174.72      185.21     24.36 o 
  -7   3  13      502.28      488.02     24.21 o 
  -6   3  13       17.97       16.45      9.35 o 
  -5   3  13       35.82       36.65      8.43 o 
  -4   3  13      829.90      810.26     18.37 o 
  -3   3  13     2353.89     2365.96     28.33 o 
  -2   3  13      231.79      258.92      7.50 o 
  -1   3  13     3187.98     3090.24     32.53 o 
   0   3  13      223.41      259.58      7.02 o 
   1   3  13     1823.88     1806.94     23.77 o 
   2   3  13      187.87      206.45      7.77 o 
   3   3  13     3367.73     3235.79     46.43 o 
   4   3  13      273.63      251.42     18.06 o 
   5   3  13      236.98      246.75     17.35 o 
   6   3  13       17.07       37.98     14.78 o 
   7   3  13       81.24       64.20     17.17 o 
   8   3  13      190.59      219.77     24.95 o 
  -9   4  13       33.82       47.60     29.38 o 
  -8   4  13      110.08      115.55     19.34 o 
  -7   4  13        5.57      -14.06     14.06 o 
  -6   4  13       28.38       18.07      9.69 o 
  -5   4  13      121.87      115.64     11.14 o 
  -4   4  13     1317.50     1234.40     22.10 o 
  -3   4  13      699.92      654.70     14.25 o 
  -2   4  13     3681.62     3507.97     37.81 o 
  -1   4  13       21.66       18.28      5.21 o 
   0   4  13      327.24      344.72      9.41 o 
   1   4  13      645.01      615.99     11.95 o 
   2   4  13     1351.48     1331.58     21.52 o 
   3   4  13     1131.87     1130.26     26.09 o 
   4   4  13     1157.23     1202.13     30.86 o 
   5   4  13       74.23       51.94     15.51 o 
   6   4  13      264.84      270.03     22.21 o 
   7   4  13      322.04      341.52     27.52 o 
   8   4  13       37.72       34.03     27.23 o 
  -8   5  13       58.88       58.16     20.83 o 
  -7   5  13      284.82      281.82     22.08 o 
  -6   5  13      773.78      793.60     28.04 o 
  -5   5  13       18.24       23.98     10.20 o 
  -4   5  13       19.54       20.66      8.49 o 
  -3   5  13      178.67      160.26     10.23 o 
  -2   5  13     1167.42     1114.57     19.96 o 
  -1   5  13      376.75      379.43     11.12 o 
   0   5  13       11.13       20.13      6.34 o 
   1   5  13     6720.48     6811.81     69.82 o 
   2   5  13      142.65      121.54      9.95 o 
   3   5  13     1362.64     1247.00     31.73 o 
   4   5  13      279.34      298.90     18.63 o 
   5   5  13       17.08        9.33     15.49 o 
   6   5  13      513.59      487.63     28.27 o 
   7   5  13        6.65      -16.00     18.59 o 
  -8   6  13        5.41      -20.40     20.54 o 
  -7   6  13      640.00      647.10     32.27 o 
  -6   6  13        0.23       10.00     15.80 o 
  -5   6  13      466.62      431.04     28.37 o 
  -4   6  13        1.12        7.73     11.54 o 
  -3   6  13      915.54      936.30     22.64 o 
  -2   6  13      544.53      521.69     23.45 o 
  -1   6  13      650.34      718.01     23.15 o 
   0   6  13      716.01      715.23     16.48 o 
   1   6  13       25.00       29.37      9.97 o 
   2   6  13      133.45      142.59     15.18 o 
   3   6  13      451.79      502.19     35.24 o 
   4   6  13       13.40       -6.80     15.11 o 
   5   6  13     1092.14     1088.47     38.28 o 
   6   6  13      276.68      252.69     24.74 o 
   7   6  13       65.80       83.47     28.65 o 
  -7   7  13       32.01       11.93     20.75 o 
  -6   7  13     1233.04     1171.81     44.71 o 
  -5   7  13       25.17       20.82     16.29 o 
  -4   7  13     1739.05     1756.53     41.54 o 
  -3   7  13       68.05       58.85     15.09 o 
  -2   7  13      733.21      677.27     31.36 o 
  -1   7  13      155.35      140.85     20.94 o 
   0   7  13        0.69       -1.36     10.63 o 
   1   7  13     1117.13     1126.91     29.47 o 
   2   7  13       41.36       70.26     17.64 o 
   3   7  13       34.12       14.81     16.51 o 
   4   7  13       26.51       29.70     18.01 o 
   5   7  13      209.44      213.04     24.03 o 
   6   7  13     1018.14     1035.22     64.46 o 
  -6   8  13       58.60       58.57     24.57 o 
  -5   8  13      952.64      968.69     48.60 o 
  -4   8  13       44.71       29.73     18.40 o 
  -3   8  13      410.83      379.31     26.97 o 
  -2   8  13      936.35      863.48     33.13 o 
  -1   8  13      208.21      233.67     22.44 o 
   0   8  13      295.78      286.07     24.03 o 
   1   8  13        3.14       -2.06     16.61 o 
   2   8  13        9.20       11.47     18.35 o 
   3   8  13       26.84       21.85     19.49 o 
   4   8  13      475.74      427.62     32.86 o 
   5   8  13      181.12      180.57     31.57 o 
  -4   9  13      180.94      194.70     24.36 o 
  -3   9  13      110.03      110.40     21.16 o 
  -2   9  13      193.27      252.75     28.52 o 
  -1   9  13      390.56      394.59     31.32 o 
   0   9  13      285.52      268.97     25.37 o 
   1   9  13      548.29      505.33     42.17 o 
   2   9  13      111.60       79.07     28.47 o 
   3   9  13      412.17      425.91     33.44 o 
  -8   0  14      138.90      113.85     21.79 o 
  -6   0  14      314.95      303.57     31.15 o 
  -4   0  14      948.70      948.64     21.43 o 
  -2   0  14     6367.22     6245.59     95.84 o 
   0   0  14     6997.74     6931.37     96.72 o 
   2   0  14     6306.75     6352.19     90.40 o 
   4   0  14       67.26       43.26     14.42 o 
   6   0  14      172.30      165.01     22.43 o 
   8   0  14       10.04       11.73     29.65 o 
  -9   1  14      611.19      593.33     26.96 o 
  -8   1  14       93.82      105.74     14.24 o 
  -7   1  14      233.90      215.68     16.60 o 
  -6   1  14      537.75      570.29     17.86 o 
  -5   1  14      266.34      253.20     10.81 o 
  -4   1  14     4408.77     4351.82     53.78 o 
  -3   1  14     1829.46     1851.80     25.62 o 
  -2   1  14     1505.92     1570.14     25.30 o 
  -1   1  14     1683.72     1785.99     22.61 o 
   0   1  14      770.83      809.81     12.32 o 
   1   1  14     2633.19     2447.71     27.83 o 
   2   1  14       61.21       90.46      5.03 o 
   3   1  14     1540.61     1495.51     29.81 o 
   4   1  14      310.93      317.93     18.04 o 
   5   1  14      185.27      195.33     14.77 o 
   6   1  14      481.41      465.38     23.80 o 
   7   1  14       11.90       -2.09     15.47 o 
   8   1  14      405.86      384.73     31.48 o 
  -9   2  14      871.36      950.46     38.07 o 
  -8   2  14       36.48       52.82     17.76 o 
  -7   2  14     1998.38     2020.44     42.89 o 
  -6   2  14     1080.56     1051.49     25.93 o 
  -5   2  14      763.91      774.18     17.79 o 
  -4   2  14      565.57      515.13     20.17 o 
  -3   2  14       10.33       16.82      6.16 o 
  -2   2  14     1948.42     1849.80     27.00 o 
  -1   2  14     2886.75     2954.33     33.86 o 
   0   2  14     1510.30     1575.74     17.92 o 
   1   2  14      632.24      695.18     11.72 o 
   2   2  14     2937.40     2846.36     32.77 o 
   3   2  14     2117.70     2159.72     33.81 o 
   4   2  14      365.41      380.82     15.37 o 
   5   2  14     2012.04     1951.33     42.03 o 
   6   2  14       11.37       12.89     13.77 o 
   7   2  14      288.22      291.59     21.35 o 
   8   2  14      229.91      204.17     32.62 o 
  -9   3  14      505.73      527.78     40.84 o 
  -8   3  14       18.78       10.68     20.63 o 
  -7   3  14       38.44       29.34     14.02 o 
  -6   3  14     1202.83     1225.60     28.11 o 
  -5   3  14     1202.27     1174.59     22.40 o 
  -4   3  14     2721.53     2650.05     46.90 o 
  -3   3  14      381.89      365.60     12.12 o 
  -2   3  14      456.51      452.68     11.92 o 
  -1   3  14     2173.49     2141.28     24.41 o 
   0   3  14      855.36      865.30     12.79 o 
   1   3  14      154.66      169.06      7.14 o 
   2   3  14     1453.85     1397.63     20.41 o 
   3   3  14       33.51       43.71      9.09 o 
   4   3  14     1732.14     1685.35     33.64 o 
   5   3  14       75.37       40.84     12.98 o 
   6   3  14     1241.87     1186.70     34.21 o 
   7   3  14       86.18       91.61     18.59 o 
   8   3  14      521.59      581.93     53.04 o 
  -9   4  14       99.84      111.56     26.49 o 
  -8   4  14       66.58       60.15     20.12 o 
  -7   4  14      239.07      239.30     19.12 o 
  -6   4  14      116.76      120.89     13.22 o 
  -5   4  14     1248.05     1243.53     23.29 o 
  -4   4  14      583.60      547.75     15.03 o 
  -3   4  14     1507.78     1438.77     27.08 o 
  -2   4  14     2591.34     2518.66     32.12 o 
  -1   4  14        9.54       17.80      5.61 o 
   0   4  14      362.33      367.06      9.93 o 
   1   4  14     2478.01     2378.08     27.70 o 
   2   4  14      154.13      153.83      8.59 o 
   3   4  14      393.92      392.24     16.39 o 
   4   4  14       67.71      100.28     17.16 o 
   5   4  14      173.42      176.13     17.09 o 
   6   4  14        0.19       16.34     14.93 o 
   7   4  14     1153.82     1145.45     37.79 o 
   8   4  14      119.44       97.21     30.35 o 
  -8   5  14      868.13      900.52     52.40 o 
  -7   5  14       12.08       -3.30     16.33 o 
  -6   5  14      362.61      345.06     20.99 o 
  -5   5  14       96.08       97.47     11.86 o 
  -4   5  14       44.51       12.88      8.75 o 
  -3   5  14     1927.96     1849.26     29.32 o 
  -2   5  14      173.97      160.82     10.16 o 
  -1   5  14      280.51      296.57     11.56 o 
   0   5  14      721.87      782.26     25.22 o 
   1   5  14     1360.52     1356.25     21.96 o 
   2   5  14      429.77      482.39     16.70 o 
   3   5  14      104.89       98.68     16.66 o 
   4   5  14     2085.67     2037.20     43.83 o 
   5   5  14      160.66      165.35     19.63 o 
   6   5  14      673.38      700.55     29.80 o 
   7   5  14       84.97      133.44     23.85 o 
  -7   6  14        0.87       10.25     19.68 o 
  -6   6  14      159.70      149.57     19.72 o 
  -5   6  14      421.36      358.83     21.60 o 
  -4   6  14      453.59      440.62     19.54 o 
  -3   6  14       23.29       27.00     10.16 o 
  -2   6  14     1200.65     1116.19     22.92 o 
  -1   6  14      147.94      135.15     10.61 o 
   0   6  14     1805.81     1887.15     28.14 o 
   1   6  14       28.28       44.10     10.37 o 
   2   6  14     1812.59     1887.74     41.68 o 
   3   6  14       13.69        2.55     15.24 o 
   4   6  14      315.01      346.45     21.35 o 
   5   6  14      145.88      138.61     20.63 o 
   6   6  14       31.37       46.30     22.48 o 
  -7   7  14      147.09      131.02     26.57 o 
  -6   7  14       64.12       50.57     21.12 o 
  -5   7  14       35.94       29.36     16.84 o 
  -4   7  14        0.36      -11.60     14.35 o 
  -3   7  14     1545.71     1525.70     34.91 o 
  -2   7  14       69.65       41.68     13.16 o 
  -1   7  14     1688.71     1671.27     36.45 o 
   0   7  14      150.65      182.39     17.62 o 
   1   7  14     1509.92     1418.81     37.07 o 
   2   7  14       63.66       59.83     18.05 o 
   3   7  14      890.95      888.20     51.71 o 
   4   7  14     1032.69     1007.88     44.35 o 
   5   7  14      248.18      264.30     33.76 o 
   6   7  14        5.27       -8.56     30.55 o 
  -5   8  14      169.58      191.10     24.25 o 
  -4   8  14       99.62       58.63     19.06 o 
  -3   8  14      435.04      411.01     28.81 o 
  -2   8  14      717.16      725.30     31.99 o 
  -1   8  14       10.90       13.98     17.80 o 
   0   8  14      902.50      922.20     41.71 o 
   1   8  14      567.12      602.47     34.96 o 
   2   8  14      602.81      632.25     41.35 o 
   3   8  14       20.16        5.46     19.67 o 
   4   8  14      287.07      281.40     29.67 o 
  -4   9  14        8.65       17.53     19.94 o 
  -3   9  14      133.57      173.77     23.39 o 
  -2   9  14       94.78       50.46     23.95 o 
  -1   9  14       47.74       68.47     26.38 o 
   0   9  14        5.81       10.49     20.03 o 
   1   9  14      206.65      216.81     44.70 o 
   2   9  14      106.02      114.05     30.09 o 
   3   9  14      188.46      224.49     33.85 o 
  -9   0  15      443.42      455.77     32.81 o 
  -7   0  15      350.80      306.13     28.70 o 
  -5   0  15      996.74      857.58     66.68 o 
  -3   0  15     3873.03     3975.84     72.62 o 
  -1   0  15      300.54      322.46     11.08 o 
   1   0  15     2720.44     2580.43     41.57 o 
   3   0  15     3994.80     3826.69    133.94 o 
   5   0  15       62.18       62.40     17.52 o 
   7   0  15      723.92      724.39     51.91 o 
  -9   1  15       28.13       36.31     18.31 o 
  -8   1  15     1393.68     1350.34     38.74 o 
  -7   1  15      222.13      223.17     17.33 o 
  -6   1  15      750.26      764.81     21.73 o 
  -5   1  15        3.67        4.92      8.01 o 
  -4   1  15     1013.16      960.83     18.33 o 
  -3   1  15      129.65      128.01      7.87 o 
  -2   1  15      193.60      235.62      7.81 o 
  -1   1  15     5640.83     5784.88     63.61 o 
   0   1  15      216.74      206.29      7.64 o 
   1   1  15     1272.56     1270.25     17.37 o 
   2   1  15     1646.86     1749.74     21.22 o 
   3   1  15        2.01       -5.75      7.12 o 
   4   1  15     1613.74     1549.52     36.12 o 
   5   1  15      251.06      284.91     16.55 o 
   6   1  15     1661.10     1654.77     43.31 o 
   7   1  15       69.41       57.27     17.81 o 
   8   1  15      175.49      235.94     32.25 o 
  -9   2  15       17.35        8.54     22.38 o 
  -8   2  15        0.26       -6.03     18.11 o 
  -7   2  15      831.94      820.88     27.62 o 
  -6   2  15      726.19      729.63     20.87 o 
  -5   2  15     1370.91     1272.74     24.53 o 
  -4   2  15     3538.86     3559.65     54.17 o 
  -3   2  15      183.30      220.24      9.63 o 
  -2   2  15     1447.91     1481.93     23.53 o 
  -1   2  15      252.19      289.69     10.11 o 
   0   2  15      934.07      939.88     13.46 o 
   1   2  15       40.19       54.96      5.00 o 
   2   2  15     3017.67     3121.20     35.26 o 
   3   2  15     1014.69      969.97     20.92 o 
   4   2  15     1487.22     1446.35     30.12 o 
   5   2  15     1982.05     1942.97     42.38 o 
   6   2  15       51.06       53.00     14.91 o 
   7   2  15      399.09      356.13     25.55 o 
   8   2  15      291.65      252.31     32.17 o 
  -9   3  15        9.60       -4.96     27.21 o 
  -8   3  15       11.65      -16.90     16.90 o 
  -7   3  15        7.01       -7.34     14.66 o 
  -6   3  15      180.33      187.77     14.20 o 
  -5   3  15      926.61      845.97     20.37 o 
  -4   3  15      221.58      221.59     10.86 o 
  -3   3  15     1722.56     1705.52     26.40 o 
  -2   3  15      924.36      962.08     21.50 o 
  -1   3  15     4305.46     4202.27     42.67 o 
   0   3  15      144.70      162.58      6.64 o 
   1   3  15     5561.74     5497.39     57.40 o 
   2   3  15      575.19      616.71     12.68 o 
   3   3  15      332.52      343.68     12.85 o 
   4   3  15       38.74       52.40     14.08 o 
   5   3  15        2.31        6.62     12.93 o 
   6   3  15        1.41       18.30     14.96 o 
   7   3  15      219.68      198.55     20.94 o 
   8   3  15      168.50      184.38     38.51 o 
  -8   4  15       12.10       19.33     21.27 o 
  -7   4  15       25.84       -4.14     16.71 o 
  -6   4  15      133.56      122.28     13.15 o 
  -5   4  15        2.11       -2.89      9.27 o 
  -4   4  15     1163.10     1161.45     27.14 o 
  -3   4  15      715.10      664.03     16.18 o 
  -2   4  15     4041.40     3922.81     50.45 o 
  -1   4  15       92.72       79.97      7.33 o 
   0   4  15     7139.67     6989.67     71.00 o 
   1   4  15     1855.58     1849.10     23.50 o 
   2   4  15      257.08      252.46     12.37 o 
   3   4  15      162.73      166.09     13.14 o 
   4   4  15        4.91      -10.66     10.66 o 
   5   4  15      356.62      317.32     20.68 o 
   6   4  15       14.12        3.77     15.58 o 
   7   4  15       75.55       46.73     18.51 o 
  -8   5  15      167.97      206.62     27.81 o 
  -7   5  15       12.96       -0.31     16.79 o 
  -6   5  15      320.30      362.98     22.39 o 
  -5   5  15      646.80      634.51     20.34 o 
  -4   5  15      725.16      712.09     18.42 o 
  -3   5  15      183.84      205.81     11.63 o 
  -2   5  15     1096.81      980.96     20.37 o 
  -1   5  15      359.06      386.17     13.18 o 
   0   5  15       69.60       82.02      7.91 o 
   1   5  15       43.19       46.60      8.05 o 
   2   5  15      273.32      293.94     15.18 o 
   3   5  15     2085.10     2113.05     43.85 o 
   4   5  15     1019.23     1026.37     31.00 o 
   5   5  15      113.19      102.48     19.02 o 
   6   5  15      733.49      719.56     42.43 o 
   7   5  15      464.98      454.33     50.04 o 
  -7   6  15      980.08      991.88     39.16 o 
  -6   6  15        4.93       -5.28     16.69 o 
  -5   6  15      382.37      377.93     22.10 o 
  -4   6  15        2.80       18.53     12.31 o 
  -3   6  15       12.10       10.03     10.88 o 
  -2   6  15      191.55      202.29     16.37 o 
  -1   6  15      128.75      121.46     11.43 o 
   0   6  15      124.78      154.25     13.51 o 
   1   6  15      256.02      260.30     19.11 o 
   2   6  15       40.46       58.03     15.10 o 
   3   6  15     2047.94     2007.03     50.09 o 
   4   6  15      171.59      158.71     18.26 o 
   5   6  15      689.12      716.17     32.40 o 
   6   6  15        0.88        1.44     21.55 o 
  -6   7  15      274.69      248.00     25.53 o 
  -5   7  15      143.91      140.97     20.28 o 
  -4   7  15      901.14      941.59     31.97 o 
  -3   7  15      203.84      203.48     16.75 o 
  -2   7  15      365.79      360.06     17.72 o 
  -1   7  15        9.61       28.06     12.55 o 
   0   7  15       75.84      106.99     16.00 o 
   1   7  15       37.20       51.93     17.30 o 
   2   7  15      854.33      823.69     40.14 o 
   3   7  15      694.62      657.76     31.35 o 
   4   7  15      434.22      404.88     27.97 o 
   5   7  15        3.97       47.74     27.57 o 
  -5   8  15       47.22       33.95     20.65 o 
  -4   8  15       31.52        4.79     19.14 o 
  -3   8  15      527.68      528.31     28.47 o 
  -2   8  15      536.35      512.48     28.03 o 
  -1   8  15       72.26       70.86     20.18 o 
   0   8  15      626.65      620.13     41.96 o 
   1   8  15       26.27       32.88     21.55 o 
   2   8  15      114.54      100.42     24.61 o 
   3   8  15       90.42       96.61     24.36 o 
   4   8  15      141.05      145.09     27.99 o 
  -3   9  15      298.02      312.25     56.86 o 
  -2   9  15       89.76       83.45     29.84 o 
  -1   9  15      160.22      112.06     30.16 o 
   0   9  15        9.69       24.11     23.44 o 
   1   9  15      397.84      358.00     51.20 o 
   2   9  15        0.99       -7.49     26.90 o 
  -8   0  16      621.49      632.27     57.22 o 
  -6   0  16       65.37       27.72     23.14 o 
  -4   0  16       67.03       75.12     13.28 o 
  -2   0  16     2812.76     2612.30     50.66 o 
   0   0  16     6687.06     6515.20     92.42 o 
   2   0  16      297.33      288.66     12.05 o 
   4   0  16        0.61       25.76     14.84 o 
   6   0  16      607.07      665.30     64.40 o 
   8   0  16       67.02       -4.94     43.22 o 
  -9   1  16       73.43       72.36     20.92 o 
  -8   1  16       11.12       18.70     14.94 o 
  -7   1  16       57.37       37.91     15.22 o 
  -6   1  16       35.00       38.40     13.34 o 
  -5   1  16     4221.94     4177.15     64.20 o 
  -4   1  16     1206.28     1167.90     23.49 o 
  -3   1  16     1234.00     1212.78     25.22 o 
  -2   1  16      589.95      567.04     15.58 o 
  -1   1  16      651.52      644.78     16.31 o 
   0   1  16      141.82      128.13      5.89 o 
   1   1  16     1169.22     1137.35     16.56 o 
   2   1  16     1337.45     1347.49     18.02 o 
   3   1  16      275.98      273.09     13.99 o 
   4   1  16      207.96      219.92     14.87 o 
   5   1  16      140.15      121.20     14.33 o 
   6   1  16      174.68      162.97     18.95 o 
   7   1  16      471.16      517.29     28.03 o 
   8   1  16        3.10       -1.92     35.81 o 
  -9   2  16       84.03       81.43     25.95 o 
  -8   2  16       21.66       -7.29     18.58 o 
  -7   2  16     2083.36     2016.57     41.60 o 
  -6   2  16       15.66        9.46     11.21 o 
  -5   2  16      498.66      522.98     16.79 o 
  -4   2  16     2765.28     2746.89     41.32 o 
  -3   2  16       69.02       66.16      7.59 o 
  -2   2  16     3983.08     3957.48     49.76 o 
  -1   2  16     2137.13     2143.79     31.88 o 
   0   2  16     2037.74     1892.47     22.01 o 
   1   2  16      223.06      238.35      7.77 o 
   2   2  16      310.36      315.65      9.90 o 
   3   2  16      385.69      396.42     14.10 o 
   4   2  16     1093.24     1043.02     25.39 o 
   5   2  16     1702.70     1724.94     39.86 o 
   6   2  16        0.77        4.24     15.24 o 
   7   2  16      781.76      806.96     34.18 o 
   8   2  16      172.17      177.82     31.22 o 
  -9   3  16       94.70       99.71     31.95 o 
  -8   3  16      775.89      789.59     33.94 o 
  -7   3  16      871.65      898.74     31.76 o 
  -6   3  16      289.57      311.79     17.37 o 
  -5   3  16      233.55      253.20     13.33 o 
  -4   3  16      240.93      228.94     11.26 o 
  -3   3  16      198.59      189.07     10.57 o 
  -2   3  16      145.08      150.27      8.46 o 
  -1   3  16     2340.54     2255.27     28.69 o 
   0   3  16      537.21      510.20     10.11 o 
   1   3  16      829.12      792.05     14.50 o 
   2   3  16     4645.91     4625.71     58.88 o 
   3   3  16      385.06      372.63     14.42 o 
   4   3  16     3721.86     3559.13     62.89 o 
   5   3  16      118.45      106.10     16.31 o 
   6   3  16      865.30      825.94     30.23 o 
   7   3  16       51.76       29.00     21.17 o 
   8   3  16      279.78      346.92     36.80 o 
  -8   4  16      172.26      151.08     25.41 o 
  -7   4  16      112.85      129.34     20.30 o 
  -6   4  16       50.49       24.02     14.18 o 
  -5   4  16      167.48      173.97     12.70 o 
  -4   4  16       81.47       83.49      9.50 o 
  -3   4  16      525.20      529.69     14.84 o 
  -2   4  16      203.98      210.55     10.60 o 
  -1   4  16      105.60       79.07      8.37 o 
   0   4  16     2203.57     2076.39     28.15 o 
   1   4  16     2319.23     2419.72     28.98 o 
   2   4  16      235.37      250.83     12.73 o 
   3   4  16     4083.30     3964.82     66.97 o 
   4   4  16        4.72       -9.32     12.53 o 
   5   4  16      372.27      383.84     22.22 o 
   6   4  16       42.37       56.55     17.33 o 
   7   4  16      117.92      144.78     26.52 o 
  -8   5  16      263.81      248.24     29.32 o 
  -7   5  16      108.56      129.28     24.07 o 
  -6   5  16     1046.57     1051.35     35.19 o 
  -5   5  16      606.27      649.69     25.25 o 
  -4   5  16      173.23      145.18     11.91 o 
  -3   5  16     1053.12      994.24     25.88 o 
  -2   5  16      625.71      579.92     16.96 o 
  -1   5  16     2807.49     2802.89     38.71 o 
   0   5  16       85.68       60.40      8.81 o 
   1   5  16       14.25       13.05      8.33 o 
   2   5  16       63.83       66.44     11.56 o 
   3   5  16      249.70      264.39     18.98 o 
   4   5  16      511.79      513.73     23.24 o 
   5   5  16       18.45        0.91     15.00 o 
   6   5  16     1077.70     1036.85     36.07 o 
   7   5  16       35.17       23.20     26.84 o 
  -7   6  16       87.07       79.87     24.82 o 
  -6   6  16      457.82      471.64     26.60 o 
  -5   6  16        0.37        3.15     15.34 o 
  -4   6  16     1316.15     1308.48     35.17 o 
  -3   6  16      120.35      128.22     12.94 o 
  -2   6  16      609.69      603.61     18.77 o 
  -1   6  16      237.49      242.59     13.54 o 
   0   6  16     1765.79     1757.61     36.06 o 
   1   6  16       17.46        5.66     14.74 o 
   2   6  16      627.69      664.47     31.71 o 
   3   6  16        1.53        4.80     16.39 o 
   4   6  16        1.62      -14.57     14.57 o 
   5   6  16       73.40       98.98     23.98 o 
   6   6  16      179.80      160.89     26.96 o 
  -6   7  16      202.81      202.66     25.05 o 
  -5   7  16      108.93       94.98     19.91 o 
  -4   7  16       63.14       45.71     16.54 o 
  -3   7  16      622.46      668.87     24.21 o 
  -2   7  16      247.05      246.22     16.01 o 
  -1   7  16     1727.06     1744.62     37.97 o 
   0   7  16        2.91        0.94     16.45 o 
   1   7  16      892.96      940.24     40.19 o 
   2   7  16      127.95      135.52     23.37 o 
   3   7  16       48.90       61.20     21.72 o 
   4   7  16        5.92       26.05     19.25 o 
   5   7  16        6.45      -12.71     26.81 o 
  -5   8  16       28.89        7.17     20.69 o 
  -4   8  16      475.09      459.69     36.83 o 
  -3   8  16      276.25      275.12     24.77 o 
  -2   8  16      361.29      308.95     24.65 o 
  -1   8  16       33.53       22.14     20.88 o 
   0   8  16      544.98      529.73     35.07 o 
   1   8  16      404.71      461.00     41.17 o 
   2   8  16      335.80      323.02     30.43 o 
   3   8  16      376.23      356.83     36.57 o 
   4   8  16       79.12       65.05     35.36 o 
  -3   9  16      732.51      698.02     37.53 o 
  -2   9  16      186.81      232.94     34.56 o 
  -1   9  16        4.57       16.60     26.78 o 
   0   9  16       36.70       34.08     29.71 o 
   1   9  16       11.01       39.31     29.41 o 
   2   9  16      288.06      270.16     36.80 o 
  -9   0  17      409.19      410.19     61.66 o 
  -7   0  17      450.64      432.37     33.52 o 
  -5   0  17     1816.33     1752.53     84.59 o 
  -3   0  17        0.67       -6.16     10.78 o 
  -1   0  17       41.19       68.91     10.42 o 
   1   0  17     7000.09     7192.85    102.29 o 
   3   0  17     4945.92     4975.98    119.48 o 
   5   0  17      581.24      592.86     32.17 o 
   7   0  17       37.89       53.72     31.44 o 
  -9   1  17      137.60      135.46     23.01 o 
  -8   1  17      323.30      295.15     21.32 o 
  -7   1  17      534.81      485.00     33.32 o 
  -6   1  17     1898.20     1804.11     46.19 o 
  -5   1  17      361.00      313.80     16.22 o 
  -4   1  17       26.78       16.11      9.37 o 
  -3   1  17      445.83      418.39     17.49 o 
  -2   1  17      345.55      310.11     11.42 o 
  -1   1  17      734.84      674.83     14.43 o 
   0   1  17     1358.03     1418.13     21.53 o 
   1   1  17     1761.87     1782.70     22.91 o 
   2   1  17      950.34      929.97     15.56 o 
   3   1  17        5.18        8.23      9.53 o 
   4   1  17     2127.06     2168.34     42.54 o 
   5   1  17      896.63      902.34     41.97 o 
   6   1  17      517.35      528.03     26.36 o 
   7   1  17       26.86       44.57     18.63 o 
   8   1  17       74.50      151.31     37.10 o 
  -9   2  17        5.24        3.51     21.99 o 
  -8   2  17        1.93      -19.24     19.24 o 
  -7   2  17        3.63       -9.26     13.96 o 
  -6   2  17      555.17      568.34     21.12 o 
  -5   2  17     1069.06     1006.50     25.73 o 
  -4   2  17     3159.58     2982.23     44.68 o 
  -3   2  17      631.78      647.26     15.97 o 
  -2   2  17     7737.43     7641.60     90.36 o 
  -1   2  17     2611.15     2692.72     35.38 o 
   0   2  17       74.64       68.31      5.94 o 
   1   2  17      617.49      626.69     15.23 o 
   2   2  17      197.80      217.87     11.91 o 
   3   2  17      130.09      103.82     11.21 o 
   4   2  17      241.13      274.86     15.30 o 
   5   2  17     1281.17     1207.17     59.84 o 
   6   2  17        5.24       18.59     16.92 o 
   7   2  17      379.55      397.35     27.85 o 
   8   2  17      581.23      583.08     41.41 o 
  -9   3  17        2.76      -19.31     56.57 o 
  -8   3  17       46.64      138.57     56.24 o 
  -7   3  17      757.28      784.61     67.84 o 
  -6   3  17        2.41        0.62     12.32 o 
  -5   3  17     1927.08     1920.94     33.06 o 
  -4   3  17       25.70       15.95      8.98 o 
  -3   3  17     1899.72     1827.59     38.44 o 
  -2   3  17      353.75      326.06     10.90 o 
  -1   3  17     1632.61     1504.05     23.60 o 
   0   3  17      187.22      176.80      7.73 o 
   1   3  17     3208.76     3137.76     36.38 o 
   2   3  17      628.37      613.60     20.36 o 
   3   3  17      401.73      401.39     14.18 o 
   4   3  17      135.61      139.73     15.31 o 
   5   3  17      621.65      598.67     26.05 o 
   6   3  17        3.39        5.14     15.19 o 
   7   3  17      343.00      315.67     24.04 o 
  -8   4  17      235.13      241.80     28.21 o 
  -7   4  17        1.60       -0.65     17.37 o 
  -6   4  17      540.90      555.45     26.75 o 
  -5   4  17       60.93       62.15     11.61 o 
  -4   4  17      622.48      622.98     17.87 o 
  -3   4  17      174.40      172.49     10.64 o 
  -2   4  17     2054.57     2013.89     30.18 o 
  -1   4  17      105.16       98.80      8.97 o 
   0   4  17     2524.73     2587.16     35.28 o 
   1   4  17        4.54        9.99      6.49 o 
   2   4  17     1747.25     1670.14     28.83 o 
   3   4  17      972.91      954.40     25.88 o 
   4   4  17      289.63      295.86     19.11 o 
   5   4  17       22.20        2.25     15.43 o 
   6   4  17      227.11      242.93     21.89 o 
   7   4  17       10.22       24.75     20.75 o 
  -8   5  17      164.23      182.40     28.17 o 
  -7   5  17       18.94       16.82     21.33 o 
  -6   5  17      242.07      232.38     20.94 o 
  -5   5  17      219.51      234.78     19.18 o 
  -4   5  17       27.31       45.19     11.73 o 
  -3   5  17     2239.23     2107.71     33.06 o 
  -2   5  17        5.21       -4.86      8.39 o 
  -1   5  17       41.87       32.91     10.18 o 
   0   5  17     2093.64     1992.93     38.54 o 
   1   5  17       16.82        7.53     10.14 o 
   2   5  17      444.66      512.56     24.36 o 
   3   5  17       15.36       21.93     13.38 o 
   4   5  17      506.65      456.94     29.14 o 
   5   5  17      110.22      114.27     18.63 o 
   6   5  17      248.02      198.71     22.23 o 
  -7   6  17      244.77      277.32     34.58 o 
  -6   6  17       25.32       56.11     24.77 o 
  -5   6  17      452.07      453.02     24.02 o 
  -4   6  17        3.85       16.39     14.51 o 
  -3   6  17      137.64      143.70     13.95 o 
  -2   6  17        4.33       -7.53      9.97 o 
  -1   6  17      848.99      884.61     28.14 o 
   0   6  17      204.13      226.19     15.30 o 
   1   6  17      598.55      578.02     31.31 o 
   2   6  17       23.84       50.13     19.15 o 
   3   6  17      914.64      929.65     64.98 o 
   4   6  17       31.24       32.94     17.84 o 
   5   6  17     1408.60     1372.49     77.71 o 
   6   6  17        0.07       -0.78     19.64 o 
  -6   7  17        3.87       12.18     20.80 o 
  -5   7  17        2.29      -17.39     17.39 o 
  -4   7  17       19.78       16.97     16.96 o 
  -3   7  17      206.60      207.53     19.28 o 
  -2   7  17       21.42       19.21     12.69 o 
  -1   7  17        1.05        3.74     14.62 o 
   0   7  17      427.02      448.01     30.65 o 
   1   7  17       11.78       25.26     21.07 o 
   2   7  17     1951.05     1985.09     59.42 o 
   3   7  17       29.28       17.59     21.27 o 
   4   7  17      656.22      628.05     61.00 o 
   5   7  17       20.30       -4.50     27.46 o 
  -5   8  17       44.28       17.45     29.36 o 
  -4   8  17       25.32       19.68     19.97 o 
  -3   8  17      111.99      121.01     21.63 o 
  -2   8  17      146.19      226.43     30.67 o 
  -1   8  17        4.98       -3.58     18.92 o 
   0   8  17      306.58      282.24     29.82 o 
   1   8  17      481.35      503.62     34.59 o 
   2   8  17        3.80        3.87     22.65 o 
   3   8  17      328.91      307.93     36.05 o 
  -2   9  17       13.43       46.02     29.66 o 
  -1   9  17      321.10      330.24     38.33 o 
   0   9  17      212.32      223.92     35.74 o 
   1   9  17        3.54        0.68     28.50 o 
  -8   0  18      436.89      461.53     48.84 o 
  -6   0  18     2087.68     2107.54     89.53 o 
  -4   0  18      390.01      399.44     33.82 o 
  -2   0  18     1421.37     1227.39     37.25 o 
   0   0  18     1518.92     1571.56     32.14 o 
   2   0  18      155.76      145.40     11.99 o 
   4   0  18     1253.86     1170.73     47.17 o 
   6   0  18      343.68      433.70     31.01 o 
   8   0  18      918.20     1091.64     98.79 o 
  -9   1  18        9.53       30.12     22.73 o 
  -8   1  18      114.72      113.65     23.76 o 
  -7   1  18      203.39      184.58     19.77 o 
  -6   1  18      329.29      282.10     21.36 o 
  -5   1  18      947.12      931.85     32.16 o 
  -4   1  18      186.96      200.78     14.66 o 
  -3   1  18     6314.75     6249.42    102.92 o 
  -2   1  18        8.12       16.44      8.30 o 
  -1   1  18      286.94      261.41      9.40 o 
   0   1  18       40.85       61.05      6.75 o 
   1   1  18       32.24       52.63      6.00 o 
   2   1  18     1179.86     1062.25     20.26 o 
   3   1  18        9.58       19.94     10.13 o 
   4   1  18     2570.59     2386.46     45.84 o 
   5   1  18      377.35      361.93     19.63 o 
   6   1  18       29.92       17.61     16.47 o 
   7   1  18      515.70      542.79     30.11 o 
   8   1  18       52.19       26.94     33.15 o 
  -9   2  18        7.39       50.65     23.75 o 
  -8   2  18       23.29       33.26     20.85 o 
  -7   2  18       92.57       75.98     17.06 o 
  -6   2  18       39.89       23.27     14.00 o 
  -5   2  18     2199.23     2153.61     39.78 o 
  -4   2  18       12.11       18.54     10.17 o 
  -3   2  18     1380.71     1308.67     26.29 o 
  -2   2  18     2253.94     2298.16     34.11 o 
  -1   2  18     4985.48     4905.90     58.10 o 
   0   2  18      502.17      507.10     11.48 o 
   1   2  18     4381.31     4302.66     43.33 o 
   2   2  18      160.75      166.40     10.45 o 
   3   2  18      537.42      585.23     20.26 o 
   4   2  18       32.80       21.90     12.20 o 
   5   2  18      534.20      503.62     25.77 o 
   6   2  18        3.02       29.79     17.09 o 
   7   2  18      420.33      522.26     30.49 o 
  -8   3  18      549.48      586.16     42.12 o 
  -7   3  18      217.86      207.51     22.42 o 
  -6   3  18      197.99      251.71     19.76 o 
  -5   3  18      358.31      354.92     18.02 o 
  -4   3  18      206.28      189.85     12.24 o 
  -3   3  18       58.67       62.26     10.11 o 
  -2   3  18       48.30       57.79      8.15 o 
  -1   3  18        0.62       -6.43      6.43 o 
   0   3  18      800.00      778.57     17.02 o 
   1   3  18      988.84      997.09     16.99 o 
   2   3  18     3532.25     3550.83     48.37 o 
   3   3  18      172.28      157.60     12.56 o 
   4   3  18     1505.61     1454.99     36.32 o 
   5   3  18      421.32      419.74     22.78 o 
   6   3  18      669.82      649.38     33.04 o 
   7   3  18       25.24       12.36     21.81 o 
  -8   4  18       44.81       99.07     30.43 o 
  -7   4  18      218.64      236.90     23.48 o 
  -6   4  18       14.18        7.28     14.81 o 
  -5   4  18      142.28      131.12     15.94 o 
  -4   4  18       82.23       43.96     10.87 o 
  -3   4  18       42.59       41.52      9.48 o 
  -2   4  18       65.63       76.86      9.23 o 
  -1   4  18       55.33       77.11      8.80 o 
   0   4  18        3.45       -3.15      7.23 o 
   1   4  18     2551.76     2555.46     43.64 o 
   2   4  18      542.96      526.61     23.85 o 
   3   4  18     1598.98     1624.31     34.81 o 
   4   4  18      315.82      364.16     33.50 o 
   5   4  18     1003.54     1018.35     36.11 o 
   6   4  18       66.13       56.36     18.73 o 
   7   4  18       29.82       24.30     32.98 o 
  -7   5  18      174.37      194.32     26.83 o 
  -6   5  18      583.34      622.04     42.51 o 
  -5   5  18      473.12      502.12     31.81 o 
  -4   5  18      363.29      377.42     18.37 o 
  -3   5  18      590.93      559.62     19.53 o 
  -2   5  18      445.09      482.74     18.17 o 
  -1   5  18      212.63      219.11     11.88 o 
   0   5  18     1311.31     1262.64     23.72 o 
   1   5  18      990.89     1057.24     32.40 o 
   2   5  18       83.58      123.55     19.94 o 
   3   5  18      465.14      467.72     22.71 o 
   4   5  18       56.89       48.81     19.42 o 
   5   5  18      228.02      242.44     21.68 o 
   6   5  18      141.79      156.32     23.92 o 
  -7   6  18       17.51        7.20     23.30 o 
  -6   6  18       86.30       90.80     23.44 o 
  -5   6  18      143.96      163.19     19.76 o 
  -4   6  18     1758.51     1803.36     39.85 o 
  -3   6  18       24.15        4.18     11.73 o 
  -2   6  18     1873.30     1807.56     34.79 o 
  -1   6  18        3.43      -10.21     10.21 o 
   0   6  18       13.81       23.74     13.50 o 
   1   6  18      283.93      264.91     35.83 o 
   2   6  18       19.94        8.88     19.57 o 
   3   6  18      190.78      199.46     24.79 o 
   4   6  18        3.62        6.61     23.45 o 
   5   6  18      100.35      101.36     21.45 o 
  -6   7  18        5.26      -22.91     22.91 o 
  -5   7  18      710.16      688.72     39.30 o 
  -4   7  18       67.98       47.07     17.66 o 
  -3   7  18      330.77      311.29     19.88 o 
  -2   7  18        7.83        5.29     13.09 o 
  -1   7  18      811.46      838.60     29.30 o 
   0   7  18      210.43      217.06     22.63 o 
   1   7  18      304.61      299.33     28.03 o 
   2   7  18       35.21       25.81     30.69 o 
   3   7  18       27.85      -12.68     21.46 o 
   4   7  18        0.73       54.59     33.92 o 
  -4   8  18      608.87      583.27     33.19 o 
  -3   8  18       29.57       18.21     29.11 o 
  -2   8  18      294.79      322.92     25.17 o 
  -1   8  18        8.15      -15.58     19.00 o 
   0   8  18       60.39       50.68     24.74 o 
   1   8  18      230.52      219.44     28.62 o 
   2   8  18      190.36      204.59     60.45 o 
   3   8  18      268.76      259.83     34.84 o 
  -1   9  18      487.06      654.12     53.65 o 
   0   9  18      639.79      599.79     70.81 o 
  -9   0  19      427.14      462.14     67.89 o 
  -7   0  19      291.48      343.43     52.42 o 
  -5   0  19        2.48      -20.51     20.51 o 
  -3   0  19     2568.92     2678.48     88.09 o 
  -1   0  19     1405.61     1436.27     41.70 o 
   1   0  19     1977.03     1886.12     54.75 o 
   3   0  19     5762.98     5696.90    123.67 o 
   5   0  19     1214.79     1283.27     47.91 o 
   7   0  19        8.01      -21.61     29.69 o 
  -9   1  19       38.16      -14.20     22.49 o 
  -8   1  19      105.78      100.68     18.60 o 
  -7   1  19      763.64      699.09     29.40 o 
  -6   1  19       24.94       40.33     16.83 o 
  -5   1  19     2024.65     2032.81     49.65 o 
  -4   1  19      160.34      147.99     20.44 o 
  -3   1  19      877.31      845.08     27.01 o 
  -2   1  19     1335.24     1250.46     36.63 o 
  -1   1  19       47.98       33.52      7.83 o 
   0   1  19     3501.29     3290.15     43.05 o 
   1   1  19     1086.00     1055.01     18.25 o 
   2   1  19     1695.04     1739.84     29.88 o 
   3   1  19      102.87       93.96     12.41 o 
   4   1  19      155.29      171.60     19.33 o 
   5   1  19     1046.54     1112.67     39.76 o 
   6   1  19      305.88      314.26     32.17 o 
   7   1  19      455.94      447.85     28.85 o 
  -8   2  19      140.50      105.21     22.31 o 
  -7   2  19        1.96       -4.15     16.28 o 
  -6   2  19       93.90      107.78     16.91 o 
  -5   2  19       14.87       -3.67     12.50 o 
  -4   2  19     2590.91     2485.90     57.62 o 
  -3   2  19       65.91       71.94     11.40 o 
  -2   2  19     3124.98     2964.34     55.83 o 
  -1   2  19       45.51       58.68      8.26 o 
   0   2  19      767.15      805.38     16.97 o 
   1   2  19     1288.22     1280.49     20.02 o 
   2   2  19     1331.88     1338.38     27.92 o 
   3   2  19      479.20      511.79     19.92 o 
   4   2  19      702.84      770.22     26.51 o 
   5   2  19       97.87      103.10     17.86 o 
   6   2  19      104.16      106.19     21.24 o 
   7   2  19       53.02       47.66     23.36 o 
  -8   3  19       35.99       71.46     29.24 o 
  -7   3  19      432.80      409.00     26.92 o 
  -6   3  19        0.28       -1.74     12.92 o 
  -5   3  19     1551.01     1465.81     33.53 o 
  -4   3  19       45.00       72.72     12.53 o 
  -3   3  19     1436.13     1426.24     28.20 o 
  -2   3  19      284.93      286.95     13.08 o 
  -1   3  19     1214.15     1206.14     22.21 o 
   0   3  19      322.55      332.77     17.63 o 
   1   3  19       27.32       18.84      8.93 o 
   2   3  19       15.08       15.48      8.43 o 
   3   3  19       84.96       84.38     11.79 o 
   4   3  19      855.41      870.97     28.54 o 
   5   3  19      357.31      347.99     21.91 o 
   6   3  19        0.63       -1.65     17.98 o 
   7   3  19      674.90      654.91     43.61 o 
  -8   4  19       18.66      -24.39     28.60 o 
  -7   4  19       17.12        8.92     20.83 o 
  -6   4  19      940.24      997.64     32.73 o 
  -5   4  19       27.29       20.99     14.16 o 
  -4   4  19      911.57      955.99     30.96 o 
  -3   4  19       98.15       87.87     10.75 o 
  -2   4  19      118.72      116.95     10.93 o 
  -1   4  19       14.63        7.70      8.02 o 
   0   4  19      193.82      192.73     11.85 o 
   1   4  19      321.37      308.08     17.29 o 
   2   4  19        0.37       -7.65     10.73 o 
   3   4  19        3.83      -12.39     12.39 o 
   4   4  19       21.58       22.21     14.56 o 
   5   4  19      492.01      507.13     25.80 o 
   6   4  19      719.40      750.22     31.73 o 
  -7   5  19       16.64      -10.98     22.14 o 
  -6   5  19       24.95       -0.87     18.90 o 
  -5   5  19      118.67      119.37     17.75 o 
  -4   5  19       75.79       87.30     14.70 o 
  -3   5  19     1120.17     1109.14     26.56 o 
  -2   5  19      308.40      253.46     13.99 o 
  -1   5  19      946.98      948.40     21.18 o 
   0   5  19      222.65      211.29     15.08 o 
   1   5  19      193.60      200.99     19.67 o 
   2   5  19     1700.23     1694.59     56.94 o 
   3   5  19       65.78       51.34     20.09 o 
   4   5  19      214.30      240.30     20.56 o 
   5   5  19      142.12      161.43     20.81 o 
   6   5  19        8.92       10.69     20.68 o 
  -6   6  19      203.48      185.94     27.37 o 
  -5   6  19        2.76      -18.66     18.66 o 
  -4   6  19       33.08       28.09     14.82 o 
  -3   6  19        4.76       -0.06     13.71 o 
  -2   6  19       32.48       23.87     12.17 o 
  -1   6  19     2490.07     2402.81     48.07 o 
   0   6  19       52.05       59.25     14.90 o 
   1   6  19     2204.98     2205.86     61.23 o 
   2   6  19      350.30      365.19     28.65 o 
   3   6  19      189.82      214.16     25.34 o 
   4   6  19       76.62       61.74     26.30 o 
   5   6  19      276.36      340.22     45.79 o 
  -5   7  19        6.31       16.70     20.85 o 
  -4   7  19      443.29      470.46     26.51 o 
  -3   7  19        1.01        2.94     21.89 o 
  -2   7  19      359.37      343.47     23.20 o 
  -1   7  19        4.42       16.73     15.75 o 
   0   7  19      548.65      623.76     35.64 o 
   1   7  19        9.07      -18.83     21.04 o 
   2   7  19     1658.29     1644.70     82.70 o 
   3   7  19       56.82       17.24     22.63 o 
   4   7  19      921.07     1055.47    111.76 o 
  -4   8  19      397.86      417.52     39.65 o 
  -3   8  19       74.75       57.46     21.11 o 
  -2   8  19       18.82       37.83     23.73 o 
  -1   8  19      595.81      561.54     31.90 o 
   0   8  19       11.99       21.14     23.10 o 
   1   8  19      195.04      234.22     30.17 o 
   2   8  19      121.98      220.61     34.92 o 
  -8   0  20       62.00       54.05     38.86 o 
  -6   0  20     1691.38     1643.87     59.64 o 
  -4   0  20     1935.28     1894.43     74.01 o 
  -2   0  20      166.28      159.45     24.78 o 
   0   0  20      201.76      231.44     15.48 o 
   2   0  20       14.59       12.53     13.98 o 
   4   0  20       93.57      138.30     20.91 o 
   6   0  20     2044.89     2133.99     67.85 o 
  -8   1  20      112.12      100.79     20.90 o 
  -7   1  20      227.32      259.74     33.75 o 
  -6   1  20       11.45        6.96     16.47 o 
  -5   1  20      841.00      904.30     32.90 o 
  -4   1  20     1828.67     1769.98     44.58 o 
  -3   1  20     1325.01     1301.65     31.44 o 
  -2   1  20     1156.15     1210.01     33.32 o 
  -1   1  20     3005.56     3053.26     57.67 o 
   0   1  20        8.62       60.70      8.92 o 
   1   1  20      329.79      379.26     12.71 o 
   2   1  20      253.28      315.80     15.51 o 
   3   1  20     1031.16      967.05     28.64 o 
   4   1  20      757.82      726.02     24.51 o 
   5   1  20      247.29      239.86     19.14 o 
   6   1  20      321.50      316.12     25.06 o 
   7   1  20      229.73      249.10     32.75 o 
  -8   2  20       80.99       88.81     23.17 o 
  -7   2  20       49.25       33.45     18.37 o 
  -6   2  20      104.99       69.52     16.92 o 
  -5   2  20       10.93       33.42     15.92 o 
  -4   2  20      361.11      321.27     17.13 o 
  -3   2  20       43.22       12.40     10.59 o 
  -2   2  20      707.11      605.72     25.17 o 
  -1   2  20     7319.50     7088.20     97.49 o 
   0   2  20       38.17       28.55     10.07 o 
   1   2  20     3015.17     2924.41     43.20 o 
   2   2  20       65.17       76.02     10.88 o 
   3   2  20     1533.10     1531.57     40.68 o 
   4   2  20      533.12      534.70     22.19 o 
   5   2  20       79.77       85.59     18.04 o 
   6   2  20      357.19      377.79     33.23 o 
   7   2  20        1.62        1.90     25.86 o 
  -8   3  20      182.83      203.79     41.91 o 
  -7   3  20       82.77       68.27     18.97 o 
  -6   3  20      242.21      229.13     20.01 o 
  -5   3  20      266.56      286.90     17.97 o 
  -4   3  20      286.94      300.03     18.52 o 
  -3   3  20        3.47       16.96     11.14 o 
  -2   3  20      640.24      633.52     17.95 o 
  -1   3  20       93.82      120.61     10.46 o 
   0   3  20     2775.32     2758.68     46.37 o 
   1   3  20        0.80       -0.17     12.40 o 
   2   3  20     1613.98     1606.46     32.53 o 
   3   3  20      273.67      266.30     15.86 o 
   4   3  20      667.25      704.39     26.64 o 
   5   3  20       11.26      -15.55     15.55 o 
   6   3  20        7.85        6.91     18.80 o 
   7   3  20      427.60      359.46     36.83 o 
  -8   4  20       21.63       30.36     36.32 o 
  -7   4  20      515.06      489.15     40.49 o 
  -6   4  20      265.32      270.40     21.64 o 
  -5   4  20      152.93      135.12     19.74 o 
  -4   4  20      120.37      114.58     13.91 o 
  -3   4  20     1610.06     1554.52     32.41 o 
  -2   4  20      630.46      599.71     22.34 o 
  -1   4  20     1054.03     1038.42     30.98 o 
   0   4  20       14.70       -4.82      8.64 o 
   1   4  20      384.64      383.53     18.89 o 
   2   4  20        2.55        5.73     13.49 o 
   3   4  20     1629.12     1603.59     61.16 o 
   4   4  20       41.52       37.56     15.67 o 
   5   4  20      147.85      155.31     20.02 o 
   6   4  20      411.29      457.50     41.92 o 
  -7   5  20       97.66      133.58     26.75 o 
  -6   5  20       65.67       65.51     23.51 o 
  -5   5  20      537.33      533.11     32.12 o 
  -4   5  20      149.33      141.46     20.42 o 
  -3   5  20      113.14      100.44     13.47 o 
  -2   5  20      310.28      269.26     17.33 o 
  -1   5  20       12.00       -4.79      9.88 o 
   0   5  20      815.90      834.39     28.06 o 
   1   5  20       60.62       70.65     15.76 o 
   2   5  20      725.74      728.08     34.85 o 
   3   5  20       50.81       49.24     23.56 o 
   4   5  20       46.79       57.66     25.12 o 
   5   5  20     1206.97     1206.25     46.73 o 
   6   5  20        4.45       37.05     43.22 o 
  -6   6  20      149.49      192.26     26.96 o 
  -5   6  20        9.39        9.37     19.37 o 
  -4   6  20      229.74      221.90     21.20 o 
  -3   6  20       95.10      108.42     16.42 o 
  -2   6  20     1537.62     1548.04     33.01 o 
  -1   6  20        1.69       -2.62     12.82 o 
   0   6  20      206.36      204.31     20.21 o 
   1   6  20        3.64       -5.03     19.69 o 
   2   6  20     1141.30     1176.33     45.33 o 
   3   6  20      285.10      295.60     71.42 o 
   4   6  20      138.75      119.43     29.26 o 
   5   6  20      121.48      131.83     39.26 o 
  -5   7  20      791.49      777.03     40.35 o 
  -4   7  20       23.74       -1.33     17.70 o 
  -3   7  20      368.28      328.06     23.76 o 
  -2   7  20       36.67       46.26     17.17 o 
  -1   7  20       77.90       53.53     17.40 o 
   0   7  20       25.67       19.51     21.97 o 
   1   7  20       17.37        9.61     22.23 o 
   2   7  20      196.13      150.88     27.43 o 
   3   7  20      120.39       68.51     29.98 o 
   4   7  20        0.42      -23.01     32.63 o 
  -3   8  20      399.22      444.49     30.19 o 
  -2   8  20      127.30      158.33     24.35 o 
  -1   8  20      251.06      247.11     52.76 o 
   0   8  20        4.93      -10.48     23.56 o 
   1   8  20       26.23       56.83     31.36 o 
   2   8  20       61.67       42.03     30.63 o 
  -7   0  21      245.54      239.19     48.81 o 
  -5   0  21       48.49       54.01     27.89 o 
  -3   0  21      844.13      927.73     49.05 o 
  -1   0  21     1820.03     1846.22     51.09 o 
   1   0  21      271.48      273.83     17.93 o 
   3   0  21      703.64      767.63     34.39 o 
   5   0  21     1725.99     1650.80    129.00 o 
   7   0  21       18.00       92.62     51.87 o 
  -8   1  21       11.33       28.26     19.78 o 
  -7   1  21      108.03       85.33     21.47 o 
  -6   1  21      146.76      115.51     20.68 o 
  -5   1  21     1338.59     1372.86     54.30 o 
  -4   1  21      258.64      294.65     26.50 o 
  -3   1  21      899.34      896.39     30.95 o 
  -2   1  21      220.13      274.73     32.66 o 
  -1   1  21     2541.18     2508.34     50.89 o 
   0   1  21     4141.58     4080.49     56.46 o 
   1   1  21        2.22        8.96      8.32 o 
   2   1  21     2512.56     2498.56     45.77 o 
   3   1  21       55.03       73.71     12.70 o 
   4   1  21       13.15       11.43     12.78 o 
   5   1  21      172.23      155.13     19.54 o 
   6   1  21      125.86      158.90     22.06 o 
   7   1  21      209.38      174.03     38.39 o 
  -8   2  21      216.35      271.21     40.09 o 
  -7   2  21       21.07       16.23     18.16 o 
  -6   2  21      472.87      524.18     28.74 o 
  -5   2  21       93.48       86.92     18.49 o 
  -4   2  21      101.58      123.56     17.85 o 
  -3   2  21     1189.18     1070.00     36.12 o 
  -2   2  21      576.43      642.74     22.57 o 
  -1   2  21     1178.56     1193.75     27.38 o 
   0   2  21      104.03       94.38     10.84 o 
   1   2  21       93.13      128.80     13.17 o 
   2   2  21      441.10      441.77     27.01 o 
   3   2  21      635.33      639.94     25.17 o 
   4   2  21     2338.83     2263.93     51.97 o 
   5   2  21        5.96       20.07     17.26 o 
   6   2  21      584.96      570.02     30.85 o 
   7   2  21       27.05       13.84     26.81 o 
  -8   3  21       29.52       -6.82     28.75 o 
  -7   3  21      822.47      840.58     64.67 o 
  -6   3  21       36.15       26.82     16.96 o 
  -5   3  21      106.57      107.36     15.11 o 
  -4   3  21      444.00      454.98     21.44 o 
  -3   3  21      672.00      704.31     27.41 o 
  -2   3  21      541.54      547.79     19.84 o 
  -1   3  21      267.13      238.43     13.50 o 
   0   3  21       72.06      110.08     12.16 o 
   1   3  21      310.88      267.79     17.30 o 
   2   3  21       96.07      116.20     15.54 o 
   3   3  21     1029.49      984.61     33.01 o 
   4   3  21      105.62      123.21     18.25 o 
   5   3  21      460.61      469.77     27.30 o 
   6   3  21      325.62      389.29     37.69 o 
  -7   4  21        4.47       -0.55     27.84 o 
  -6   4  21      345.03      342.21     23.63 o 
  -5   4  21       11.75       -8.05     14.45 o 
  -4   4  21     1151.19     1281.49     34.68 o 
  -3   4  21      665.79      655.05     27.83 o 
  -2   4  21      112.92      146.01     14.26 o 
  -1   4  21      193.23      184.03     14.88 o 
   0   4  21      732.50      668.07     21.67 o 
   1   4  21      153.99      135.09     15.04 o 
   2   4  21      310.95      319.85     24.18 o 
   3   4  21        0.81       -6.53     21.23 o 
   4   4  21      519.84      532.79     31.84 o 
   5   4  21        0.49       19.42     18.35 o 
   6   4  21      459.64      467.47     31.00 o 
  -7   5  21      265.04      302.90     45.49 o 
  -6   5  21       21.34       14.80     22.18 o 
  -5   5  21       30.47       32.09     17.31 o 
  -4   5  21      165.84      158.67     24.02 o 
  -3   5  21       67.28       61.36     12.91 o 
  -2   5  21      971.67     1077.38     28.03 o 
  -1   5  21      450.01      456.31     17.21 o 
   0   5  21      834.85      783.67     30.08 o 
   1   5  21      126.66       78.49     20.22 o 
   2   5  21      171.16      174.91     25.13 o 
   3   5  21      815.58      806.44     44.38 o 
   4   5  21      194.42      257.35     42.67 o 
   5   5  21      143.86      193.80     40.54 o 
  -6   6  21       19.71       15.64     24.32 o 
  -5   6  21      114.90      145.27     26.05 o 
  -4   6  21      224.86      227.34     21.77 o 
  -3   6  21      187.92      175.10     17.63 o 
  -2   6  21       90.06       68.39     13.79 o 
  -1   6  21      598.29      597.53     26.01 o 
   0   6  21        0.36       -4.92     25.13 o 
   1   6  21     2171.85     2067.95     60.61 o 
   2   6  21       40.00       48.90     22.32 o 
   3   6  21      436.78      433.53     45.68 o 
   4   6  21       33.84       50.36     35.51 o 
  -5   7  21      181.02      176.38     29.76 o 
  -4   7  21      273.52      258.67     27.97 o 
  -3   7  21       17.84       -0.52     16.43 o 
  -2   7  21     1139.90     1113.13     35.96 o 
  -1   7  21        0.55       14.89     18.90 o 
   0   7  21      443.94      430.93     34.08 o 
   1   7  21       16.39       22.07     23.44 o 
   2   7  21      247.70      259.37     30.17 o 
   3   7  21      189.21      224.61     43.06 o 
  -2   8  21        7.92        6.86     22.49 o 
  -1   8  21      207.51      211.38     30.19 o 
   0   8  21      154.83      175.92     34.62 o 
   1   8  21      847.86      989.66     55.02 o 
  -8   0  22      184.02      130.18     33.49 o 
  -6   0  22      346.27      311.41     32.49 o 
  -4   0  22     1224.59     1196.92    106.20 o 
  -2   0  22       46.49       35.16     21.95 o 
   0   0  22     1230.53     1279.51     74.26 o 
   2   0  22       78.49      103.06     17.80 o 
   4   0  22      103.15       92.74     21.37 o 
   6   0  22      379.88      395.47     44.96 o 
  -8   1  22        3.76       18.82     20.11 o 
  -7   1  22      386.45      366.92     34.84 o 
  -6   1  22       42.43       34.84     19.41 o 
  -5   1  22       23.58       30.36     17.12 o 
  -4   1  22      298.13      313.40     22.60 o 
  -3   1  22      613.54      662.27     27.80 o 
  -2   1  22     1983.06     1972.71     40.93 o 
  -1   1  22      172.19      190.19     14.78 o 
   0   1  22      750.45      874.28     24.88 o 
   1   1  22       35.03       40.05     10.98 o 
   2   1  22       30.51       53.44     13.28 o 
   3   1  22     1742.38     1706.50     37.67 o 
   4   1  22       57.43       42.83     13.82 o 
   5   1  22      811.02      880.40     45.58 o 
   6   1  22        8.64       -4.41     18.29 o 
  -8   2  22      106.11      121.35     25.17 o 
  -7   2  22      180.03      192.91     32.80 o 
  -6   2  22      568.58      580.52     30.79 o 
  -5   2  22      493.50      529.71     27.83 o 
  -4   2  22       49.63       51.08     17.06 o 
  -3   2  22      696.31      727.95     26.05 o 
  -2   2  22        4.65      -11.36     11.36 o 
  -1   2  22       47.03       73.97     12.80 o 
   0   2  22      843.01      798.62     25.32 o 
   1   2  22     3779.56     3754.14     69.54 o 
   2   2  22      245.35      255.05     20.81 o 
   3   2  22      480.93      465.40     23.07 o 
   4   2  22     1020.73     1098.16     35.86 o 
   5   2  22        0.77        3.79     17.39 o 
   6   2  22      425.21      417.93     35.37 o 
  -7   3  22        8.56       14.48     20.50 o 
  -6   3  22      190.03      201.27     21.81 o 
  -5   3  22      410.15      391.14     26.00 o 
  -4   3  22     1431.47     1396.74     37.17 o 
  -3   3  22        5.03       -5.73     11.92 o 
  -2   3  22     1723.94     1732.53     33.50 o 
  -1   3  22      322.25      322.89     15.30 o 
   0   3  22     1265.39     1283.63     29.27 o 
   1   3  22        1.82        1.87     13.34 o 
   2   3  22     1145.87     1154.24     38.21 o 
   3   3  22       19.09       30.10     17.35 o 
   4   3  22       67.06       96.90     20.92 o 
   5   3  22        1.87       -9.99     17.83 o 
   6   3  22       24.54       12.58     34.94 o 
  -7   4  22       10.14       25.31     28.93 o 
  -6   4  22      259.79      268.84     28.09 o 
  -5   4  22       10.35      -15.55     15.91 o 
  -4   4  22      310.94      275.70     20.31 o 
  -3   4  22     1646.06     1650.16     41.92 o 
  -2   4  22      172.45      150.41     13.84 o 
  -1   4  22     2404.08     2347.05     40.39 o 
   0   4  22      353.24      332.02     21.19 o 
   1   4  22      664.50      688.10     27.54 o 
   2   4  22        3.75        6.54     18.15 o 
   3   4  22       14.09        7.07     22.28 o 
   4   4  22      139.88      144.58     29.21 o 
   5   4  22      320.63      279.13     29.01 o 
  -6   5  22      184.01      160.35     27.25 o 
  -5   5  22      297.02      371.67     24.67 o 
  -4   5  22      499.44      517.15     24.94 o 
  -3   5  22      311.68      316.58     21.29 o 
  -2   5  22        8.69       12.55     12.30 o 
  -1   5  22       34.69       19.73     12.54 o 
   0   5  22      684.10      653.50     31.56 o 
   1   5  22      351.67      376.65     38.14 o 
   2   5  22      763.15      801.89     36.96 o 
   3   5  22      602.13      543.71     38.68 o 
   4   5  22       61.71       96.04     28.97 o 
   5   5  22      145.06      114.09     40.60 o 
  -5   6  22        0.88       12.36     22.51 o 
  -4   6  22        3.43      -15.76     17.10 o 
  -3   6  22        1.99       -8.99     16.37 o 
  -2   6  22        1.76      -10.52     12.80 o 
  -1   6  22       27.47       38.68     16.41 o 
   0   6  22       27.29       52.65     22.26 o 
   1   6  22        1.70       14.08     21.17 o 
   2   6  22      152.35      140.87     26.01 o 
   3   6  22       10.43      -18.25     25.18 o 
   4   6  22     1456.98     1401.43     76.83 o 
  -4   7  22       39.59       47.30     24.84 o 
  -3   7  22      170.57      179.85     24.07 o 
  -2   7  22        1.24       -4.18     17.48 o 
  -1   7  22       51.63       59.09     24.71 o 
   0   7  22        4.51      -19.90     29.77 o 
   1   7  22      490.63      448.46     34.77 o 
   2   7  22       37.26       18.98     25.40 o 
  -1   8  22      304.94      337.12     76.56 o 
  -7   0  23       19.35       14.65     27.61 o 
  -5   0  23       48.48       44.51     43.84 o 
  -3   0  23     1799.61     1912.83     75.73 o 
  -1   0  23     1479.38     1580.39     64.84 o 
   1   0  23       28.77       14.56     18.64 o 
   3   0  23      115.92      104.59     24.94 o 
   5   0  23       36.91       19.35     29.01 o 
  -8   1  23        7.83        1.46     20.56 o 
  -7   1  23       58.37       53.73     21.52 o 
  -6   1  23      172.32      186.97     23.29 o 
  -5   1  23       49.90       30.72     18.40 o 
  -4   1  23      921.33      918.64     34.59 o 
  -3   1  23       89.93      120.87     17.93 o 
  -2   1  23     1012.14     1074.00     34.07 o 
  -1   1  23       14.86        6.34     11.33 o 
   0   1  23      636.30      691.55     25.87 o 
   1   1  23     3128.61     3082.70     58.84 o 
   2   1  23     1452.98     1466.05     37.16 o 
   3   1  23      344.31      342.55     20.56 o 
   4   1  23      115.37      125.55     16.54 o 
   5   1  23        3.35       -6.97     17.07 o 
   6   1  23      250.07      253.19     31.24 o 
  -7   2  23       21.93      -10.51     21.47 o 
  -6   2  23      460.75      465.41     29.70 o 
  -5   2  23      630.51      593.92     35.82 o 
  -4   2  23        1.61       -4.66     16.13 o 
  -3   2  23      200.45      256.13     21.52 o 
  -2   2  23      739.16      712.97     25.21 o 
  -1   2  23      558.65      536.95     25.40 o 
   0   2  23        5.51        5.33     10.84 o 
   1   2  23     1749.80     1853.18     43.53 o 
   2   2  23      428.92      485.80     26.30 o 
   3   2  23        1.91        2.51     14.25 o 
   4   2  23     1908.40     1894.35     54.13 o 
   5   2  23        9.42        7.87     17.93 o 
   6   2  23      805.65      815.55     47.77 o 
  -7   3  23      237.43      253.60     27.18 o 
  -6   3  23       35.29       13.51     25.23 o 
  -5   3  23      174.84      199.02     20.79 o 
  -4   3  23        1.37       11.73     18.71 o 
  -3   3  23       25.66       42.21     14.99 o 
  -2   3  23      726.64      728.10     21.98 o 
  -1   3  23      224.94      207.09     18.63 o 
   0   3  23      161.59      190.59     17.38 o 
   1   3  23     1290.09     1340.78     37.94 o 
   2   3  23        4.47        8.19     16.93 o 
   3   3  23      433.93      439.84     32.59 o 
   4   3  23        7.78      -12.60     18.17 o 
   5   3  23      586.52      614.97     36.90 o 
  -7   4  23        5.52      -26.78     57.42 o 
  -6   4  23      148.61      154.20     26.93 o 
  -5   4  23      166.09      170.35     27.77 o 
  -4   4  23      438.54      412.69     36.50 o 
  -3   4  23      243.43      255.01     20.04 o 
  -2   4  23      245.89      274.73     17.41 o 
  -1   4  23      319.72      327.04     19.56 o 
   0   4  23      533.42      577.51     30.83 o 
   1   4  23      173.24      173.58     18.90 o 
   2   4  23     1634.14     1513.61     56.51 o 
   3   4  23       26.54        8.08     23.51 o 
   4   4  23      298.10      324.67     34.83 o 
   5   4  23        2.75      -10.97     31.40 o 
  -6   5  23        9.21      -20.88     27.49 o 
  -5   5  23      223.06      227.33     24.73 o 
  -4   5  23       37.67       27.25     19.24 o 
  -3   5  23      221.50      255.69     24.64 o 
  -2   5  23      495.05      501.76     21.45 o 
  -1   5  23        7.58       -1.67     14.44 o 
   0   5  23     1180.18     1304.47     48.33 o 
   1   5  23       93.88       89.49     32.62 o 
   2   5  23      132.99      162.12     28.54 o 
   3   5  23      302.48      390.15     36.83 o 
   4   5  23       91.19       87.10     28.99 o 
  -5   6  23      772.28      779.22     50.09 o 
  -4   6  23        7.36      -14.93     20.42 o 
  -3   6  23      277.16      233.08     21.67 o 
  -2   6  23      105.52       96.55     20.36 o 
  -1   6  23      214.98      238.54     23.20 o 
   0   6  23      129.95      104.85     24.77 o 
   1   6  23      156.98      166.90     29.05 o 
   2   6  23       17.51       44.50     27.81 o 
   3   6  23      395.98      408.85     39.42 o 
  -3   7  23      190.99      226.72     25.52 o 
  -2   7  23      995.16      979.23     42.72 o 
  -1   7  23        5.09      -11.03     23.25 o 
   0   7  23      610.95      589.45     38.38 o 
   1   7  23       15.03       18.52     25.34 o 
   2   7  23       19.71       67.29     31.32 o 
  -6   0  24       99.84      109.92     29.57 o 
  -4   0  24      127.58      141.97     31.99 o 
  -2   0  24        3.76       20.82     24.03 o 
   0   0  24     1498.49     1610.39    104.97 o 
   2   0  24     2623.69     2694.55     86.43 o 
   4   0  24      174.82      182.00     26.32 o 
   6   0  24       34.33       17.91     32.31 o 
  -7   1  24      349.06      424.35     30.94 o 
  -6   1  24      153.33      164.08     23.94 o 
  -5   1  24       61.59       26.63     19.46 o 
  -4   1  24       21.66        7.98     20.68 o 
  -3   1  24      130.96      145.15     22.05 o 
  -2   1  24      321.23      387.71     22.97 o 
  -1   1  24      115.63      103.09     21.67 o 
   0   1  24     1075.74     1142.32     37.00 o 
   1   1  24      574.92      643.56     39.63 o 
   2   1  24       74.91      130.54     17.64 o 
   3   1  24      547.87      571.70     25.66 o 
   4   1  24      587.82      566.31     27.34 o 
   5   1  24      885.84      877.82     38.97 o 
   6   1  24      101.79       85.27     22.08 o 
  -7   2  24       38.05       -8.15     22.17 o 
  -6   2  24      346.63      373.68     41.29 o 
  -5   2  24     1558.72     1544.76     47.23 o 
  -4   2  24       72.18       93.53     19.62 o 
  -3   2  24      398.78      463.99     27.51 o 
  -2   2  24      149.20      163.10     16.56 o 
  -1   2  24      452.58      485.30     23.29 o 
   0   2  24       71.42       59.97     13.99 o 
   1   2  24        9.98       16.82     17.80 o 
   2   2  24      833.72      768.02     31.77 o 
   3   2  24      535.79      520.60     25.05 o 
   4   2  24      431.54      445.57     38.50 o 
   5   2  24      251.39      277.56     27.68 o 
  -7   3  24      121.58       96.34     24.62 o 
  -6   3  24      174.47      179.68     25.00 o 
  -5   3  24        0.26       -8.36     17.08 o 
  -4   3  24      634.20      668.90     31.56 o 
  -3   3  24       91.32       70.06     16.25 o 
  -2   3  24     2916.93     2758.87     49.74 o 
  -1   3  24      127.64      104.18     14.08 o 
   0   3  24      482.73      502.75     27.92 o 
   1   3  24      344.14      421.98     26.02 o 
   2   3  24       78.48       78.26     19.06 o 
   3   3  24        0.84       26.85     33.55 o 
   4   3  24       88.42       81.96     27.52 o 
   5   3  24       11.19       -4.82     20.80 o 
  -6   4  24       37.35       14.49     23.98 o 
  -5   4  24       72.13       68.31     21.95 o 
  -4   4  24       65.86       86.30     18.00 o 
  -3   4  24      231.23      240.99     20.27 o 
  -2   4  24        0.85        0.52     13.98 o 
  -1   4  24     1572.97     1705.93     39.86 o 
   0   4  24       39.06       25.56     18.62 o 
   1   4  24      528.89      577.38     27.47 o 
   2   4  24      204.68      211.44     29.43 o 
   3   4  24        7.17        1.88     23.98 o 
   4   4  24       21.94       58.34     27.60 o 
   5   4  24      210.26      224.14     47.54 o 
  -5   5  24       23.27       33.24     21.28 o 
  -4   5  24      607.12      651.94     29.13 o 
  -3   5  24      127.83      126.27     18.73 o 
  -2   5  24      260.03      278.38     21.51 o 
  -1   5  24        3.71       12.01     17.06 o 
   0   5  24       19.56       -4.85     16.85 o 
   1   5  24      443.65      402.83     30.34 o 
   2   5  24      583.44      588.67     39.97 o 
   3   5  24      371.01      338.44     35.93 o 
   4   5  24       46.16       68.43     36.92 o 
  -4   6  24        9.35      -12.66     19.33 o 
  -3   6  24       34.59       30.83     18.35 o 
  -2   6  24      624.72      595.34     30.68 o 
  -1   6  24       16.94       32.96     21.10 o 
   0   6  24      355.41      347.68     42.42 o 
   1   6  24       44.58       78.37     24.60 o 
   2   6  24      114.73      154.00     31.63 o 
   3   6  24       18.24       44.31     36.73 o 
  -2   7  24        5.34        1.29     20.18 o 
  -1   7  24      263.88      208.60     35.54 o 
   0   7  24       11.62        0.22     24.96 o 
   1   7  24      920.40      985.34     67.50 o 
  -7   0  25     1174.31     1318.33     61.45 o 
  -5   0  25      111.17       85.21     33.75 o 
  -3   0  25      732.78      819.66     51.51 o 
  -1   0  25     2309.60     2406.34    112.37 o 
   1   0  25      319.30      322.78     30.92 o 
   3   0  25      707.78      670.91     43.93 o 
   5   0  25      662.92      677.45     49.57 o 
  -7   1  25       39.70       -0.22     22.96 o 
  -6   1  25      135.73      116.37     24.23 o 
  -5   1  25      176.68      152.94     23.21 o 
  -4   1  25      733.84      798.91     33.95 o 
  -3   1  25       52.72       25.56     17.13 o 
  -2   1  25     1423.97     1379.45     40.90 o 
  -1   1  25      130.18      122.45     17.81 o 
   0   1  25      101.11      123.67     16.73 o 
   1   1  25      267.60      250.21     24.43 o 
   2   1  25        0.28        9.52     18.98 o 
   3   1  25     1583.74     1600.53     46.60 o 
   4   1  25      121.54      118.41     21.37 o 
   5   1  25       36.75       58.18     22.60 o 
  -7   2  25       42.21       23.48     22.47 o 
  -6   2  25      220.73      196.14     30.19 o 
  -5   2  25      547.08      631.74     32.58 o 
  -4   2  25        7.09      -17.55     17.55 o 
  -3   2  25      289.42      320.29     23.77 o 
  -2   2  25      911.32      844.14     32.08 o 
  -1   2  25        5.18       22.91     14.01 o 
   0   2  25      976.56      987.71     45.09 o 
   1   2  25      134.76      138.23     23.20 o 
   2   2  25      248.83      215.98     25.57 o 
   3   2  25      230.06      228.55     23.30 o 
   4   2  25      675.93      646.80     34.19 o 
   5   2  25      294.32      233.88     28.00 o 
  -6   3  25      140.32      124.82     25.06 o 
  -5   3  25       18.14       10.47     18.67 o 
  -4   3  25        7.75       26.70     19.15 o 
  -3   3  25       50.96       36.00     18.01 o 
  -2   3  25       86.95       96.53     16.17 o 
  -1   3  25     1119.91     1135.09     37.04 o 
   0   3  25      647.11      688.10     31.66 o 
   1   3  25     1414.11     1443.45     50.92 o 
   2   3  25        5.65       12.93     21.00 o 
   3   3  25      802.95      739.79     42.25 o 
   4   3  25      155.27      177.91     30.54 o 
   5   3  25       69.61       55.32     36.03 o 
  -6   4  25       25.89       17.58     23.97 o 
  -5   4  25       81.06       90.79     25.65 o 
  -4   4  25        0.07      -18.12     18.12 o 
  -3   4  25        4.54       -3.04     17.39 o 
  -2   4  25       33.83       43.47     15.52 o 
  -1   4  25      146.74      182.49     20.27 o 
   0   4  25      118.81       90.64     20.53 o 
   1   4  25      291.36      283.23     25.37 o 
   2   4  25     1071.06     1103.91     49.90 o 
   3   4  25       33.78       64.67     26.87 o 
   4   4  25      734.11      749.06     46.08 o 
  -5   5  25      130.03       94.45     25.99 o 
  -4   5  25       52.97       56.47     19.72 o 
  -3   5  25       60.34       19.55     17.23 o 
  -2   5  25       90.90       90.85     18.13 o 
  -1   5  25      465.32      508.54     56.15 o 
   0   5  25      130.19      133.71     23.65 o 
   1   5  25      164.15      167.13     25.55 o 
   2   5  25       78.53       91.72     28.67 o 
   3   5  25       58.99       41.89     28.81 o 
  -4   6  25       31.21       31.36     22.13 o 
  -3   6  25     1215.38     1084.06     40.66 o 
  -2   6  25        4.84       10.88     19.12 o 
  -1   6  25        8.48       11.54     21.80 o 
   0   6  25        1.40       -9.43     26.62 o 
   1   6  25       30.00       33.07     24.52 o 
   2   6  25      169.25      170.45     43.36 o 
  -6   0  26       30.08       37.94     34.85 o 
  -4   0  26       62.37       26.32     29.16 o 
  -2   0  26      120.01      105.62     30.87 o 
   0   0  26      584.78      654.49     60.51 o 
   2   0  26     1984.80     2019.19     74.56 o 
   4   0  26     1778.42     1807.87     73.33 o 
  -7   1  26        1.33      -11.72     34.02 o 
  -6   1  26      544.44      671.91     35.49 o 
  -5   1  26      140.06      153.04     23.91 o 
  -4   1  26      117.39      125.19     21.74 o 
  -3   1  26      260.42      265.12     23.53 o 
  -2   1  26        2.31       17.88     16.59 o 
  -1   1  26     1299.13     1323.17     43.28 o 
   0   1  26      159.92      152.78     26.11 o 
   1   1  26      679.76      692.42     44.16 o 
   2   1  26       26.59        5.53     19.17 o 
   3   1  26      338.90      341.81     53.79 o 
   4   1  26       89.43      116.43     22.02 o 
   5   1  26      260.92      303.53     45.35 o 
  -6   2  26       24.71       22.47     22.36 o 
  -5   2  26      401.19      379.42     29.00 o 
  -4   2  26        4.79       -1.29     18.89 o 
  -3   2  26      765.80      854.03     34.64 o 
  -2   2  26       25.37       31.12     17.46 o 
  -1   2  26       11.20       10.90     16.04 o 
   0   2  26      587.81      642.36     30.87 o 
   1   2  26       93.35       81.47     21.57 o 
   2   2  26        7.35       10.94     20.62 o 
   3   2  26      607.25      597.62     46.88 o 
   4   2  26      103.90      162.78     40.75 o 
   5   2  26       37.07       45.78     32.80 o 
  -6   3  26       32.18       63.88     24.11 o 
  -5   3  26      344.12      324.42     28.00 o 
  -4   3  26      564.93      576.86     31.40 o 
  -3   3  26        0.27       20.56     18.42 o 
  -2   3  26      629.27      614.22     26.32 o 
  -1   3  26       47.52       58.36     15.97 o 
   0   3  26       24.61       43.16     19.57 o 
   1   3  26      235.14      221.28     31.67 o 
   2   3  26      109.86       98.04     26.37 o 
   3   3  26      392.05      384.97     43.63 o 
   4   3  26      522.41      460.25     38.66 o 
  -5   4  26      221.19      267.07     29.85 o 
  -4   4  26       17.50       34.83     20.97 o 
  -3   4  26      189.69      196.20     21.15 o 
  -2   4  26       55.48       14.29     17.98 o 
  -1   4  26       89.12       88.29     21.23 o 
   0   4  26       52.18       41.35     21.05 o 
   1   4  26      169.56      150.54     32.86 o 
   2   4  26      278.10      285.60     79.03 o 
   3   4  26       24.68        4.51     25.51 o 
   4   4  26        2.58       34.14     33.37 o 
  -4   5  26      796.16      865.94     47.70 o 
  -3   5  26      105.28       73.11     19.66 o 
  -2   5  26      233.91      238.98     31.81 o 
  -1   5  26       29.49       36.01     21.42 o 
   0   5  26      154.67      130.36     23.61 o 
   1   5  26      199.66      190.13     39.03 o 
   2   5  26       38.22       20.99     32.63 o 
   3   5  26      186.87      178.00     33.13 o 
  -3   6  26       26.01        5.61     21.54 o 
  -2   6  26      681.06      700.60     38.29 o 
  -1   6  26      119.11       78.49     24.68 o 
   0   6  26     1123.00     1136.48    111.86 o 
   1   6  26       22.68       19.68     29.82 o 
  -5   0  27     2278.07     2497.69     83.07 o 
  -3   0  27      133.60      144.15     78.42 o 
  -1   0  27      174.76      150.99     43.84 o 
   1   0  27      576.39      492.72     56.80 o 
   3   0  27       17.48       11.55     27.03 o 
  -6   1  27       12.80       14.86     22.97 o 
  -5   1  27       36.76       35.50     21.58 o 
  -4   1  27      497.95      561.01     31.58 o 
  -3   1  27      157.05      165.24     22.27 o 
  -2   1  27      384.53      392.53     39.87 o 
  -1   1  27       47.83       96.01     18.91 o 
   0   1  27        8.29       46.93     26.20 o 
   1   1  27      434.66      375.15     37.04 o 
   2   1  27      189.43      197.94     40.83 o 
   3   1  27       17.31       15.23     22.33 o 
   4   1  27      141.96      132.91     23.00 o 
  -6   2  27      115.43       95.49     25.32 o 
  -5   2  27      128.18      157.30     33.27 o 
  -4   2  27       10.14       21.45     19.88 o 
  -3   2  27      203.89      198.29     23.58 o 
  -2   2  27      196.39      193.50     23.18 o 
  -1   2  27      112.50      101.07     24.72 o 
   0   2  27     1589.51     1605.33     48.86 o 
   1   2  27      114.53       74.49     26.58 o 
   2   2  27      448.02      473.29     34.37 o 
   3   2  27      262.11      298.65     30.74 o 
   4   2  27        4.65       23.58     31.86 o 
  -5   3  27       47.70       92.46     37.40 o 
  -4   3  27        6.27       14.51     20.59 o 
  -3   3  27      779.20      678.58     43.03 o 
  -2   3  27      161.82      130.24     21.42 o 
  -1   3  27     1128.43     1092.54     41.20 o 
   0   3  27        1.48        0.74     20.32 o 
   1   3  27      701.67      714.16     54.81 o 
   2   3  27      161.81      181.04     37.14 o 
   3   3  27      664.33      691.35     52.37 o 
   4   3  27      317.32      366.13     45.84 o 
  -5   4  27      185.87      238.26     33.67 o 
  -4   4  27      713.85      737.86     80.03 o 
  -3   4  27       23.88       39.81     27.01 o 
  -2   4  27      293.05      296.93     24.87 o 
  -1   4  27       22.40       14.42     20.20 o 
   0   4  27      111.73       95.42     22.63 o 
   1   4  27      102.13       77.30     43.49 o 
   2   4  27      356.61      424.53     66.07 o 
   3   4  27       83.01       40.66     57.42 o 
  -4   5  27      142.69      164.33     28.29 o 
  -3   5  27       18.03       -1.45     18.45 o 
  -2   5  27        2.01        8.48     21.57 o 
  -1   5  27      385.25      411.29     43.31 o 
   0   5  27        1.15        6.03     21.48 o 
   1   5  27      688.10      683.83     58.04 o 
   2   5  27       29.12       27.71     35.77 o 
  -1   6  27      237.63      266.06     35.81 o 
  -6   0  28      154.45      184.51     36.73 o 
  -4   0  28      898.63      943.44     93.85 o 
  -2   0  28      944.17      941.94    101.26 o 
   0   0  28      265.38      280.32     49.40 o 
   2   0  28      392.53      449.50     58.04 o 
   4   0  28      631.36      806.39     52.69 o 
  -6   1  28      171.67      196.57     37.93 o 
  -5   1  28       69.69       62.42     23.31 o 
  -4   1  28       80.61      107.15     22.99 o 
  -3   1  28      123.60       92.09     21.26 o 
  -2   1  28       10.29       10.79     18.21 o 
  -1   1  28      831.47      883.64     38.30 o 
   0   1  28       76.87       40.83     28.37 o 
   1   1  28      668.77      720.27     48.00 o 
   2   1  28       12.12       22.90     21.48 o 
   3   1  28      274.86      280.84     30.27 o 
   4   1  28       50.54       66.77     25.90 o 
  -5   2  28        5.69       17.87     22.38 o 
  -4   2  28       10.50       22.05     20.88 o 
  -3   2  28       65.71       74.21     21.15 o 
  -2   2  28      106.34       74.21     19.97 o 
  -1   2  28      137.47      148.57     38.22 o 
   0   2  28      593.20      566.91     43.93 o 
   1   2  28      363.73      329.63     30.62 o 
   2   2  28      519.76      505.24     39.33 o 
   3   2  28      173.34      199.06     29.02 o 
  -5   3  28       19.21       21.74     24.40 o 
  -4   3  28      248.80      294.61     27.62 o 
  -3   3  28      112.98      157.30     23.64 o 
  -2   3  28       29.85       54.90     20.26 o 
  -1   3  28        6.01       27.77     23.93 o 
   0   3  28       91.15       64.08     23.56 o 
   1   3  28        0.30       15.61     21.89 o 
   2   3  28      277.31      251.95     30.56 o 
   3   3  28       74.67      100.36     35.67 o 
  -4   4  28        5.65       19.49     24.85 o 
  -3   4  28       83.90       70.48     32.12 o 
  -2   4  28        2.13      -25.71     25.71 o 
  -1   4  28        0.27        6.01     20.51 o 
   0   4  28       89.86       46.01     22.04 o 
   1   4  28       55.75       32.62     24.63 o 
   2   4  28      112.97       92.82     36.04 o 
  -3   5  28      248.17      224.98     39.64 o 
  -2   5  28      546.99      628.41     59.18 o 
  -1   5  28      378.29      390.73     48.69 o 
   0   5  28       11.43       20.96     22.40 o 
   1   5  28       49.95      -15.76     32.87 o 
  -5   0  29      550.98      485.84     42.63 o 
  -3   0  29     1255.56     1393.17    133.99 o 
  -1   0  29      243.94      248.21     51.87 o 
   1   0  29      131.28      149.42     44.46 o 
   3   0  29       35.89       16.05     39.52 o 
  -5   1  29        6.90       -7.86     22.37 o 
  -4   1  29        7.13       23.54     21.75 o 
  -3   1  29      118.35      115.52     22.53 o 
  -2   1  29       51.88       52.51     20.21 o 
  -1   1  29       58.63      122.23     29.39 o 
   0   1  29       23.39       20.14     28.37 o 
   1   1  29        2.13        0.62     27.07 o 
   2   1  29      301.99      326.02     39.55 o 
   3   1  29       38.44        6.87     24.67 o 
  -5   2  29        1.57       -4.84     22.81 o 
  -4   2  29      140.41      164.61     25.33 o 
  -3   2  29       30.24       -3.37     20.24 o 
  -2   2  29       14.63       14.35     19.42 o 
  -1   2  29       80.88       47.53     25.00 o 
   0   2  29      533.81      523.71     44.43 o 
   1   2  29       79.05       52.48     31.49 o 
   2   2  29      394.26      415.06     47.12 o 
   3   2  29      275.91      245.39     39.72 o 
  -4   3  29        0.35       16.82     22.27 o 
  -3   3  29     1202.35     1157.19     48.79 o 
  -2   3  29       85.19       68.49     27.68 o 
  -1   3  29      739.16      749.74     53.89 o 
   0   3  29       85.54       72.40     31.11 o 
   1   3  29      255.48      326.54     53.10 o 
   2   3  29        0.03       25.92     33.96 o 
  -3   4  29       79.06       80.13     26.04 o 
  -2   4  29     1576.39     1585.15     97.98 o 
  -1   4  29       15.87        3.77     22.64 o 
   0   4  29      239.44      299.59     33.32 o 
   1   4  29       34.76       54.62     33.75 o 
  -4   0  30      171.20      142.16     74.84 o 
  -2   0  30     2191.18     2258.61    124.72 o 
   0   0  30      701.02      807.62     74.09 o 
   2   0  30       29.21       46.93     44.46 o 
  -4   1  30       34.07       26.85     22.44 o 
  -3   1  30      512.49      494.96     31.29 o 
  -2   1  30       24.51       23.45     20.12 o 
  -1   1  30       92.46       70.87     31.29 o 
   0   1  30      326.53      331.86     39.67 o 
   1   1  30      312.54      289.36     38.79 o 
   2   1  30      196.39      177.48     88.91 o 
  -4   2  30       26.23       33.47     22.73 o 
  -3   2  30       79.59       84.19     23.30 o 
  -2   2  30       41.85       32.34     23.57 o 
  -1   2  30       46.48       14.89     29.53 o 
   0   2  30      382.30      378.55     41.30 o 
   1   2  30      158.32      114.21     34.02 o 
   2   2  30      123.84      111.05     33.41 o 
  -3   3  30        0.41       16.76     22.03 o 
  -2   3  30       20.21       49.31     27.29 o 
  -1   3  30       62.43      112.83     35.91 o 
   0   3  30       53.00       90.37     32.63 o 
   1   3  30       24.18       52.37     26.23 o 
  -2   4  30       15.52       50.41     28.97 o 
  -1   4  30       95.44       85.83     29.59 o 
  -3   0  31       31.29        4.37     27.56 o 
  -1   0  31        5.47      -38.28     38.28 o 
   1   0  31     1049.15     1007.67     82.74 o 
  -4   1  31        9.66        2.23     22.68 o 
  -3   1  31       30.29       74.77     23.07 o 
  -2   1  31      375.63      361.14     44.40 o 
  -1   1  31      286.68      300.03     41.89 o 
   0   1  31       15.85       13.10     31.40 o 
   1   1  31        9.74       30.25     31.44 o 
  -3   2  31        0.59      -11.45     21.67 o 
  -2   2  31       85.89       68.27     30.15 o 
  -1   2  31       45.73       31.97     31.65 o 
   0   2  31       27.39       19.93     30.77 o 
   1   2  31       86.49       25.01     30.55 o 
  -2   3  31        2.72       43.00     29.79 o 
  -1   3  31      335.19      362.70     43.93 o 
  -2   0  32      372.25      285.26     58.04 o 
   0   0  32      958.18      905.17     82.74 o 
  -2   1  32       19.17       17.09     32.27 o 
  -1   1  32      207.36      246.88     39.67 o 
   0   1  32      303.05      370.19     44.91 o 
                                                 
